# Supplementary material for: Crystal structure and the DFT and MEP study of 4-benzyl-2-[2-(4-fluoro­phen­yl)-2-oxoeth­yl]-6-phenyl­pyridazin-3(2H)-one
Source: Acta Crystallogr E Crystallogr Commun. 2019 Jun 21;75(Pt 7):1030–4. doi: 10.1107/S2056989019008557 (PMC6659327; doi:10.1107/S2056989019008557)
Supplement: Supplementary file 1 [file e-75-01030-sup1.cif]

##############################################################################
#                                                                            #
# This CIF contains the data in a paper accepted for publication in          #
# Acta Crystallographica Section E. It conforms to the requirements of       #
# Notes for Authors for Acta Crystallographica Section E, and has been       #
# peer reviewed under the auspices of the IUCr Commission on Journals.       #
#                                                                            #
# Full details of the Crystallographic Information File format               #
# are given in the paper "The Crystallographic Information File (CIF):       #
# a New Standard Archive File for Crystallography" by S. R. Hall, F. H.      #
# Allen and I. D. Brown [Acta Cryst. (1991), A47, 655-685].                  #
#                                                                            #
# The current version of the core CIF dictionary is obtainable from          #
# ftp://ftp.iucr.org/pub/cif_core.dic.                                       #
#                                                                            #
# Software is freely available for graphical display of the structure(s)     #
# in this CIF. For information consult the CIF software page                 #
# http://www.iucr.org/resources/cif/software.                                #
#                                                                            #
# This file may be used for bona fide research purposes within the           #
# scientific community so long as proper attribution is given to the journal # 
# article from which it was obtained.                                        #
#                                                                            #
##############################################################################
data_I
_database_code_depnum_ccdc_archive 'CCDC 1923216'
_audit_creation_method     'SHELXL-2018/3'
_chemical_name_systematic
;
4-Benzyl-2-[2-(4-fluorophenyl)-2-oxoethyl]-6-phenylpyridazin-3(2<i>H</i>)-one
;
_chemical_name_common     ?
_chemical_formula_moiety     'C25 H19 F N2 O2'
_chemical_formula_sum     'C25 H19 F N2 O2'
_chemical_formula_iupac     'C25 H19 F N2 O2'
_chemical_formula_weight     398.42
_chemical_melting_point     ?
_space_group_crystal_system     triclinic
_space_group_name_H-M_alt     'P -1'
_space_group_name_Hall     '-P 1'
loop_
    _space_group_symop_operation_xyz
    'x, y, z'
    '-x, -y, -z'
_cell_length_a     5.0575(3)
_cell_length_b     10.0973(7)
_cell_length_c     38.608(2)
_cell_angle_alpha     86.237(5)
_cell_angle_beta     86.675(5)
_cell_angle_gamma     88.354(5)
_cell_volume     1963.4(2)
_cell_formula_units_Z     4
_cell_measurement_reflns_used     17316
_cell_measurement_theta_min     1.06
_cell_measurement_theta_max     24.97
_cell_measurement_temperature     296(2)
_exptl_crystal_description     'prism'
_exptl_crystal_colour     'colourless'
_exptl_crystal_size_max     0.67
_exptl_crystal_size_mid     0.53
_exptl_crystal_size_min     0.44
_exptl_crystal_density_diffrn     1.348
_exptl_crystal_density_meas     ?
_exptl_crystal_density_method     ?
_exptl_crystal_F_000     832
_exptl_absorpt_coefficient_mu     0.093
_exptl_absorpt_correction_type     integration
_exptl_absorpt_process_details
;
(X-RED32; Stoe & Cie, 2002)
;
_exptl_absorpt_correction_T_min     0.9533
_exptl_absorpt_correction_T_max     0.9742
_diffrn_ambient_temperature     296(2)
_diffrn_source     'sealed X-ray tube, 12 x 0.4 mm long-fine focus'
_diffrn_source_power     2.25
_diffrn_source_voltage     50
_diffrn_source_current     45
_diffrn_radiation_type     MoK\a
_diffrn_radiation_wavelength     0.71073
_diffrn_radiation_monochromator     'plane graphite'
_diffrn_measurement_device_type     'Stoe IPDS 2'
_diffrn_measurement_device     '2-circle goniometer'
_diffrn_measurement_method     'rotation method'
_diffrn_detector     'image plate (34 cm diameter)'
_diffrn_detector_area_resol_mean     6.67
_diffrn_reflns_number     16344
_diffrn_reflns_av_R_equivalents     0.0313
_diffrn_reflns_av_unetI/netI     0.0305
_diffrn_reflns_theta_min     1.059
_diffrn_reflns_theta_max     24.422
_diffrn_reflns_theta_full     24.422
_diffrn_measured_fraction_theta_max     0.986
_diffrn_measured_fraction_theta_full     0.986
_diffrn_reflns_limit_h_min     -5
_diffrn_reflns_limit_h_max     5
_diffrn_reflns_limit_k_min     -11
_diffrn_reflns_limit_k_max     11
_diffrn_reflns_limit_l_min     -44
_diffrn_reflns_limit_l_max     44
_refine_special_details     ?
_reflns_number_total     6363
_reflns_number_gt     4315
_reflns_threshold_expression     'I > 2\s(I)'
_refine_ls_structure_factor_coef     Fsqd
_refine_ls_matrix_type     full
_refine_ls_R_factor_all     0.0612
_refine_ls_R_factor_gt     0.0379
_refine_ls_wR_factor_gt     0.1008
_refine_ls_wR_factor_ref     0.1083
_refine_ls_goodness_of_fit_ref     0.992
_refine_ls_restrained_S_all     0.992
_refine_ls_number_reflns     6363
_refine_ls_number_parameters     542
_refine_ls_number_restraints     0
_refine_ls_hydrogen_treatment     constr
_refine_ls_weighting_scheme     calc
_refine_ls_weighting_details
                      'w=1/[\s^2^(Fo^2^)+(0.0633P)^2^] where P=(Fo^2^+2Fc^2^)/3'
_atom_sites_solution_hydrogens     geom
_atom_sites_solution_primary     direct
_atom_sites_solution_secondary     difmap
_refine_ls_shift/su_max     0.001
_refine_ls_shift/su_mean     0.000
_refine_diff_density_max     0.161
_refine_diff_density_min     -0.145
_refine_ls_extinction_method
;
(SHELXL2018; Sheldrick, 2015b)
;
_refine_ls_extinction_coef     0.0116(12)
_refine_ls_extinction_expression
                                  'Fc^*^=kFc[1+0.001xFc^2^\l^3^/sin(2\q)]^-1/4^'
loop_
    _atom_type_symbol
    _atom_type_description
    _atom_type_scat_dispersion_real
    _atom_type_scat_dispersion_imag
    _atom_type_scat_source
    'C' 'C' 0.0033 0.0016
                         'International Tables Vol C Tables 4.2.6.8 and 6.1.1.4'
    'H' 'H' 0.0000 0.0000
                         'International Tables Vol C Tables 4.2.6.8 and 6.1.1.4'
    'F' 'F' 0.0171 0.0103
                         'International Tables Vol C Tables 4.2.6.8 and 6.1.1.4'
    'N' 'N' 0.0061 0.0033
                         'International Tables Vol C Tables 4.2.6.8 and 6.1.1.4'
    'O' 'O' 0.0106 0.0060
                         'International Tables Vol C Tables 4.2.6.8 and 6.1.1.4'
_computing_data_collection
;
X-AREA (Stoe & Cie, 2002)
;
_computing_cell_refinement
;
X-AREA (Stoe & Cie, 2002)
;
_computing_data_reduction
;
X-RED32 (Stoe & Cie, 2002)
;
_computing_structure_solution
;
SHELXT2018 (Sheldrick, 2015a)
;
_computing_structure_refinement
;
SHELXL2018 (Sheldrick, 2015b)
;
_computing_molecular_graphics
;
ORTEP-3 for Windows (Farrugia, 2012), PLATON (Spek, 2009)
and Mercury (Macrae <i>et al.</i>,  2008)
;
_computing_publication_material
;
SHELXL2018 (Sheldrick, 2015b), WinGX (Farrugia, 2012)
and PLATON (Spek, 2009)
;
loop_
    _atom_site_type_symbol
    _atom_site_label
    _atom_site_fract_x
    _atom_site_fract_y
    _atom_site_fract_z
    _atom_site_U_iso_or_equiv
    _atom_site_adp_type
    _atom_site_calc_flag
    _atom_site_occupancy
    _atom_site_disorder_assembly
    _atom_site_disorder_group
    F F1A 0.6289(5) 0.09624(17) -0.02980(4) 0.1608(8) Uani d 1 . .
    O O1A 0.1611(3) 0.54893(15) 0.06085(4) 0.0884(4) Uani d 1 . .
    O O2A 0.1102(3) 0.46400(14) 0.14261(3) 0.0843(4) Uani d 1 . .
    N N1A 0.4405(3) 0.59106(15) 0.11746(4) 0.0671(4) Uani d 1 . .
    N N2A 0.5835(3) 0.70263(15) 0.11242(4) 0.0647(4) Uani d 1 . .
    C C1A 0.5570(7) 0.1845(3) -0.00606(7) 0.1070(9) Uani d 1 . .
    C C2A 0.3566(7) 0.2716(3) -0.01297(6) 0.1131(9) Uani d 1 . .
    H H2A 0.267897 0.269609 -0.033355 0.136 Uiso calc 1 . .
    C C3A 0.2873(5) 0.3632(2) 0.01093(6) 0.0928(7) Uani d 1 . .
    H H3A 0.147897 0.423052 0.006716 0.111 Uiso calc 1 . .
    C C4A 0.4204(4) 0.36847(19) 0.04125(5) 0.0682(5) Uani d 1 . .
    C C5A 0.6218(5) 0.2767(2) 0.04710(6) 0.0879(6) Uani d 1 . .
    H H5A 0.713023 0.277567 0.067316 0.105 Uiso calc 1 . .
    C C6A 0.6904(6) 0.1834(3) 0.02333(7) 0.1084(8) Uani d 1 . .
    H H6A 0.825601 0.120960 0.027461 0.130 Uiso calc 1 . .
    C C7A 0.3491(4) 0.47327(19) 0.06528(5) 0.0674(5) Uani d 1 . .
    C C8A 0.5252(4) 0.48597(19) 0.09515(5) 0.0716(5) Uani d 1 . .
    H H8A 0.528879 0.402357 0.109027 0.086 Uiso calc 1 . .
    H H8B 0.704330 0.502655 0.085854 0.086 Uiso calc 1 . .
    C C9A 0.2332(4) 0.56748(19) 0.14188(5) 0.0668(5) Uani d 1 . .
    C C10A 0.1890(4) 0.67082(19) 0.16591(4) 0.0643(5) Uani d 1 . .
    C C11A 0.3298(3) 0.78185(19) 0.16100(4) 0.0638(4) Uani d 1 . .
    H H11A 0.296983 0.849831 0.175921 0.077 Uiso calc 1 . .
    C C12A 0.5292(3) 0.79793(17) 0.13333(4) 0.0590(4) Uani d 1 . .
    C C13A 0.6973(3) 0.91648(17) 0.12757(4) 0.0592(4) Uani d 1 . .
    C C14A 0.9022(4) 0.9212(2) 0.10193(5) 0.0701(5) Uani d 1 . .
    H H14A 0.930936 0.850425 0.087826 0.084 Uiso calc 1 . .
    C C15A 1.0634(4) 1.0296(2) 0.09714(5) 0.0785(5) Uani d 1 . .
    H H15A 1.198796 1.031103 0.079764 0.094 Uiso calc 1 . .
    C C16A 1.0263(4) 1.1351(2) 0.11770(5) 0.0771(5) Uani d 1 . .
    H H16A 1.135777 1.207810 0.114378 0.093 Uiso calc 1 . .
    C C17A 0.8272(4) 1.1320(2) 0.14305(5) 0.0800(6) Uani d 1 . .
    H H17A 0.801440 1.202863 0.157184 0.096 Uiso calc 1 . .
    C C18A 0.6631(4) 1.02435(19) 0.14795(5) 0.0737(5) Uani d 1 . .
    H H18A 0.527209 1.024344 0.165248 0.088 Uiso calc 1 . .
    C C19A -0.0153(4) 0.6428(2) 0.19543(5) 0.0776(5) Uani d 1 . .
    H H19A -0.189465 0.665208 0.187160 0.093 Uiso calc 1 . .
    H H19B -0.010103 0.548385 0.201910 0.093 Uiso calc 1 . .
    C C20A 0.0200(4) 0.7165(2) 0.22721(5) 0.0748(5) Uani d 1 . .
    C C21A -0.1352(5) 0.8225(3) 0.23581(7) 0.1061(8) Uani d 1 . .
    H H21A -0.268536 0.853174 0.221492 0.127 Uiso calc 1 . .
    C C22A -0.0946(9) 0.8864(3) 0.26656(11) 0.1434(13) Uani d 1 . .
    H H22A -0.200439 0.959078 0.272578 0.172 Uiso calc 1 . .
    C C23A 0.1034(11) 0.8396(5) 0.28740(9) 0.1518(19) Uani d 1 . .
    H H23A 0.131088 0.880473 0.307731 0.182 Uiso calc 1 . .
    C C24A 0.2553(8) 0.7361(5) 0.27864(8) 0.1443(14) Uani d 1 . .
    H H24 0.390783 0.705923 0.292665 0.173 Uiso calc 1 . .
    C C25A 0.2138(5) 0.6744(3) 0.24941(6) 0.1052(8) Uani d 1 . .
    H H25A 0.319992 0.600939 0.244112 0.126 Uiso calc 1 . .
    F F1B -0.1157(4) -0.40818(14) 0.53084(4) 0.1266(5) Uani d 1 . .
    O O1B 0.3487(3) 0.07220(14) 0.43808(3) 0.0772(4) Uani d 1 . .
    O O2B 0.4021(3) 0.03214(13) 0.35481(3) 0.0802(4) Uani d 1 . .
    N N1B 0.0734(3) 0.15026(13) 0.38207(3) 0.0584(4) Uani d 1 . .
    N N2B -0.0726(3) 0.26127(13) 0.38851(3) 0.0555(3) Uani d 1 . .
    C C1B -0.0437(5) -0.3100(2) 0.50691(5) 0.0843(6) Uani d 1 . .
    C C2B 0.1540(5) -0.2291(2) 0.51344(5) 0.0873(6) Uani d 1 . .
    H H2B 0.242165 -0.240984 0.533934 0.105 Uiso calc 1 . .
    C C3B 0.2203(4) -0.1293(2) 0.48904(5) 0.0751(5) Uani d 1 . .
    H H3B 0.356166 -0.073010 0.493036 0.090 Uiso calc 1 . .
    C C4B 0.0889(3) -0.11043(16) 0.45843(4) 0.0563(4) Uani d 1 . .
    C C5B -0.1091(4) -0.19582(19) 0.45264(5) 0.0710(5) Uani d 1 . .
    H H5B -0.198472 -0.184832 0.432219 0.085 Uiso calc 1 . .
    C C6B -0.1761(5) -0.2978(2) 0.47698(6) 0.0842(6) Uani d 1 . .
    H H6B -0.307935 -0.356518 0.473060 0.101 Uiso calc 1 . .
    C C7B 0.1617(3) 0.00317(17) 0.43376(4) 0.0573(4) Uani d 1 . .
    C C8B -0.0105(3) 0.03345(16) 0.40320(4) 0.0611(4) Uani d 1 . .
    H H8C -0.004029 -0.042157 0.388888 0.073 Uiso calc 1 . .
    H H8D -0.192703 0.046919 0.411803 0.073 Uiso calc 1 . .
    C C9B 0.2882(3) 0.14027(18) 0.35847(4) 0.0601(4) Uani d 1 . .
    C C10B 0.3580(3) 0.26374(17) 0.33930(4) 0.0562(4) Uani d 1 . .
    C C11B 0.2149(3) 0.37419(17) 0.34604(4) 0.0561(4) Uani d 1 . .
    H H11B 0.261247 0.454364 0.334336 0.067 Uiso calc 1 . .
    C C12B -0.0065(3) 0.37147(16) 0.37073(4) 0.0514(4) Uani d 1 . .
    C C13B -0.1834(3) 0.48873(15) 0.37667(4) 0.0525(4) Uani d 1 . .
    C C14B -0.3844(3) 0.48391(18) 0.40284(4) 0.0616(4) Uani d 1 . .
    H H14B -0.402871 0.407558 0.417523 0.074 Uiso calc 1 . .
    C C15B -0.5563(4) 0.59007(18) 0.40738(5) 0.0690(5) Uani d 1 . .
    H H15B -0.689600 0.584914 0.425007 0.083 Uiso calc 1 . .
    C C16B -0.5320(4) 0.70395(19) 0.38596(5) 0.0683(5) Uani d 1 . .
    H H16B -0.648412 0.775698 0.389098 0.082 Uiso calc 1 . .
    C C17B -0.3363(4) 0.71117(18) 0.36007(5) 0.0688(5) Uani d 1 . .
    H H17B -0.319755 0.787943 0.345510 0.083 Uiso calc 1 . .
    C C18B -0.1626(4) 0.60469(17) 0.35541(4) 0.0643(5) Uani d 1 . .
    H H18B -0.029726 0.610886 0.337740 0.077 Uiso calc 1 . .
    C C19B 0.5868(3) 0.2626(2) 0.31260(4) 0.0663(5) Uani d 1 . .
    H H19C 0.697238 0.184128 0.317408 0.080 Uiso calc 1 . .
    H H19D 0.693213 0.339614 0.314856 0.080 Uiso calc 1 . .
    C C20B 0.5043(3) 0.26336(16) 0.27574(4) 0.0559(4) Uani d 1 . .
    C C21B 0.6112(5) 0.3470(2) 0.25011(5) 0.0966(7) Uani d 1 . .
    H H21B 0.740478 0.405093 0.255303 0.116 Uiso calc 1 . .
    C C22B 0.5316(6) 0.3476(3) 0.21622(6) 0.1098(9) Uani d 1 . .
    H H22B 0.606266 0.407224 0.199291 0.132 Uiso calc 1 . .
    C C23B 0.3522(5) 0.2651(2) 0.20764(5) 0.0839(6) Uani d 1 . .
    H H23B 0.302079 0.265730 0.184825 0.101 Uiso calc 1 . .
    C C24B 0.2429(6) 0.1804(3) 0.23227(6) 0.1173(9) Uani d 1 . .
    H H24B 0.115371 0.122164 0.226601 0.141 Uiso calc 1 . .
    C C25B 0.3195(5) 0.1796(3) 0.26598(6) 0.1101(9) Uani d 1 . .
    H H25B 0.242238 0.119871 0.282659 0.132 Uiso calc 1 . .
loop_
    _atom_site_aniso_label
    _atom_site_aniso_U_11
    _atom_site_aniso_U_22
    _atom_site_aniso_U_33
    _atom_site_aniso_U_12
    _atom_site_aniso_U_13
    _atom_site_aniso_U_23
    F1A 0.256(2) 0.1202(12) 0.1074(11) -0.0320(13) 0.0419(12) -0.0539(9)
    O1A 0.0780(9) 0.0997(11) 0.0865(9) 0.0114(9) -0.0045(7) -0.0049(8)
    O2A 0.0967(10) 0.0754(9) 0.0813(9) -0.0261(8) -0.0038(7) -0.0001(7)
    N1A 0.0673(9) 0.0631(9) 0.0712(9) -0.0060(8) -0.0003(8) -0.0088(7)
    N2A 0.0624(9) 0.0636(9) 0.0682(9) -0.0079(8) -0.0010(7) -0.0053(7)
    C1A 0.161(3) 0.0827(17) 0.0773(15) -0.0335(18) 0.0291(16) -0.0238(13)
    C2A 0.164(3) 0.104(2) 0.0745(15) -0.040(2) -0.0073(16) -0.0167(14)
    C3A 0.1055(17) 0.0920(15) 0.0825(14) -0.0137(13) -0.0141(13) -0.0050(12)
    C4A 0.0727(12) 0.0679(12) 0.0635(11) -0.0170(10) 0.0053(9) -0.0026(9)
    C5A 0.1025(17) 0.0828(14) 0.0793(13) 0.0020(13) -0.0038(12) -0.0167(11)
    C6A 0.130(2) 0.0906(17) 0.1048(19) 0.0070(15) 0.0092(16) -0.0282(14)
    C7A 0.0631(11) 0.0694(12) 0.0683(11) -0.0107(10) 0.0063(9) 0.0019(9)
    C8A 0.0708(12) 0.0643(11) 0.0806(12) -0.0020(10) -0.0027(10) -0.0144(9)
    C9A 0.0694(12) 0.0662(12) 0.0649(10) -0.0094(10) -0.0080(9) 0.0020(9)
    C10A 0.0600(10) 0.0739(12) 0.0588(10) -0.0085(10) -0.0055(8) 0.0013(9)
    C11A 0.0615(11) 0.0700(12) 0.0601(10) -0.0042(9) -0.0003(8) -0.0082(8)
    C12A 0.0568(10) 0.0637(11) 0.0567(9) 0.0001(9) -0.0029(8) -0.0060(8)
    C13A 0.0563(10) 0.0643(11) 0.0574(9) -0.0026(8) -0.0050(8) -0.0041(8)
    C14A 0.0710(12) 0.0773(12) 0.0627(10) -0.0117(10) 0.0048(9) -0.0126(9)
    C15A 0.0725(13) 0.0916(15) 0.0711(11) -0.0194(11) 0.0082(9) -0.0056(11)
    C16A 0.0745(13) 0.0764(13) 0.0816(13) -0.0196(11) -0.0055(11) -0.0057(11)
    C17A 0.0854(14) 0.0706(13) 0.0855(13) -0.0117(11) 0.0015(11) -0.0189(10)
    C18A 0.0726(12) 0.0714(12) 0.0769(12) -0.0078(10) 0.0097(10) -0.0130(10)
    C19A 0.0666(12) 0.0979(15) 0.0677(11) -0.0175(11) 0.0021(9) -0.0003(10)
    C20A 0.0664(12) 0.0952(15) 0.0616(11) -0.0213(11) 0.0083(9) 0.0020(10)
    C21A 0.0987(18) 0.1080(19) 0.1115(19) -0.0175(16) 0.0124(15) -0.0148(16)
    C22A 0.171(3) 0.115(2) 0.143(3) -0.046(2) 0.055(3) -0.041(2)
    C23A 0.202(5) 0.181(4) 0.077(2) -0.119(4) 0.030(2) -0.023(2)
    C24A 0.154(3) 0.216(4) 0.0664(18) -0.082(3) -0.0151(17) 0.010(2)
    C25A 0.0970(17) 0.147(2) 0.0718(14) -0.0226(16) -0.0119(12) 0.0078(14)
    F1B 0.1881(15) 0.0904(9) 0.0925(9) -0.0023(10) 0.0239(9) 0.0314(7)
    O1B 0.0677(8) 0.0835(9) 0.0804(8) -0.0159(7) -0.0044(7) 0.0024(7)
    O2B 0.0885(9) 0.0646(8) 0.0843(9) 0.0185(7) 0.0103(7) -0.0045(6)
    N1B 0.0605(8) 0.0512(8) 0.0615(8) 0.0053(7) 0.0018(7) 0.0024(6)
    N2B 0.0564(8) 0.0535(8) 0.0558(7) 0.0056(7) -0.0021(6) -0.0003(6)
    C1B 0.1186(18) 0.0606(12) 0.0675(12) 0.0130(13) 0.0217(12) 0.0125(10)
    C2B 0.1173(18) 0.0800(15) 0.0631(12) 0.0123(14) -0.0109(12) 0.0060(11)
    C3B 0.0839(13) 0.0732(12) 0.0685(11) 0.0027(11) -0.0118(10) -0.0017(10)
    C4B 0.0579(10) 0.0538(10) 0.0558(9) 0.0083(8) 0.0043(8) -0.0035(8)
    C5B 0.0781(13) 0.0672(12) 0.0667(11) -0.0060(10) -0.0023(9) 0.0029(9)
    C6B 0.0966(15) 0.0675(12) 0.0861(14) -0.0106(11) 0.0060(12) 0.0074(11)
    C7B 0.0521(10) 0.0572(10) 0.0616(9) 0.0049(9) 0.0050(8) -0.0062(8)
    C8B 0.0610(10) 0.0523(10) 0.0688(10) 0.0017(8) -0.0030(8) 0.0033(8)
    C9B 0.0604(11) 0.0611(11) 0.0586(9) 0.0077(9) -0.0038(8) -0.0063(8)
    C10B 0.0531(9) 0.0658(11) 0.0500(8) 0.0006(8) -0.0049(7) -0.0051(8)
    C11B 0.0561(10) 0.0578(10) 0.0537(9) -0.0020(8) -0.0030(7) 0.0012(7)
    C12B 0.0527(9) 0.0532(9) 0.0484(8) -0.0009(8) -0.0059(7) -0.0011(7)
    C13B 0.0546(9) 0.0530(9) 0.0505(8) -0.0001(8) -0.0078(7) -0.0035(7)
    C14B 0.0657(11) 0.0610(10) 0.0565(9) 0.0048(9) 0.0023(8) 0.0004(8)
    C15B 0.0708(12) 0.0685(12) 0.0660(10) 0.0085(10) 0.0074(9) -0.0053(9)
    C16B 0.0672(12) 0.0640(11) 0.0738(11) 0.0137(9) -0.0071(9) -0.0103(9)
    C17B 0.0788(12) 0.0541(10) 0.0721(11) 0.0045(9) -0.0055(10) 0.0042(8)
    C18B 0.0653(11) 0.0602(11) 0.0653(10) 0.0023(9) 0.0041(8) 0.0031(8)
    C19B 0.0555(10) 0.0838(13) 0.0593(10) 0.0040(9) 0.0005(8) -0.0065(9)
    C20B 0.0521(9) 0.0577(10) 0.0571(9) 0.0021(8) 0.0056(8) -0.0074(8)
    C21B 0.1225(19) 0.0981(16) 0.0714(13) -0.0528(15) -0.0054(12) -0.0004(11)
    C22B 0.166(3) 0.0959(17) 0.0681(13) -0.0511(18) -0.0095(14) 0.0116(12)
    C23B 0.1031(16) 0.0903(15) 0.0592(11) 0.0007(13) -0.0068(11) -0.0107(11)
    C24B 0.129(2) 0.158(2) 0.0696(14) -0.0650(19) -0.0042(13) -0.0204(15)
    C25B 0.135(2) 0.134(2) 0.0635(13) -0.0703(18) 0.0033(13) -0.0048(13)
_geom_special_details
;
 All esds (except the esd in the dihedral angle between two l.s. planes)
 are estimated using the full covariance matrix.  The cell esds are taken
 into account individually in the estimation of esds in distances, angles
 and torsion angles; correlations between esds in cell parameters are only
 used when they are defined by crystal symmetry.  An approximate (isotropic)
 treatment of cell esds is used for estimating esds involving l.s. planes.
;
loop_
    _geom_bond_atom_site_label_1
    _geom_bond_atom_site_label_2
    _geom_bond_site_symmetry_2
    _geom_bond_distance
    _geom_bond_publ_flag
    F1A C1A . 1.348(3) ?
    O1A C7A . 1.215(2) ?
    O2A C9A . 1.229(2) ?
    N1A N2A . 1.353(2) ?
    N1A C9A . 1.384(2) ?
    N1A C8A . 1.450(2) ?
    N2A C12A . 1.309(2) ?
    C1A C2A . 1.349(4) ?
    C1A C6A . 1.353(4) ?
    C2A C3A . 1.373(3) ?
    C2A H2A . 0.9300 ?
    C3A C4A . 1.389(3) ?
    C3A H3A . 0.9300 ?
    C4A C5A . 1.375(3) ?
    C4A C7A . 1.476(3) ?
    C5A C6A . 1.382(3) ?
    C5A H5A . 0.9300 ?
    C6A H6A . 0.9300 ?
    C7A C8A . 1.512(3) ?
    C8A H8A . 0.9700 ?
    C8A H8B . 0.9700 ?
    C9A C10A . 1.445(3) ?
    C10A C11A . 1.342(2) ?
    C10A C19A . 1.511(3) ?
    C11A C12A . 1.430(2) ?
    C11A H11A . 0.9300 ?
    C12A C13A . 1.486(2) ?
    C13A C18A . 1.386(3) ?
    C13A C14A . 1.391(2) ?
    C14A C15A . 1.379(3) ?
    C14A H14A . 0.9300 ?
    C15A C16A . 1.372(3) ?
    C15A H15A . 0.9300 ?
    C16A C17A . 1.363(3) ?
    C16A H16A . 0.9300 ?
    C17A C18A . 1.383(3) ?
    C17A H17A . 0.9300 ?
    C18A H18A . 0.9300 ?
    C19A C20A . 1.498(3) ?
    C19A H19A . 0.9700 ?
    C19A H19B . 0.9700 ?
    C20A C21A . 1.356(3) ?
    C20A C25A . 1.379(3) ?
    C21A C22A . 1.416(5) ?
    C21A H21A . 0.9300 ?
    C22A C23A . 1.375(5) ?
    C22A H22A . 0.9300 ?
    C23A C24A . 1.329(6) ?
    C23A H23A . 0.9300 ?
    C24A C25A . 1.354(4) ?
    C24A H24 . 0.9300 ?
    C25A H25A . 0.9300 ?
    F1B C1B . 1.353(2) ?
    O1B C7B . 1.217(2) ?
    O2B C9B . 1.232(2) ?
    N1B N2B . 1.3532(17) ?
    N1B C9B . 1.383(2) ?
    N1B C8B . 1.449(2) ?
    N2B C12B . 1.310(2) ?
    C1B C2B . 1.354(3) ?
    C1B C6B . 1.366(3) ?
    C2B C3B . 1.369(3) ?
    C2B H2B . 0.9300 ?
    C3B C4B . 1.389(2) ?
    C3B H3B . 0.9300 ?
    C4B C5B . 1.378(3) ?
    C4B C7B . 1.483(2) ?
    C5B C6B . 1.384(3) ?
    C5B H5B . 0.9300 ?
    C6B H6B . 0.9300 ?
    C7B C8B . 1.517(2) ?
    C8B H8C . 0.9700 ?
    C8B H8D . 0.9700 ?
    C9B C10B . 1.449(2) ?
    C10B C11B . 1.344(2) ?
    C10B C19B . 1.505(2) ?
    C11B C12B . 1.427(2) ?
    C11B H11B . 0.9300 ?
    C12B C13B . 1.485(2) ?
    C13B C18B . 1.388(2) ?
    C13B C14B . 1.391(2) ?
    C14B C15B . 1.374(2) ?
    C14B H14B . 0.9300 ?
    C15B C16B . 1.376(3) ?
    C15B H15B . 0.9300 ?
    C16B C17B . 1.365(3) ?
    C16B H16B . 0.9300 ?
    C17B C18B . 1.383(2) ?
    C17B H17B . 0.9300 ?
    C18B H18B . 0.9300 ?
    C19B C20B . 1.505(2) ?
    C19B H19C . 0.9700 ?
    C19B H19D . 0.9700 ?
    C20B C21B . 1.356(3) ?
    C20B C25B . 1.363(3) ?
    C21B C22B . 1.391(3) ?
    C21B H21B . 0.9300 ?
    C22B C23B . 1.320(3) ?
    C22B H22B . 0.9300 ?
    C23B C24B . 1.342(3) ?
    C23B H23B . 0.9300 ?
    C24B C25B . 1.378(3) ?
    C24B H24B . 0.9300 ?
    C25B H25B . 0.9300 ?
loop_
    _geom_angle_atom_site_label_1
    _geom_angle_atom_site_label_2
    _geom_angle_atom_site_label_3
    _geom_angle_site_symmetry_1
    _geom_angle_site_symmetry_3
    _geom_angle
    _geom_angle_publ_flag
    N2A N1A C9A . . 126.89(15) ?
    N2A N1A C8A . . 114.62(14) ?
    C9A N1A C8A . . 118.45(16) ?
    C12A N2A N1A . . 117.72(14) ?
    F1A C1A C2A . . 118.3(3) ?
    F1A C1A C6A . . 118.9(3) ?
    C2A C1A C6A . . 122.9(2) ?
    C1A C2A C3A . . 118.2(2) ?
    C1A C2A H2A . . 120.9 ?
    C3A C2A H2A . . 120.9 ?
    C2A C3A C4A . . 121.5(2) ?
    C2A C3A H3A . . 119.2 ?
    C4A C3A H3A . . 119.2 ?
    C5A C4A C3A . . 117.84(19) ?
    C5A C4A C7A . . 122.41(18) ?
    C3A C4A C7A . . 119.72(19) ?
    C4A C5A C6A . . 120.9(2) ?
    C4A C5A H5A . . 119.6 ?
    C6A C5A H5A . . 119.6 ?
    C1A C6A C5A . . 118.7(3) ?
    C1A C6A H6A . . 120.6 ?
    C5A C6A H6A . . 120.6 ?
    O1A C7A C4A . . 121.70(18) ?
    O1A C7A C8A . . 121.01(17) ?
    C4A C7A C8A . . 117.26(17) ?
    N1A C8A C7A . . 113.57(16) ?
    N1A C8A H8A . . 108.9 ?
    C7A C8A H8A . . 108.9 ?
    N1A C8A H8B . . 108.9 ?
    C7A C8A H8B . . 108.9 ?
    H8A C8A H8B . . 107.7 ?
    O2A C9A N1A . . 120.46(17) ?
    O2A C9A C10A . . 125.55(18) ?
    N1A C9A C10A . . 113.95(17) ?
    C11A C10A C9A . . 119.16(16) ?
    C11A C10A C19A . . 124.93(17) ?
    C9A C10A C19A . . 115.91(17) ?
    C10A C11A C12A . . 121.47(17) ?
    C10A C11A H11A . . 119.3 ?
    C12A C11A H11A . . 119.3 ?
    N2A C12A C11A . . 120.52(17) ?
    N2A C12A C13A . . 115.78(15) ?
    C11A C12A C13A . . 123.59(16) ?
    C18A C13A C14A . . 117.33(17) ?
    C18A C13A C12A . . 121.94(16) ?
    C14A C13A C12A . . 120.70(16) ?
    C15A C14A C13A . . 120.89(18) ?
    C15A C14A H14A . . 119.6 ?
    C13A C14A H14A . . 119.6 ?
    C16A C15A C14A . . 120.77(18) ?
    C16A C15A H15A . . 119.6 ?
    C14A C15A H15A . . 119.6 ?
    C17A C16A C15A . . 119.18(19) ?
    C17A C16A H16A . . 120.4 ?
    C15A C16A H16A . . 120.4 ?
    C16A C17A C18A . . 120.60(19) ?
    C16A C17A H17A . . 119.7 ?
    C18A C17A H17A . . 119.7 ?
    C17A C18A C13A . . 121.23(18) ?
    C17A C18A H18A . . 119.4 ?
    C13A C18A H18A . . 119.4 ?
    C20A C19A C10A . . 114.86(17) ?
    C20A C19A H19A . . 108.6 ?
    C10A C19A H19A . . 108.6 ?
    C20A C19A H19B . . 108.6 ?
    C10A C19A H19B . . 108.6 ?
    H19A C19A H19B . . 107.5 ?
    C21A C20A C25A . . 117.7(2) ?
    C21A C20A C19A . . 122.8(2) ?
    C25A C20A C19A . . 119.5(2) ?
    C20A C21A C22A . . 120.1(3) ?
    C20A C21A H21A . . 120.0 ?
    C22A C21A H21A . . 120.0 ?
    C23A C22A C21A . . 119.1(4) ?
    C23A C22A H22A . . 120.4 ?
    C21A C22A H22A . . 120.4 ?
    C24A C23A C22A . . 120.3(4) ?
    C24A C23A H23A . . 119.8 ?
    C22A C23A H23A . . 119.8 ?
    C23A C24A C25A . . 120.3(4) ?
    C23A C24A H24 . . 119.8 ?
    C25A C24A H24 . . 119.8 ?
    C24A C25A C20A . . 122.4(3) ?
    C24A C25A H25A . . 118.8 ?
    C20A C25A H25A . . 118.8 ?
    N2B N1B C9B . . 126.71(14) ?
    N2B N1B C8B . . 113.92(13) ?
    C9B N1B C8B . . 119.37(13) ?
    C12B N2B N1B . . 117.52(13) ?
    F1B C1B C2B . . 119.3(2) ?
    F1B C1B C6B . . 117.6(2) ?
    C2B C1B C6B . . 123.07(19) ?
    C1B C2B C3B . . 118.2(2) ?
    C1B C2B H2B . . 120.9 ?
    C3B C2B H2B . . 120.9 ?
    C2B C3B C4B . . 121.3(2) ?
    C2B C3B H3B . . 119.3 ?
    C4B C3B H3B . . 119.3 ?
    C5B C4B C3B . . 118.68(17) ?
    C5B C4B C7B . . 122.54(16) ?
    C3B C4B C7B . . 118.75(17) ?
    C4B C5B C6B . . 120.48(19) ?
    C4B C5B H5B . . 119.8 ?
    C6B C5B H5B . . 119.8 ?
    C1B C6B C5B . . 118.3(2) ?
    C1B C6B H6B . . 120.9 ?
    C5B C6B H6B . . 120.9 ?
    O1B C7B C4B . . 121.68(16) ?
    O1B C7B C8B . . 120.65(16) ?
    C4B C7B C8B . . 117.65(16) ?
    N1B C8B C7B . . 112.24(15) ?
    N1B C8B H8C . . 109.2 ?
    C7B C8B H8C . . 109.2 ?
    N1B C8B H8D . . 109.2 ?
    C7B C8B H8D . . 109.2 ?
    H8C C8B H8D . . 107.9 ?
    O2B C9B N1B . . 120.15(16) ?
    O2B C9B C10B . . 125.22(16) ?
    N1B C9B C10B . . 114.63(14) ?
    C11B C10B C9B . . 118.57(15) ?
    C11B C10B C19B . . 122.85(16) ?
    C9B C10B C19B . . 118.58(15) ?
    C10B C11B C12B . . 121.60(15) ?
    C10B C11B H11B . . 119.2 ?
    C12B C11B H11B . . 119.2 ?
    N2B C12B C11B . . 120.95(14) ?
    N2B C12B C13B . . 115.81(14) ?
    C11B C12B C13B . . 123.17(14) ?
    C18B C13B C14B . . 117.53(15) ?
    C18B C13B C12B . . 121.44(14) ?
    C14B C13B C12B . . 120.96(14) ?
    C15B C14B C13B . . 121.11(16) ?
    C15B C14B H14B . . 119.4 ?
    C13B C14B H14B . . 119.4 ?
    C14B C15B C16B . . 120.31(17) ?
    C14B C15B H15B . . 119.8 ?
    C16B C15B H15B . . 119.8 ?
    C17B C16B C15B . . 119.71(17) ?
    C17B C16B H16B . . 120.1 ?
    C15B C16B H16B . . 120.1 ?
    C16B C17B C18B . . 120.22(17) ?
    C16B C17B H17B . . 119.9 ?
    C18B C17B H17B . . 119.9 ?
    C17B C18B C13B . . 121.11(16) ?
    C17B C18B H18B . . 119.4 ?
    C13B C18B H18B . . 119.4 ?
    C10B C19B C20B . . 113.81(14) ?
    C10B C19B H19C . . 108.8 ?
    C20B C19B H19C . . 108.8 ?
    C10B C19B H19D . . 108.8 ?
    C20B C19B H19D . . 108.8 ?
    H19C C19B H19D . . 107.7 ?
    C21B C20B C25B . . 115.85(18) ?
    C21B C20B C19B . . 121.93(17) ?
    C25B C20B C19B . . 122.22(17) ?
    C20B C21B C22B . . 121.4(2) ?
    C20B C21B H21B . . 119.3 ?
    C22B C21B H21B . . 119.3 ?
    C23B C22B C21B . . 121.2(2) ?
    C23B C22B H22B . . 119.4 ?
    C21B C22B H22B . . 119.4 ?
    C22B C23B C24B . . 119.1(2) ?
    C22B C23B H23B . . 120.4 ?
    C24B C23B H23B . . 120.4 ?
    C23B C24B C25B . . 120.1(2) ?
    C23B C24B H24B . . 120.0 ?
    C25B C24B H24B . . 120.0 ?
    C20B C25B C24B . . 122.4(2) ?
    C20B C25B H25B . . 118.8 ?
    C24B C25B H25B . . 118.8 ?
loop_
    _geom_torsion_atom_site_label_1
    _geom_torsion_atom_site_label_2
    _geom_torsion_atom_site_label_3
    _geom_torsion_atom_site_label_4
    _geom_torsion_site_symmetry_1
    _geom_torsion_site_symmetry_2
    _geom_torsion_site_symmetry_3
    _geom_torsion_site_symmetry_4
    _geom_torsion
    _geom_torsion_publ_flag
    C9A N1A N2A C12A . . . . 2.5(2) ?
    C8A N1A N2A C12A . . . . -175.39(15) ?
    F1A C1A C2A C3A . . . . -178.7(2) ?
    C6A C1A C2A C3A . . . . 0.4(4) ?
    C1A C2A C3A C4A . . . . 0.9(4) ?
    C2A C3A C4A C5A . . . . -1.4(3) ?
    C2A C3A C4A C7A . . . . 176.6(2) ?
    C3A C4A C5A C6A . . . . 0.6(3) ?
    C7A C4A C5A C6A . . . . -177.3(2) ?
    F1A C1A C6A C5A . . . . 177.9(2) ?
    C2A C1A C6A C5A . . . . -1.1(4) ?
    C4A C5A C6A C1A . . . . 0.6(4) ?
    C5A C4A C7A O1A . . . . -175.73(19) ?
    C3A C4A C7A O1A . . . . 6.4(3) ?
    C5A C4A C7A C8A . . . . 6.3(3) ?
    C3A C4A C7A C8A . . . . -171.63(18) ?
    N2A N1A C8A C7A . . . . -102.78(18) ?
    C9A N1A C8A C7A . . . . 79.2(2) ?
    O1A C7A C8A N1A . . . . 2.1(3) ?
    C4A C7A C8A N1A . . . . -179.88(15) ?
    N2A N1A C9A O2A . . . . 176.25(16) ?
    C8A N1A C9A O2A . . . . -5.9(3) ?
    N2A N1A C9A C10A . . . . -6.1(3) ?
    C8A N1A C9A C10A . . . . 171.72(15) ?
    O2A C9A C10A C11A . . . . -176.77(17) ?
    N1A C9A C10A C11A . . . . 5.7(2) ?
    O2A C9A C10A C19A . . . . 3.9(3) ?
    N1A C9A C10A C19A . . . . -173.59(16) ?
    C9A C10A C11A C12A . . . . -2.4(3) ?
    C19A C10A C11A C12A . . . . 176.84(17) ?
    N1A N2A C12A C11A . . . . 1.6(2) ?
    N1A N2A C12A C13A . . . . 177.97(13) ?
    C10A C11A C12A N2A . . . . -1.5(3) ?
    C10A C11A C12A C13A . . . . -177.60(15) ?
    N2A C12A C13A C18A . . . . -179.53(16) ?
    C11A C12A C13A C18A . . . . -3.3(3) ?
    N2A C12A C13A C14A . . . . -1.6(2) ?
    C11A C12A C13A C14A . . . . 174.69(17) ?
    C18A C13A C14A C15A . . . . -0.1(3) ?
    C12A C13A C14A C15A . . . . -178.21(17) ?
    C13A C14A C15A C16A . . . . 0.3(3) ?
    C14A C15A C16A C17A . . . . -0.1(3) ?
    C15A C16A C17A C18A . . . . -0.4(3) ?
    C16A C17A C18A C13A . . . . 0.6(3) ?
    C14A C13A C18A C17A . . . . -0.3(3) ?
    C12A C13A C18A C17A . . . . 177.72(17) ?
    C11A C10A C19A C20A . . . . -24.3(3) ?
    C9A C10A C19A C20A . . . . 154.93(18) ?
    C10A C19A C20A C21A . . . . 104.7(2) ?
    C10A C19A C20A C25A . . . . -76.8(2) ?
    C25A C20A C21A C22A . . . . 0.4(3) ?
    C19A C20A C21A C22A . . . . 178.9(2) ?
    C20A C21A C22A C23A . . . . 0.0(4) ?
    C21A C22A C23A C24A . . . . 0.4(5) ?
    C22A C23A C24A C25A . . . . -1.1(5) ?
    C23A C24A C25A C20A . . . . 1.5(5) ?
    C21A C20A C25A C24A . . . . -1.1(4) ?
    C19A C20A C25A C24A . . . . -179.7(2) ?
    C9B N1B N2B C12B . . . . 0.1(2) ?
    C8B N1B N2B C12B . . . . 179.13(14) ?
    F1B C1B C2B C3B . . . . -179.03(18) ?
    C6B C1B C2B C3B . . . . 1.1(3) ?
    C1B C2B C3B C4B . . . . 0.3(3) ?
    C2B C3B C4B C5B . . . . -1.0(3) ?
    C2B C3B C4B C7B . . . . 177.23(17) ?
    C3B C4B C5B C6B . . . . 0.3(3) ?
    C7B C4B C5B C6B . . . . -177.79(16) ?
    F1B C1B C6B C5B . . . . 178.42(17) ?
    C2B C1B C6B C5B . . . . -1.7(3) ?
    C4B C5B C6B C1B . . . . 0.9(3) ?
    C5B C4B C7B O1B . . . . -174.93(16) ?
    C3B C4B C7B O1B . . . . 7.0(2) ?
    C5B C4B C7B C8B . . . . 6.8(2) ?
    C3B C4B C7B C8B . . . . -171.34(15) ?
    N2B N1B C8B C7B . . . . -99.93(16) ?
    C9B N1B C8B C7B . . . . 79.18(19) ?
    O1B C7B C8B N1B . . . . -1.2(2) ?
    C4B C7B C8B N1B . . . . 177.16(13) ?
    N2B N1B C9B O2B . . . . -179.01(16) ?
    C8B N1B C9B O2B . . . . 2.0(2) ?
    N2B N1B C9B C10B . . . . 0.2(2) ?
    C8B N1B C9B C10B . . . . -178.76(14) ?
    O2B C9B C10B C11B . . . . 179.82(17) ?
    N1B C9B C10B C11B . . . . 0.6(2) ?
    O2B C9B C10B C19B . . . . 0.1(3) ?
    N1B C9B C10B C19B . . . . -179.12(14) ?
    C9B C10B C11B C12B . . . . -1.8(2) ?
    C19B C10B C11B C12B . . . . 177.96(15) ?
    N1B N2B C12B C11B . . . . -1.2(2) ?
    N1B N2B C12B C13B . . . . 175.68(13) ?
    C10B C11B C12B N2B . . . . 2.2(2) ?
    C10B C11B C12B C13B . . . . -174.52(15) ?
    N2B C12B C13B C18B . . . . -168.90(15) ?
    C11B C12B C13B C18B . . . . 8.0(2) ?
    N2B C12B C13B C14B . . . . 8.0(2) ?
    C11B C12B C13B C14B . . . . -175.11(16) ?
    C18B C13B C14B C15B . . . . 0.1(3) ?
    C12B C13B C14B C15B . . . . -176.92(16) ?
    C13B C14B C15B C16B . . . . -0.1(3) ?
    C14B C15B C16B C17B . . . . 0.1(3) ?
    C15B C16B C17B C18B . . . . -0.2(3) ?
    C16B C17B C18B C13B . . . . 0.2(3) ?
    C14B C13B C18B C17B . . . . -0.2(3) ?
    C12B C13B C18B C17B . . . . 176.83(16) ?
    C11B C10B C19B C20B . . . . -78.2(2) ?
    C9B C10B C19B C20B . . . . 101.59(18) ?
    C10B C19B C20B C21B . . . . 132.6(2) ?
    C10B C19B C20B C25B . . . . -47.9(3) ?
    C25B C20B C21B C22B . . . . 1.1(4) ?
    C19B C20B C21B C22B . . . . -179.4(2) ?
    C20B C21B C22B C23B . . . . -1.2(4) ?
    C21B C22B C23B C24B . . . . 0.8(4) ?
    C22B C23B C24B C25B . . . . -0.4(4) ?
    C21B C20B C25B C24B . . . . -0.7(4) ?
    C19B C20B C25B C24B . . . . 179.8(2) ?
    C23B C24B C25B C20B . . . . 0.4(5) ?
loop_
    _geom_hbond_atom_site_label_D
    _geom_hbond_atom_site_label_H
    _geom_hbond_atom_site_label_A
    _geom_hbond_site_symmetry_A
    _geom_hbond_distance_DH
    _geom_hbond_distance_HA
    _geom_hbond_distance_DA
    _geom_hbond_angle_DHA
    _geom_hbond_publ_flag
    C15A H15A F1A 2_765 0.93 2.49 3.263(3) 141 yes
    C15B H15B F1B 2_456 0.93 2.56 3.310(3) 138 yes
    C8A H8B O1A 1_655 0.97 2.50 3.466(3) 179 yes
    C8B H8D O1B 1_455 0.97 2.49 3.458(2) 176 yes
    C19A H19A Cg1 1_455 0.97 2.93 3.845(2) 158 yes
_shelx_space_group_comment
;
The symmetry employed for this shelxl refinement is uniquely defined
by the following loop, which should always be used as a source of
symmetry information in preference to the above space-group names.
They are only intended as comments.
;
_shelx_estimated_absorpt_T_min     ?
_shelx_estimated_absorpt_T_max     ?
_shelx_hkl_file
;
  -1   0   0   17.91    2.73   0
   1   0   0   23.98    2.79   0
  -2   0   0    8.63    1.48   0
   2   0   0    8.56    1.98   0
  -3   0   0   13.72    2.21   0
   3   0   0   14.78    2.32   0
   3   0   0   13.16    1.62   0
   4   0   0   35.64    2.64   0
  -4   0   0   33.19    2.50   0
   4   0   0   32.82    2.41   0
   5   0   0    6.97    2.61   0
   5   0   0    7.61    1.78   0
   5   0   0    7.93    3.07   0
  -5   1   0   43.59    2.26   0
   5  -1   0   42.22    2.78   0
   5  -1   0   46.25    4.64   0
   4  -1   0   18.59    3.10   0
   4  -1   0   12.16    2.23   0
  -4   1   0   16.10    2.30   0
   3  -1   0  320.00    6.85   0
  -3   1   0  311.17    3.77   0
   3  -1   0  308.50    3.72   0
   2  -1   0   -0.22    1.86   0
   2  -1   0    0.27    3.19   0
  -2   1   0    0.77    1.89   0
   1  -1   0 1095.54    9.61   0
  -1   1   0 1122.51    9.27   0
   0  -1   0  123.95    5.71   0
   0   1   0  122.50    5.59   0
   1   1   0  142.71    5.06   0
   1   1   0  144.21    5.32   0
   2   1   0   48.64    2.84   0
   2   1   0   52.22    2.35   0
   3   1   0  180.34    3.60   0
   3   1   0  185.15    3.63   0
   4   1   0   90.16    3.02   0
   4   1   0   93.60    3.34   0
   4   1   0   84.76    2.41   0
   5   1   0   11.50    2.59   0
   5   1   0   11.46    2.54   0
   5   1   0    9.27    2.63   0
  -5   2   0   22.31    2.57   0
   5  -2   0   20.20    2.07   0
   4  -2   0    2.34    2.22   0
  -4   2   0    3.08    1.67   0
   3  -2   0    8.74    2.03   0
  -3   2   0    1.05    2.01   0
  -2   2   0   90.51    2.62   0
   2  -2   0   96.31    2.81   0
   1  -2   0  497.36    6.13   0
  -1   2   0  499.56    5.69   0
   0   2   0 1873.04   14.37   0
   0  -2   0 1865.09   14.03   0
   1   2   0  251.33    6.09   0
  -1  -2   0  260.03    6.57   0
   2   2   0   27.98    2.72   0
   2   2   0   41.39    3.90   0
   3   2   0   98.06    3.02   0
   3   2   0   90.91    3.05   0
   4   2   0   24.67    2.53   0
   4   2   0   25.10    2.51   0
   5   2   0    5.09    2.59   0
   5   2   0    5.74    2.60   0
   5   2   0    4.84    2.59   0
   5  -3   0   28.20    2.71   0
  -5   3   0   31.49    2.66   0
   4  -3   0   77.63    2.81   0
  -4   3   0   80.65    2.68   0
  -3   3   0  108.95    2.40   0
   3  -3   0  106.59    2.31   0
   2  -3   0  624.73    5.20   0
  -2   3   0  627.67    5.29   0
   1  -3   0   12.04    1.57   0
  -1   3   0   12.33    1.57   0
   0   3   0   15.36    2.35   0
   0  -3   0   14.76    1.82   0
  -1  -3   0  602.23    8.11   0
   1   3   0  595.86    8.34   0
   2   3   0    0.80    2.16   0
  -2  -3   0    3.39    2.19   0
   3   3   0   17.82    2.28   0
   3   3   0   18.81    2.45   0
   4   3   0   20.91    2.95   0
   4   3   0   22.66    2.47   0
   5   3   0   30.99    2.82   0
   5   3   0   30.97    2.98   0
   5   3   0   35.32    2.86   0
   5  -4   0    2.87    1.86   0
  -5   4   0    1.66    1.81   0
  -4   4   0   59.94    2.11   0
  -3   4   0    7.01    2.18   0
   3  -4   0    5.41    1.58   0
  -2   4   0  181.09    2.82   0
  -2   4   0  192.23    6.15   0
   2  -4   0  178.22    3.19   0
  -1   4   0  156.95    3.22   0
   1  -4   0  160.85    3.21   0
   0   4   0    0.62    1.93   0
   0  -4   0    0.59    1.90   0
   1   4   0 1043.61    9.29   0
  -1  -4   0 1022.22    9.18   0
   2   4   0  330.38    5.81   0
  -2  -4   0  324.26    5.47   0
   3   4   0    0.98    2.10   0
   3   4   0    1.29    2.31   0
   4   4   0   24.43    2.63   0
   4   4   0   19.26    2.69   0
   5   4   0    0.48    2.64   0
   5   4   0    0.49    2.45   0
   5   4   0   -0.78    2.66   0
   5  -5   0    1.59    1.85   0
  -5   5   0    2.83    1.94   0
   4  -5   0    2.35    1.65   0
  -4   5   0    2.59    1.72   0
   3  -5   0   38.96    2.38   0
  -3   5   0   36.91    1.83   0
   2  -5   0   43.81    2.34   0
  -2   5   0   43.93    1.88   0
  -1   5   0    2.36    2.01   0
   1  -5   0    2.99    1.44   0
   0   5   0   90.93    2.45   0
   0  -5   0   90.52    2.95   0
   1   5   0   27.02    2.53   0
  -1  -5   0   26.07    2.53   0
   2   5   0   30.41    2.62   0
  -2  -5   0   29.73    2.95   0
   3   5   0   56.95    3.38   0
   3   5   0   57.18    3.44   0
   4   5   0    5.69    3.04   0
   4   5   0    5.97    2.94   0
   5   5   0   14.88    2.82   0
   5   5   0   17.55    2.85   0
   5   5   0   20.74    2.99   0
   4  -6   0   20.29    1.96   0
  -4   6   0   17.70    1.96   0
   3  -6   0    0.94    2.14   0
  -3   6   0    0.59    1.61   0
   2  -6   0   39.27    2.46   0
  -2   6   0   37.62    2.42   0
   1  -6   0  142.16    2.59   0
  -1   6   0  144.62    2.95   0
   0   6   0    0.14    2.01   0
   0  -6   0    1.30    1.54   0
  -1  -6   0    1.25    2.03   0
   1   6   0    0.84    2.06   0
  -2  -6   0   77.59    3.57   0
   2   6   0   73.59    3.23   0
   3   6   0    3.47    2.28   0
   4   6   0   38.11    3.70   0
   4   6   0   38.38    3.54   0
   5   6   0    0.28    3.57   0
   5   6   0    0.18    2.81   0
   4  -7   0    1.09    2.59   0
  -4   7   0    1.67    2.51   0
  -3   7   0   44.33    5.09   0
   3  -7   0   36.97    1.99   0
  -2   7   0    7.31    2.19   0
   2  -7   0    8.92    2.21   0
   1  -7   0   18.10    1.66   0
  -1   7   0   17.80    2.26   0
   0   7   0   86.54    2.92   0
   0  -7   0   89.00    2.88   0
   1   7   0   22.58    2.31   0
  -1  -7   0   22.97    2.95   0
  -2  -7   0    0.91    2.64   0
   2   7   0    0.35    2.60   0
   3   7   0   41.68    3.10   0
  -3  -7   0   43.11    3.37   0
   4   7   0    4.10    3.74   0
   4   7   0    4.34    3.72   0
   4  -8   0    1.40    2.65   0
  -4   8   0    1.38    2.68   0
  -3   8   0    0.28    3.52   0
   3  -8   0    2.06    2.44   0
  -3   8   0    0.72    1.76   0
   2  -8   0   12.63    2.37   0
  -2   8   0    9.42    2.51   0
  -2   8   0   10.41    2.30   0
  -1   8   0   69.71    2.29   0
   1  -8   0   71.56    2.77   0
   0   8   0   38.96    2.56   0
   0  -8   0   37.61    2.48   0
   1   8   0    9.95    2.42   0
  -1  -8   0    9.54    2.50   0
  -2  -8   0    3.62    2.90   0
   2   8   0    1.83    2.97   0
   3   8   0    2.17    3.06   0
  -3  -8   0    2.52    3.05   0
   4   8   0    3.65    3.99   0
   4   8   0    3.27    3.92   0
   3  -9   0    8.42    2.55   0
  -3   9   0    7.12    2.59   0
  -3   9   0    5.47    3.35   0
  -2   9   0   49.08    3.49   0
  -2   9   0   59.11    2.80   0
   2  -9   0   54.23    2.12   0
  -1   9   0   11.24    2.37   0
   1  -9   0   12.66    1.74   0
   0  -9   0   65.00    3.00   0
   0   9   0   62.55    2.41   0
  -1  -9   0   30.05    2.71   0
   1   9   0   30.29    2.62   0
  -2  -9   0    1.89    2.50   0
   2   9   0    0.41    2.36   0
   3   9   0    5.65    3.23   0
  -3  -9   0    3.83    3.23   0
  -2  10   0    0.89    1.78   0
  -2  10   0   -0.36    3.20   0
   2 -10   0    1.72    2.57   0
   1 -10   0   50.29    3.02   0
  -1  10   0   54.47    2.84   0
   0  10   0    4.89    2.58   0
   0 -10   0    7.27    2.62   0
   1  10   0   17.78    2.66   0
  -1 -10   0   16.21    2.68   0
  -2 -10   0    1.83    3.24   0
   2  10   0    2.49    3.14   0
  -3 -10   0   19.42    3.80   0
   3  10   0   14.78    3.84   0
  -1  11   0   -0.80    1.87   0
   1 -11   0    0.42    2.75   0
   0  11   0    3.36    2.72   0
   0 -11   0    0.75    2.79   0
   1  11   0    4.14    2.72   0
  -1 -11   0    8.10    2.79   0
   2  11   0    1.52    2.92   0
  -2 -11   0    2.34    2.96   0
   2  11  -1    0.66    2.85   0
  -2 -11   1   -0.16    2.86   0
  -1 -11   1    2.42    2.78   0
   1  11  -1    1.08    2.65   0
   0 -11   1    6.27    2.81   0
   0  11  -1    6.48    2.73   0
   1 -11   1    4.09    2.64   0
  -1  11  -1    2.01    2.74   0
  -1  11  -1    2.36    2.74   0
   3  10  -1   15.79    3.67   0
  -3 -10   1   14.98    3.77   0
   2  10  -1    1.94    2.64   0
  -2 -10   1    3.27    3.33   0
  -1 -10   1    7.83    2.68   0
   1  10  -1    7.09    2.58   0
   0 -10   1   24.16    2.76   0
   0  10  -1   22.15    2.79   0
   1 -10   1    1.54    2.60   0
  -1  10  -1    0.57    2.44   0
  -2  10  -1    2.57    2.72   0
   2 -10   1    4.43    2.58   0
   3   9  -1    7.63    3.36   0
  -3  -9   1    8.22    3.83   0
  -2  -9   1    8.83    2.64   0
   2   9  -1    7.91    2.52   0
  -1  -9   1   19.56    2.58   0
   1   9  -1   19.80    3.08   0
   0   9  -1  449.52    5.02   0
   0  -9   1  441.74    4.61   0
  -1   9  -1    0.30    2.29   0
   1  -9   1    0.85    2.36   0
  -2   9  -1    4.84    2.52   0
  -2   9  -1    5.53    1.69   0
   2  -9   1    6.15    2.37   0
  -3   9  -1    2.31    3.27   0
   3  -9   1    1.60    2.60   0
  -3   9  -1    4.09    2.45   0
   4   8  -1    4.78    3.88   0
   4   8  -1    4.05    4.34   0
  -3  -8   1   40.40    3.71   0
   3   8  -1   40.83    3.64   0
   2   8  -1    3.41    2.53   0
  -2  -8   1    3.19    3.04   0
   1   8  -1   21.33    2.60   0
  -1  -8   1   21.74    2.56   0
   0  -8   1    2.10    1.57   0
   0   8  -1    3.72    2.27   0
  -1   8  -1   49.24    1.99   0
   1  -8   1   46.23    1.96   0
  -2   8  -1   14.76    1.68   0
   2  -8   1   13.26    1.64   0
  -2   8  -1   15.27    3.01   0
   3  -8   1   14.73    1.84   0
  -3   8  -1   17.74    3.88   0
  -4   8  -1    0.93    2.73   0
   4  -8   1    4.06    2.75   0
   4   7  -1    0.19    3.65   0
   4   7  -1    0.59    3.09   0
   3   7  -1   57.48    3.70   0
  -3  -7   1   65.97    4.09   0
   2   7  -1    1.13    2.67   0
  -2  -7   1    1.15    2.31   0
  -1  -7   1   56.70    2.88   0
   1   7  -1   60.84    2.79   0
   0  -7   1   18.60    1.71   0
   0   7  -1   20.36    1.72   0
  -1   7  -1   39.63    2.32   0
   1  -7   1   40.79    2.37   0
   2  -7   1   29.05    1.77   0
  -2   7  -1   36.02    2.31   0
  -2   7  -1   30.73    2.49   0
  -3   7  -1   -0.01    1.73   0
   3  -7   1   -0.18    2.41   0
  -3   7  -1    0.63    4.08   0
   4  -7   1    9.72    1.97   0
  -4   7  -1   10.96    2.60   0
   5   6  -1    2.44    3.45   0
   5   6  -1    4.23    4.02   0
   4   6  -1   20.97    3.46   0
   4   6  -1   20.17    3.32   0
   3   6  -1   24.52    3.24   0
   3   6  -1   27.63    3.31   0
   2   6  -1   81.54    3.65   0
  -2  -6   1   82.44    3.67   0
  -1  -6   1    0.33    2.60   0
   1   6  -1    0.45    2.06   0
   0  -6   1   36.93    2.45   0
   0   6  -1   39.40    2.46   0
  -1   6  -1   32.16    2.23   0
   1  -6   1   30.68    1.72   0
  -2   6  -1    2.09    2.11   0
   2  -6   1   -0.66    1.60   0
  -2   6  -1    1.23    2.54   0
   3  -6   1    2.42    1.55   0
  -3   6  -1    2.52    2.17   0
  -4   6  -1    1.27    2.48   0
   4  -6   1    0.68    1.72   0
   5   5  -1    1.11    3.30   0
   5   5  -1   -0.28    1.85   0
   5   5  -1    0.16    3.23   0
   4   5  -1   36.83    3.45   0
   4   5  -1   33.49    3.31   0
   3   5  -1    2.72    2.75   0
   3   5  -1    2.57    2.56   0
  -2  -5   1   79.55    3.69   0
   2   5  -1   72.76    3.58   0
   1   5  -1    4.24    2.18   0
  -1  -5   1    2.18    2.19   0
   0  -5   1    8.38    2.14   0
   0   5  -1    7.80    1.97   0
  -1   5  -1  258.77    3.75   0
   1  -5   1  251.51    3.61   0
  -2   5  -1  328.71    3.55   0
   2  -5   1  351.26    3.92   0
  -2   5  -1  351.79    6.45   0
   3  -5   1    9.61    1.64   0
  -3   5  -1   11.14    2.21   0
   4  -5   1    5.67    2.40   0
  -4   5  -1    5.89    2.36   0
  -5   5  -1    0.54    1.87   0
   5  -5   1    1.35    2.72   0
   5   4  -1   66.95    3.33   0
   5   4  -1   59.29    3.21   0
   5   4  -1   62.39    3.37   0
   4   4  -1    1.83    2.50   0
   4   4  -1    0.33    2.92   0
   3   4  -1    3.79    2.23   0
   3   4  -1    3.36    2.61   0
   2   4  -1    0.29    2.50   0
  -2  -4   1   -0.03    2.43   0
   1   4  -1  208.45    5.02   0
  -1  -4   1  197.79    4.61   0
   0  -4   1    5.63    1.99   0
   0   4  -1    6.66    2.14   0
   1  -4   1    2.96    1.91   0
  -1   4  -1    2.50    1.96   0
  -2   4  -1  170.52    3.14   0
  -2   4  -1  173.89    6.01   0
   2  -4   1  157.94    2.77   0
   3  -4   1    9.86    1.58   0
  -3   4  -1    7.04    1.59   0
  -4   4  -1    0.44    2.34   0
  -5   4  -1   11.36    2.00   0
   5  -4   1   10.49    2.63   0
   5   3  -1    0.08    2.63   0
   5   3  -1    1.69    2.60   0
   5   3  -1    0.87    2.55   0
   4   3  -1  187.93    4.08   0
   4   3  -1  197.54    4.00   0
   3   3  -1   11.80    2.77   0
   3   3  -1   15.11    2.85   0
   2   3  -1    0.52    2.50   0
   2   3  -1    1.56    2.26   0
   1   3  -1   52.37    3.63   0
  -1  -3   1   51.70    3.30   0
   0  -3   1  345.86    5.53   0
   0   3  -1  344.39    5.43   0
   1  -3   1   20.57    2.16   0
  -1   3  -1   18.52    2.15   0
  -2   3  -1  229.84    3.55   0
   2  -3   1  226.35    3.30   0
   3  -3   1   38.54    2.34   0
  -3   3  -1   38.65    2.35   0
  -4   3  -1  131.06    3.13   0
  -5   3  -1    2.51    2.44   0
   5  -3   1    1.32    1.70   0
   5   2  -1    1.98    2.54   0
   5   2  -1    1.12    2.55   0
   5   2  -1    1.25    2.61   0
   4   2  -1    4.32    2.30   0
   4   2  -1    2.93    2.35   0
   4   2  -1    2.47    2.29   0
   3   2  -1  185.01    4.21   0
   3   2  -1  179.57    3.82   0
   2   2  -1 1187.34   10.66   0
   2   2  -1 1240.03   10.25   0
  -1  -2   1  539.17    9.69   0
   1   2  -1  536.52    9.75   0
   0   2  -1  580.83    8.21   0
   0  -2   1  589.43    8.55   0
  -1   2  -1 1070.56    8.34   0
   1  -2   1 1038.31    8.12   0
   2  -2   1  537.39    5.03   0
  -2   2  -1  541.99    4.97   0
  -3   2  -1  372.07    3.95   0
   3  -2   1  329.65    3.91   0
  -4   2  -1   12.03    2.23   0
   4  -2   1   13.40    2.34   0
   5  -2   1   14.42    2.55   0
  -5   2  -1   14.32    1.88   0
   5   1  -1   25.48    2.73   0
   5   1  -1   21.73    2.62   0
   5   1  -1   23.96    2.74   0
   4   1  -1   12.54    2.35   0
   4   1  -1   12.04    2.35   0
   4   1  -1    7.76    2.37   0
   3   1  -1   73.71    2.83   0
   2   1  -1   55.51    2.89   0
  -2  -1   1   55.22    2.93   0
   1   1  -1   26.90    3.34   0
   1   1  -1   28.01    3.43   0
   0   1  -1  366.00    9.24   0
   0  -1   1  356.32    9.34   0
   1  -1   1  704.36    7.60   0
  -1   1  -1  691.64    7.50   0
  -2   1  -1  211.21    3.58   0
   2  -1   1  212.08    3.46   0
   2  -1   1  231.03    7.51   0
   3  -1   1   77.89    2.76   0
  -3   1  -1   72.85    2.21   0
   3  -1   1   81.96    4.44   0
   4  -1   1    4.39    2.14   0
   4  -1   1    3.35    2.78   0
  -4   1  -1    4.45    1.53   0
   5  -1   1   21.68    4.49   0
   5  -1   1   23.74    2.65   0
   5   0  -1   -0.19    2.47   0
   5   0  -1    1.31    1.78   0
   5   0  -1    0.70    2.95   0
   4   0  -1   16.13    2.26   0
   4   0  -1   15.48    2.85   0
  -4   0   1   16.58    2.38   0
  -3   0   1   18.00    2.20   0
   3   0  -1   17.15    1.65   0
   3   0  -1   16.66    2.33   0
   2   0  -1    4.35    1.44   0
  -2   0   1    5.39    2.03   0
   1   0  -1  645.97    8.64   0
  -1   0   1  698.77    8.95   0
   1   0   1 7599.31   28.65   0
  -1   0  -1 7534.30   27.57   0
  -2   0  -1    0.67    1.87   0
   2   0   1   -0.12    1.89   0
   3   0   1   98.98    2.90   0
  -3   0  -1  107.37    2.93   0
   4   0   1    0.04    2.62   0
   4   0   1    2.46    2.08   0
   5   0   1    9.92    2.45   0
   5   0   1    8.79    3.15   0
   5   0   1    8.10    2.55   0
   5  -1  -1   15.72    2.63   0
  -5   1   1   14.16    1.81   0
   5  -1  -1   13.71    3.96   0
   4  -1  -1    4.76    1.62   0
  -4   1   1    6.67    1.72   0
   4  -1  -1    6.88    3.32   0
  -3   1   1   25.47    2.29   0
   3  -1  -1   29.00    2.30   0
   3  -1  -1   29.51    3.16   0
   2  -1  -1  167.17    6.10   0
   2  -1  -1  148.42    3.35   0
  -2   1   1  147.02    2.99   0
   1  -1  -1   13.24    2.50   0
  -1   1   1   14.56    2.47   0
   0   1   1  361.68    8.31   0
   0  -1  -1  356.89    8.20   0
  -1  -1  -1 2624.58   18.05   0
   1   1   1 2635.78   17.48   0
   2   1   1  159.88    3.63   0
   2   1   1  169.40    3.88   0
   3   1   1  198.10    3.76   0
   3   1   1  214.04    3.83   0
   4   1   1   12.25    2.33   0
   4   1   1   13.11    2.40   0
   5   1   1   15.68    2.69   0
   5   1   1   14.71    2.63   0
   5   1   1   11.14    2.70   0
   5  -2  -1   20.23    2.71   0
  -5   2   1   20.20    2.53   0
   4  -2  -1   41.17    2.07   0
  -4   2   1   49.01    2.62   0
   3  -2  -1    0.75    1.42   0
  -3   2   1    0.55    1.95   0
  -2   2   1 1691.60    8.57   0
   2  -2  -1 1630.37    8.49   0
  -1   2   1  195.30    4.08   0
   1  -2  -1  190.11    3.75   0
   0   2   1    1.60    2.38   0
   0  -2  -1    1.88    2.42   0
  -1  -2  -1  877.65   10.29   0
   1   2   1  862.84    9.98   0
   2   2   1  775.52    7.98   0
   2   2   1  797.63    7.82   0
   3   2   1  198.49    3.92   0
   3   2   1  205.85    3.91   0
   4   2   1    4.02    2.13   0
   4   2   1    5.00    2.27   0
   5   2   1   80.71    3.39   0
   5   2   1   86.21    3.38   0
   5   2   1   84.62    3.41   0
   5  -3  -1    5.31    1.79   0
  -5   3   1    5.68    2.57   0
  -4   3   1   32.28    1.96   0
   4  -3  -1   33.27    2.49   0
   3  -3  -1   17.70    1.59   0
  -3   3   1   19.02    1.51   0
  -2   3   1    7.06    2.07   0
   2  -3  -1    6.61    1.50   0
  -1   3   1  225.12    3.75   0
   1  -3  -1  223.23    3.74   0
   0   3   1  508.38    6.21   0
   0  -3  -1  498.59    6.19   0
   1   3   1  161.89    4.42   0
  -1  -3  -1  162.63    4.45   0
   2   3   1  327.35    5.50   0
  -2  -3  -1  329.82    5.45   0
   3   3   1    1.35    2.14   0
   3   3   1    1.30    2.06   0
   4   3   1   -0.91    2.34   0
   4   3   1    0.42    2.82   0
   5   3   1    1.86    2.64   0
   5   3   1    0.52    2.66   0
   5   3   1    2.22    2.54   0
  -5   4   1   12.53    2.73   0
   5  -4  -1   16.15    2.72   0
  -4   4   1   32.72    2.45   0
   4  -4  -1   27.89    2.47   0
  -3   4   1   11.56    2.24   0
   3  -4  -1   11.20    2.25   0
   2  -4  -1   34.56    2.25   0
  -2   4   1   33.33    2.31   0
  -1   4   1  416.80    4.72   0
   1  -4  -1  434.06    4.76   0
   0   4   1    1.34    1.90   0
   0  -4  -1    2.65    1.41   0
   1   4   1  169.33    4.16   0
  -1  -4  -1  164.06    4.08   0
   2   4   1  388.43    5.62   0
  -2  -4  -1  407.65    5.98   0
   3   4   1    2.82    2.63   0
   3   4   1    2.01    2.79   0
   4   4   1    0.62    2.31   0
   4   4   1    0.73    2.34   0
   5   4   1    6.92    2.56   0
   5   4   1    5.63    2.69   0
   5  -5  -1    1.04    1.89   0
  -5   5   1   -1.53    1.92   0
   4  -5  -1   19.00    2.46   0
  -4   5   1   22.92    2.45   0
  -3   5   1   44.02    2.49   0
   3  -5  -1   41.75    2.43   0
  -2   5   1    2.99    1.41   0
   2  -5  -1    4.77    2.01   0
  -1   5   1   17.31    1.64   0
   1  -5  -1   17.78    2.14   0
   0   5   1  147.06    3.24   0
   0  -5  -1  137.45    3.18   0
   1   5   1  416.13    5.63   0
  -1  -5  -1  423.54    5.53   0
   2   5   1   89.15    3.31   0
  -2  -5  -1   91.79    3.64   0
   3   5   1    2.41    2.80   0
   3   5   1    1.33    2.17   0
   4   5   1   29.37    3.26   0
   4   5   1   30.56    2.69   0
   5   5   1    3.54    2.73   0
   5   5   1    5.27    3.38   0
   4  -6  -1    3.03    2.50   0
  -4   6   1   -0.48    2.46   0
  -3   6   1   16.04    2.31   0
   3  -6  -1   14.91    2.29   0
   2  -6  -1  172.81    3.16   0
  -2   6   1  173.05    3.21   0
  -1   6   1   14.71    1.51   0
   1  -6  -1   14.48    1.53   0
   0   6   1    0.83    1.99   0
   0  -6  -1   -0.18    1.43   0
   1   6   1    2.63    2.07   0
  -1  -6  -1    4.12    2.58   0
   2   6   1   70.52    3.50   0
  -2  -6  -1   71.26    3.05   0
  -3  -6  -1    3.01    2.76   0
   3   6   1    2.37    2.24   0
   4   6   1   13.36    3.17   0
   4   6   1   13.39    3.29   0
   5   6   1   14.64    3.63   0
   5   6   1   14.73    3.69   0
  -4   7   1    0.23    1.76   0
   4  -7  -1    3.64    2.55   0
   3  -7  -1    3.55    1.67   0
  -3   7   1    4.63    3.78   0
  -2   7   1    7.80    1.62   0
   2  -7  -1    7.18    1.58   0
   1  -7  -1    4.15    2.19   0
  -1   7   1    3.96    2.15   0
   0   7   1  103.98    2.97   0
   0  -7  -1  101.83    2.92   0
  -1  -7  -1    2.13    2.23   0
   1   7   1    1.28    2.13   0
  -2  -7  -1    4.17    2.25   0
   2   7   1    3.17    2.19   0
   3   7   1    9.95    3.05   0
  -3  -7  -1   11.22    3.02   0
   4   7   1    0.06    3.19   0
   4   7   1   -0.75    3.13   0
  -4   8   1    1.25    1.94   0
   4  -8  -1    3.53    2.64   0
   3  -8  -1   11.14    2.52   0
  -3   8   1    8.95    2.52   0
  -3   8   1    7.09    3.66   0
  -2   8   1    1.29    1.64   0
   2  -8  -1    0.89    2.27   0
  -1   8   1  149.20    2.72   0
   1  -8  -1  147.70    2.78   0
   0  -8  -1   90.04    2.41   0
   0   8   1   94.87    2.86   0
  -1  -8  -1    6.63    2.45   0
   1   8   1    7.35    2.26   0
   2   8   1   36.46    2.72   0
  -2  -8  -1   33.04    2.75   0
   3   8   1    1.06    2.94   0
  -3  -8  -1    0.31    3.02   0
   4   8   1    3.52    3.37   0
   4   8   1    6.04    3.98   0
   3  -9  -1   -2.36    2.64   0
  -3   9   1    1.74    2.59   0
  -3   9   1   -0.06    3.69   0
   2  -9  -1    2.93    1.68   0
  -2   9   1    1.86    1.80   0
  -1   9   1  106.06    2.50   0
   1  -9  -1  102.96    3.07   0
   0   9   1  203.51    3.95   0
   0  -9  -1  209.93    3.74   0
   1   9   1    5.40    2.46   0
  -1  -9  -1    6.87    2.52   0
   2   9   1   51.33    3.09   0
  -2  -9  -1   59.08    3.14   0
  -3  -9  -1   -0.01    3.22   0
   3   9   1    1.23    3.22   0
  -2  10   1    5.74    2.55   0
   2 -10  -1    6.68    2.59   0
  -2  10   1    5.40    2.72   0
   1 -10  -1   94.51    3.17   0
  -1  10   1   81.72    3.32   0
   0  10   1   -0.45    1.82   0
   0 -10  -1    0.29    2.53   0
  -1 -10  -1    1.94    2.55   0
   1  10   1    0.13    2.55   0
  -2 -10  -1    4.12    3.19   0
   2  10   1    3.79    2.54   0
   3  10   1    0.05    3.47   0
  -3 -10  -1    0.76    3.50   0
   1 -11  -1    2.61    2.70   0
  -1  11   1    2.53    2.65   0
   0 -11  -1   14.20    2.86   0
   0  11   1   14.66    2.05   0
   1  11   1    8.97    2.82   0
  -1 -11  -1   10.56    2.84   0
  -2 -11  -1    0.93    2.96   0
   2  11   1    0.50    2.81   0
  -2 -11   2    6.30    3.64   0
   2  11  -2    5.16    2.93   0
   1  11  -2    1.76    2.73   0
  -1 -11   2    0.31    3.38   0
   0 -11   2    6.08    2.86   0
   0  11  -2    4.60    2.80   0
  -1  11  -2    1.82    2.73   0
  -1  11  -2   -0.35    1.90   0
   1 -11   2    0.47    2.77   0
   3  10  -2   -0.27    3.52   0
  -3 -10   2    0.17    4.04   0
   2  10  -2    3.47    2.57   0
  -2 -10   2    1.60    3.18   0
  -1 -10   2    3.01    2.57   0
   1  10  -2    3.30    2.55   0
   0  10  -2   37.34    2.85   0
   0 -10   2   39.90    2.21   0
  -1  10  -2    3.43    1.88   0
   1 -10   2    1.38    2.68   0
  -2  10  -2    6.15    2.76   0
   2 -10   2    6.11    2.58   0
   3   9  -2    4.58    3.24   0
  -3  -9   2    5.43    3.77   0
  -2  -9   2    7.01    2.64   0
   2   9  -2    7.13    2.55   0
   1   9  -2    4.92    2.40   0
  -1  -9   2    4.12    2.46   0
   0   9  -2   -0.08    2.45   0
   0  -9   2    0.36    2.55   0
   1  -9   2    5.59    2.29   0
  -1   9  -2    6.35    2.33   0
   2  -9   2   11.08    2.40   0
  -2   9  -2    9.55    3.10   0
  -2   9  -2   11.18    2.57   0
  -3   9  -2    4.36    1.85   0
  -3   9  -2    4.70    3.26   0
   3  -9   2    7.04    2.63   0
   4   8  -2    0.13    5.78   0
   4   8  -2    0.56    5.76   0
  -3  -8   2   10.07    3.25   0
   3   8  -2    9.70    3.76   0
   2   8  -2  314.77    5.26   0
  -2  -8   2  313.93    5.18   0
  -1  -8   2    4.54    2.37   0
   1   8  -2    4.42    2.84   0
   0   8  -2    3.93    2.23   0
   0  -8   2    5.95    2.35   0
  -1   8  -2    1.27    2.31   0
   1  -8   2    1.48    2.32   0
   2  -8   2    0.92    2.22   0
  -2   8  -2    2.95    2.79   0
  -2   8  -2    3.43    2.25   0
  -3   8  -2   27.61    3.99   0
   3  -8   2   23.66    1.88   0
  -4   8  -2    1.38    2.68   0
   4  -8   2    2.21    2.69   0
   4   7  -2    0.22    4.07   0
   4   7  -2    0.52    4.09   0
   3   7  -2   10.65    3.56   0
  -2  -7   2    1.96    2.82   0
   2   7  -2    2.52    2.37   0
  -1  -7   2    4.71    2.25   0
   1   7  -2    4.64    2.13   0
   0  -7   2    2.88    2.26   0
   0   7  -2    2.90    2.22   0
  -1   7  -2  119.91    2.91   0
   1  -7   2  125.24    2.94   0
  -2   7  -2    8.15    2.70   0
   2  -7   2    8.20    2.26   0
  -2   7  -2    7.87    2.17   0
  -3   7  -2    6.40    2.29   0
   3  -7   2    5.26    1.72   0
  -3   7  -2    6.34    4.15   0
   4  -7   2    1.20    1.81   0
  -4   7  -2    3.10    2.59   0
   5   6  -2    2.68    3.59   0
   5   6  -2    2.71    3.46   0
   4   6  -2    0.96    3.15   0
   4   6  -2    0.68    3.61   0
   3   6  -2   46.96    3.82   0
   3   6  -2   48.90    3.61   0
   2   6  -2    6.29    2.71   0
  -2  -6   2    5.76    2.63   0
  -1  -6   2   67.63    2.92   0
   1   6  -2   66.18    2.87   0
   0  -6   2  269.56    4.03   0
   0   6  -2  270.70    4.08   0
  -1   6  -2    5.94    1.44   0
   1  -6   2    8.57    2.04   0
   2  -6   2    9.80    2.28   0
  -2   6  -2    7.51    2.25   0
  -2   6  -2    5.88    2.60   0
   3  -6   2    5.09    2.25   0
  -3   6  -2    4.83    1.63   0
  -4   6  -2    2.74    2.45   0
   4  -6   2   -0.06    2.43   0
   5   5  -2    0.01    3.25   0
   5   5  -2    1.00    3.34   0
   5   5  -2    1.53    2.58   0
   4   5  -2    4.97    3.05   0
   4   5  -2    3.40    2.98   0
   3   5  -2    4.52    3.19   0
   3   5  -2    5.21    2.66   0
  -2  -5   2    2.76    2.68   0
   2   5  -2    2.27    2.60   0
  -1  -5   2  154.05    4.26   0
   1   5  -2  159.18    3.96   0
   0  -5   2  162.49    3.46   0
   0   5  -2  168.94    3.55   0
   1  -5   2   63.26    2.51   0
  -1   5  -2   60.25    2.09   0
  -2   5  -2    3.29    2.71   0
  -2   5  -2    2.16    1.50   0
   2  -5   2    4.16    1.46   0
   3  -5   2   17.30    2.26   0
  -3   5  -2   19.27    1.70   0
   4  -5   2    4.65    1.70   0
  -4   5  -2    7.60    2.34   0
  -5   5  -2    2.78    1.90   0
   5  -5   2    4.69    2.57   0
   5   4  -2   -0.58    3.18   0
   5   4  -2    1.07    2.77   0
   4   4  -2   87.28    3.83   0
   4   4  -2   94.64    3.45   0
   3   4  -2   11.60    2.41   0
   3   4  -2   10.96    2.73   0
   2   4  -2  217.90    5.37   0
  -2  -4   2  228.89    5.48   0
  -1  -4   2    6.77    2.36   0
   1   4  -2    7.45    2.31   0
   0  -4   2   80.00    2.96   0
   0   4  -2   78.60    2.89   0
   1  -4   2   32.59    1.80   0
  -1   4  -2   30.84    1.77   0
  -2   4  -2  392.23    8.30   0
   2  -4   2  358.96    3.78   0
  -2   4  -2  374.46    4.04   0
  -3   4  -2   60.27    2.06   0
   3  -4   2   54.67    2.51   0
   4  -4   2   36.70    2.36   0
  -4   4  -2   37.47    2.53   0
   5  -4   2    0.06    2.51   0
  -5   4  -2    2.74    1.77   0
   5   3  -2    7.68    2.57   0
   5   3  -2    8.71    2.65   0
   5   3  -2    8.83    3.22   0
   4   3  -2   15.81    2.53   0
   4   3  -2   14.96    3.06   0
   4   3  -2   18.70    2.53   0
   3   3  -2   38.15    2.72   0
   3   3  -2   38.79    2.70   0
   2   3  -2  724.91    9.39   0
   2   3  -2  747.98    9.10   0
  -1  -3   2   57.62    3.85   0
   1   3  -2   56.70    3.82   0
   0   3  -2  500.69    6.50   0
   0  -3   2  497.75    6.62   0
  -1   3  -2  619.97    5.79   0
   1  -3   2  609.93    5.85   0
  -2   3  -2   64.39    2.54   0
   2  -3   2   59.44    2.56   0
  -3   3  -2   -1.05    2.02   0
   3  -3   2    0.54    1.51   0
  -4   3  -2   22.03    2.30   0
  -5   3  -2   44.32    2.70   0
   5  -3   2   41.87    2.72   0
   5   2  -2   91.51    3.30   0
   5   2  -2  103.10    3.34   0
   5   2  -2  103.87    3.30   0
   4   2  -2   -0.74    2.32   0
   4   2  -2    0.99    2.28   0
   4   2  -2    0.10    2.29   0
   3   2  -2    0.29    2.14   0
   3   2  -2    0.36    2.05   0
   2   2  -2    4.56    2.25   0
   2   2  -2    9.27    2.29   0
  -1  -2   2 5448.07   34.45   0
   1   2  -2 5448.44   34.57   0
   0   2  -2 1707.56   14.29   0
   0  -2   2 1715.50   14.49   0
  -1   2  -2  345.08    4.78   0
  -1   2  -2  357.49    8.43   0
   1  -2   2  343.41    4.92   0
   2  -2   2   33.34    2.45   0
  -2   2  -2   15.77    2.45   0
  -3   2  -2   14.62    2.21   0
   3  -2   2   14.05    1.64   0
   4  -2   2   77.77    2.78   0
  -4   2  -2   71.66    2.24   0
   5  -2   2   11.35    2.47   0
  -5   2  -2   14.02    1.83   0
   5   1  -2   11.84    3.17   0
   5   1  -2   10.49    2.65   0
   5   1  -2   11.81    2.62   0
   4   1  -2    5.68    2.31   0
   4   1  -2    5.97    2.66   0
   4   1  -2    5.70    2.32   0
   3   1  -2  168.16    3.74   0
  -3  -1   2  179.27    3.75   0
   3   1  -2  184.92    3.77   0
   2   1  -2   66.31    3.19   0
  -2  -1   2   67.35    3.19   0
   1   1  -2 3023.95   24.37   0
   0   1  -2 1464.68   15.37   0
   0   1  -2 1447.76   18.63   0
   0  -1   2 1394.47   17.63   0
   1  -1   2 3966.11   17.28   0
  -1   1  -2 3919.18   16.48   0
  -2   1  -2    0.97    1.87   0
   2  -1   2    0.14    1.33   0
  -3   1  -2   15.45    1.62   0
   3  -1   2   14.59    1.65   0
   3  -1   2   15.52    2.91   0
  -4   1  -2    1.80    2.17   0
   4  -1   2    1.64    1.49   0
   4  -1   2    3.17    3.26   0
   5  -1   2   19.59    4.49   0
   5  -1   2   16.57    1.97   0
   5   0  -2    7.57    3.13   0
   5   0  -2    6.62    1.81   0
  -4   0   2   59.32    2.74   0
   4   0  -2   56.46    2.88   0
   4   0  -2   55.09    2.71   0
   3   0  -2   11.49    1.64   0
   3   0  -2   12.55    2.71   0
  -3   0   2   12.92    2.29   0
  -2   0   2  612.24    6.39   0
   2   0  -2  605.38    7.90   0
   2   0  -2  626.24    6.39   0
   1   0  -2    1.78    1.66   0
   1   0  -2    1.59    2.24   0
  -1   0   2    1.83    2.35   0
   0   0  -2  613.62   14.20   0
  -1   0  -2   21.65    2.79   0
   1   0   2   24.64    2.27   0
   2   0   2  519.89    5.62   0
  -2   0  -2  505.97    5.36   0
  -3   0  -2    4.72    2.04   0
   3   0   2    3.14    2.04   0
   4   0   2   51.10    3.27   0
   4   0   2   48.10    2.04   0
   5   0   2   -0.85    2.49   0
   5   0   2    0.40    2.45   0
   5   0   2    0.23    3.13   0
  -5   1   2   39.88    2.79   0
   5  -1  -2   36.13    2.24   0
   5  -1  -2   41.91    4.37   0
   4  -1  -2   12.15    3.39   0
   4  -1  -2   12.31    1.69   0
  -4   1   2   15.53    2.31   0
   3  -1  -2   24.38    3.10   0
  -3   1   2   22.84    2.29   0
   3  -1  -2   23.36    2.31   0
   2  -1  -2   73.66    2.29   0
   2  -1  -2   77.58    4.16   0
  -2   1   2   77.97    2.72   0
   1  -1  -2 3064.55   15.75   0
  -1   1   2 2985.43   15.71   0
   1  -1  -2 3124.03   29.09   0
  -1   1   2 3123.22   28.46   0
   0  -1  -2 1915.31   17.22   0
   0   1   2 1881.54   17.03   0
   1   1   2 4074.22   21.09   0
  -1  -1  -2 4301.65   21.46   0
   2   1   2   60.64    2.80   0
   2   1   2   63.24    2.86   0
   3   1   2  123.52    3.12   0
   3   1   2  123.10    3.18   0
   4   1   2   13.62    2.32   0
   4   1   2   14.03    2.29   0
   5   1   2   12.38    2.64   0
   5   1   2   12.32    2.45   0
   5   1   2    9.51    2.63   0
   5  -2  -2   29.98    2.67   0
  -5   2   2   39.45    2.76   0
  -4   2   2   46.12    2.04   0
   4  -2  -2   48.07    2.09   0
   3  -2  -2   29.29    2.35   0
  -3   2   2   31.88    2.24   0
  -2   2   2   87.96    3.15   0
   2  -2  -2   89.41    3.10   0
  -1   2   2 6686.30   19.19   0
   1  -2  -2 6753.23   19.76   0
   0   2   2 2015.21   13.85   0
   0  -2  -2 1988.92   13.65   0
   1   2   2    5.97    2.52   0
  -1  -2  -2    6.68    2.61   0
   2   2   2  222.49    4.48   0
   2   2   2  181.51    4.10   0
   3   2   2   15.44    2.35   0
   3   2   2   19.54    2.36   0
   4   2   2    0.28    2.27   0
   4   2   2   -0.90    2.25   0
   5   2   2   22.74    2.75   0
   5   2   2   25.26    2.76   0
   5   2   2   21.27    2.81   0
  -5   3   2    4.94    2.41   0
   5  -3  -2    3.59    2.48   0
  -4   3   2   74.88    2.75   0
   4  -3  -2   69.00    2.17   0
  -3   3   2    3.01    1.88   0
   3  -3  -2    1.40    1.37   0
   2  -3  -2  143.02    3.05   0
  -2   3   2  162.05    8.34   0
  -2   3   2  151.09    3.16   0
   1  -3  -2   10.61    1.57   0
  -1   3   2    9.34    1.58   0
   0  -3  -2    6.72    2.34   0
   0   3   2    7.35    2.30   0
  -1  -3  -2  752.34    7.98   0
   1   3   2  747.00    8.18   0
   2   3   2  489.33    6.42   0
  -2  -3  -2  494.93    6.19   0
   3   3   2   66.80    3.26   0
   3   3   2   76.41    2.92   0
   4   3   2   12.13    2.47   0
   4   3   2   12.28    2.55   0
   5   3   2    2.77    2.59   0
   5   3   2    3.70    2.69   0
   5  -4  -2   15.73    1.90   0
  -5   4   2   15.04    2.68   0
  -4   4   2    0.92    1.54   0
   4  -4  -2    0.01    1.58   0
  -3   4   2   -0.37    1.54   0
   3  -4  -2    0.23    2.22   0
   2  -4  -2  202.05    2.99   0
  -2   4   2  215.80    3.38   0
   1  -4  -2 2611.65   10.48   0
  -1   4   2 2630.91   10.69   0
   0  -4  -2   53.35    2.52   0
   0   4   2   54.62    2.55   0
   1   4   2  249.96    4.63   0
  -1  -4  -2  253.97    4.73   0
   2   4   2  150.68    3.87   0
  -2  -4  -2  161.29    4.21   0
   3   4   2    1.25    2.17   0
   3   4   2    1.38    2.25   0
   4   4   2   52.47    2.94   0
   4   4   2   50.32    2.87   0
   5   4   2    4.87    2.83   0
   5   4   2    4.30    3.22   0
   5  -5  -2   11.17    2.77   0
  -5   5   2    9.32    2.04   0
   4  -5  -2    2.14    1.69   0
  -4   5   2    3.37    2.34   0
  -3   5   2   17.26    2.30   0
   3  -5  -2   18.20    1.71   0
   2  -5  -2    7.36    2.02   0
  -2   5   2    5.73    1.56   0
   1  -5  -2   12.23    2.15   0
  -1   5   2   12.14    2.10   0
   0  -5  -2   76.32    2.67   0
   0   5   2   77.48    2.65   0
  -1  -5  -2    2.33    2.19   0
   1   5   2    0.82    2.18   0
   2   5   2   90.40    3.19   0
  -2  -5  -2   89.09    3.19   0
   3   5   2    8.36    2.43   0
   4   5   2   17.03    3.17   0
   4   5   2   16.24    2.70   0
   5   5   2   -0.43    2.78   0
   5   5   2    1.10    2.78   0
   4  -6  -2   28.61    2.62   0
  -4   6   2   31.33    2.63   0
   3  -6  -2    1.30    2.25   0
  -3   6   2    4.26    1.62   0
   2  -6  -2   34.47    2.44   0
  -2   6   2   32.90    1.88   0
   1  -6  -2    0.00    1.39   0
  -1   6   2   -1.90    1.94   0
   0   6   2    1.02    1.45   0
   0  -6  -2    1.82    2.07   0
   1   6   2   32.61    2.37   0
  -1  -6  -2   30.36    2.39   0
  -2  -6  -2  112.43    3.82   0
   2   6   2  106.25    3.39   0
   3   6   2   -0.48    2.70   0
  -3  -6  -2    1.26    2.16   0
   4   6   2    3.37    3.01   0
   4   6   2    3.61    3.13   0
   5   6   2    5.73    2.87   0
   5   6   2    7.26    2.95   0
  -4   7   2    5.82    1.80   0
   4  -7  -2    2.99    2.61   0
  -3   7   2   34.04    1.94   0
  -3   7   2   35.78    4.49   0
   3  -7  -2   36.66    2.60   0
  -2   7   2    3.64    2.14   0
   2  -7  -2    5.57    2.24   0
  -1   7   2   17.71    2.19   0
   1  -7  -2   16.75    2.08   0
   0   7   2   10.59    2.29   0
   0  -7  -2    9.15    2.32   0
  -1  -7  -2   27.48    2.42   0
   1   7   2   32.21    2.47   0
  -2  -7  -2   24.27    2.48   0
   2   7   2   24.49    2.50   0
   3   7   2   22.52    3.28   0
  -3  -7  -2   21.64    3.11   0
   4   7   2    2.45    3.15   0
   4   7   2    0.34    3.22   0
   4  -8  -2    0.45    2.69   0
  -4   8   2    0.61    1.89   0
   3  -8  -2   16.36    2.59   0
  -3   8   2   14.42    3.35   0
  -3   8   2   13.55    2.54   0
   2  -8  -2   14.69    1.78   0
  -2   8   2   17.40    2.56   0
   1  -8  -2    2.07    2.15   0
  -1   8   2    1.50    2.11   0
   0  -8  -2    9.43    2.29   0
   0   8   2    7.46    2.26   0
  -1  -8  -2   25.78    2.52   0
   1   8   2   23.14    2.58   0
   2   8   2    0.50    2.37   0
  -2  -8  -2    1.24    2.32   0
  -3  -8  -2   35.84    3.39   0
   3   8   2   27.65    3.39   0
   4   8   2    0.57    3.23   0
   4   8   2    1.09    3.39   0
  -3   9   2    0.90    1.86   0
  -3   9   2    2.37    3.25   0
   3  -9  -2    1.42    1.84   0
  -2   9   2   11.52    2.44   0
   2  -9  -2    9.13    2.55   0
  -1   9   2   19.76    2.59   0
   1  -9  -2   18.23    2.50   0
   0   9   2   10.09    2.73   0
   0  -9  -2   -0.13    2.69   0
  -1  -9  -2   32.85    2.72   0
   1   9   2   34.94    2.65   0
   2   9   2   29.67    2.76   0
  -2  -9  -2   27.00    2.89   0
   3   9   2    0.66    3.11   0
  -3  -9  -2    0.64    3.22   0
   2 -10  -2    2.37    2.52   0
  -2  10   2   -2.48    2.50   0
  -1  10   2    2.94    2.48   0
   1 -10  -2    4.34    2.63   0
   0  10   2   15.23    1.93   0
   0 -10  -2   18.51    2.66   0
   1  10   2   21.81    2.79   0
  -1 -10  -2   25.34    2.88   0
   2  10   2    0.46    2.67   0
  -2 -10  -2    1.13    3.27   0
   3  10   2    0.58    2.83   0
  -3 -10  -2    1.08    2.75   0
   1 -11  -2    6.40    2.75   0
  -1  11   2    5.30    1.95   0
   0 -11  -2   18.19    2.09   0
   0  11   2   14.08    2.75   0
  -1 -11  -2    3.52    2.82   0
   1  11   2    1.57    2.80   0
   2  11   2   -0.11    2.74   0
  -2 -11  -2    1.38    2.94   0
   2  11  -3    4.97    3.59   0
  -1 -11   3    5.56    2.83   0
   1  11  -3    7.33    2.81   0
   0 -11   3   23.14    2.90   0
   0  11  -3   25.06    2.99   0
  -1  11  -3   -0.11    1.92   0
   1 -11   3    0.41    2.73   0
  -1  11  -3    1.36    2.66   0
   3  10  -3    3.86    4.57   0
  -3 -10   3    4.31    4.56   0
   2  10  -3    1.68    3.12   0
  -2 -10   3    2.41    2.81   0
  -1 -10   3   22.57    2.87   0
   1  10  -3   21.51    2.82   0
   0  10  -3   19.94    1.98   0
   0 -10   3   18.27    2.07   0
  -1  10  -3   48.02    3.05   0
   1 -10   3   42.64    2.34   0
  -1  10  -3   46.60    3.20   0
  -2  10  -3    9.44    2.80   0
   2 -10   3    8.72    2.00   0
   3   9  -3    5.74    4.21   0
  -3  -9   3    5.77    3.84   0
  -2  -9   3   62.86    3.79   0
   2   9  -3   61.33    3.31   0
  -1  -9   3    1.57    2.48   0
   1   9  -3    1.19    2.38   0
   0  -9   3    3.22    2.51   0
   0   9  -3    5.01    2.42   0
   1  -9   3    3.78    1.65   0
  -1   9  -3    3.50    2.27   0
  -1   9  -3    3.22    1.81   0
  -2   9  -3    0.22    1.72   0
   2  -9   3    0.43    2.38   0
  -2   9  -3    0.80    2.36   0
  -3   9  -3    2.55    2.56   0
   3  -9   3    2.84    2.57   0
  -3   9  -3    2.04    3.75   0
   3   8  -3    3.33    3.67   0
   2   8  -3   13.06    3.12   0
  -2  -8   3   14.77    3.29   0
  -1  -8   3   76.19    3.63   0
   1   8  -3   74.26    3.09   0
   0   8  -3  136.61    3.21   0
   0  -8   3  127.28    2.86   0
   1  -8   3  148.96    2.87   0
  -1   8  -3  154.27    3.30   0
  -2   8  -3    5.77    2.93   0
   2  -8   3    2.96    2.33   0
  -2   8  -3    5.73    2.25   0
  -3   8  -3    7.78    3.65   0
  -3   8  -3    8.15    1.82   0
   3  -8   3    5.49    2.47   0
   4  -8   3   -0.48    1.91   0
  -4   8  -3    0.65    2.69   0
   4   7  -3   27.03    5.89   0
   4   7  -3   26.98    5.88   0
   3   7  -3   17.40    3.66   0
   3   7  -3   15.69    3.92   0
  -2  -7   3  381.13    6.45   0
   2   7  -3  378.62    6.33   0
  -1  -7   3    1.56    2.82   0
   1   7  -3    1.24    2.20   0
   0   7  -3   54.96    2.57   0
   0  -7   3   55.47    2.71   0
   1  -7   3  253.45    3.57   0
  -1   7  -3  255.97    3.28   0
  -2   7  -3   77.68    3.04   0
  -2   7  -3   72.05    2.21   0
   2  -7   3   71.30    2.19   0
  -3   7  -3    3.83    3.82   0
  -3   7  -3    2.55    1.71   0
   3  -7   3    2.66    1.65   0
  -4   7  -3    0.30    1.83   0
   4  -7   3   -0.15    2.54   0
   5   6  -3    0.54    4.01   0
   5   6  -3   -0.18    4.08   0
   4   6  -3   45.09    4.39   0
   4   6  -3   46.63    4.72   0
   3   6  -3   -0.10    3.26   0
   3   6  -3   -0.15    3.73   0
  -2  -6   3   19.62    2.93   0
   2   6  -3   19.72    2.87   0
   1   6  -3  109.03    3.46   0
  -1  -6   3  105.88    3.34   0
   0  -6   3   12.89    2.18   0
   0   6  -3   13.93    1.67   0
   1  -6   3   23.94    2.09   0
  -1   6  -3   22.76    2.13   0
  -2   6  -3  131.14    3.06   0
   2  -6   3  132.52    2.94   0
  -2   6  -3  135.27    4.07   0
   3  -6   3   22.13    1.76   0
  -3   6  -3   25.33    2.36   0
  -4   6  -3   31.05    2.70   0
   4  -6   3   30.12    2.72   0
   5   5  -3   14.25    4.12   0
   5   5  -3   12.18    3.61   0
   4   5  -3   50.35    3.63   0
   4   5  -3   52.15    3.74   0
   3   5  -3   57.48    3.98   0
   3   5  -3   53.00    3.89   0
  -2  -5   3   91.89    4.14   0
   2   5  -3   88.75    4.43   0
  -1  -5   3  648.94    7.43   0
   1   5  -3  677.55    7.72   0
   0   5  -3    0.93    2.07   0
   0  -5   3    0.55    2.10   0
   1  -5   3  133.12    2.69   0
  -1   5  -3  138.80    3.01   0
  -2   5  -3   46.46    3.33   0
   2  -5   3   42.93    1.89   0
  -2   5  -3   48.49    1.90   0
   3  -5   3    1.11    1.59   0
  -3   5  -3    1.47    2.16   0
   4  -5   3    8.28    1.76   0
  -4   5  -3    8.72    1.73   0
  -5   5  -3    0.19    2.56   0
   5  -5   3    1.50    1.87   0
   5   4  -3    0.91    2.62   0
   5   4  -3    2.37    3.11   0
   4   4  -3   16.27    3.12   0
   4   4  -3   17.76    2.40   0
   4   4  -3   14.75    2.61   0
   3   4  -3   61.64    3.51   0
   3   4  -3   64.07    3.61   0
  -2  -4   3    8.86    2.76   0
   2   4  -3    8.88    2.72   0
  -1  -4   3  323.09    6.35   0
   1   4  -3  318.39    6.33   0
   0   4  -3  100.64    2.90   0
   0  -4   3  100.35    3.22   0
  -1   4  -3  199.89    3.23   0
   1  -4   3  199.55    3.24   0
  -2   4  -3    2.47    2.05   0
  -2   4  -3    0.95    2.94   0
   2  -4   3    1.84    2.03   0
   3  -4   3  114.89    2.86   0
  -3   4  -3  112.07    2.86   0
   4  -4   3   -1.37    2.28   0
  -4   4  -3    1.12    1.52   0
   5  -4   3   19.16    2.05   0
  -5   4  -3   20.13    2.77   0
   5   3  -3    7.70    2.60   0
   5   3  -3    7.58    2.64   0
   5   3  -3    6.18    2.55   0
   4   3  -3    8.18    2.45   0
   4   3  -3    8.47    2.52   0
   4   3  -3    7.23    2.47   0
   3   3  -3   13.07    2.38   0
   3   3  -3   13.94    2.44   0
   2   3  -3    0.36    2.28   0
   2   3  -3    0.49    2.46   0
  -1  -3   3  233.95    6.75   0
   1   3  -3  228.76    6.65   0
   0  -3   3  298.70    5.40   0
   0   3  -3  306.05    5.38   0
  -1   3  -3   59.63    3.51   0
  -1   3  -3   57.67    2.15   0
   1  -3   3   55.84    2.16   0
  -2   3  -3  207.91    3.51   0
   2  -3   3  197.53    3.11   0
  -3   3  -3   19.36    2.10   0
   3  -3   3   17.59    1.70   0
   4  -3   3    3.76    2.15   0
  -4   3  -3    1.97    2.13   0
  -5   3  -3   23.70    2.68   0
   5  -3   3   20.82    2.62   0
   5   2  -3   12.41    2.67   0
   5   2  -3   12.57    2.64   0
   5   2  -3   12.12    2.71   0
   4   2  -3    7.15    2.36   0
   4   2  -3    5.93    2.80   0
   4   2  -3    4.47    2.35   0
   3   2  -3  110.72    3.35   0
   3   2  -3  105.69    3.34   0
   2   2  -3   23.63    3.15   0
   2   2  -3   34.84    2.83   0
  -1  -2   3 3623.15   35.33   0
   1   2  -3 3458.36   33.74   0
   0   2  -3   15.02    2.87   0
   0  -2   3   17.39    2.70   0
  -1   2  -3 1803.42   10.47   0
   1  -2   3 1799.83   10.18   0
  -1   2  -3 1845.37   17.28   0
  -2   2  -3  150.71    3.39   0
   2  -2   3  161.84    3.53   0
   3  -2   3  114.03    2.44   0
  -3   2  -3  116.82    2.76   0
  -4   2  -3    1.68    2.13   0
  -5   2  -3   23.29    2.63   0
   5  -2   3   20.82    2.62   0
   5   1  -3   16.87    2.67   0
   5   1  -3   16.64    2.69   0
   5   1  -3   12.46    2.74   0
   4   1  -3   13.69    2.30   0
   4   1  -3    9.91    2.38   0
  -3  -1   3  532.93    5.90   0
   3   1  -3  520.74    5.74   0
   3   1  -3  546.48    5.85   0
   2   1  -3  380.86    5.18   0
  -2  -1   3  361.74    6.07   0
   2   1  -3  340.87    5.82   0
  -1  -1   3 2238.69   22.11   0
   1   1  -3 2237.18   22.97   0
   0   1  -3   53.26    4.04   0
   0   1  -3   54.80    3.67   0
   0  -1   3   52.37    4.12   0
   0  -1   3   53.72    3.66   0
  -1   1  -3 5395.49   19.78   0
   1  -1   3 5160.49   36.55   0
   1  -1   3 5239.97   19.34   0
  -2   1  -3  169.94    3.29   0
   2  -1   3  167.77    3.28   0
   3  -1   3    5.89    1.99   0
  -3   1  -3    6.47    1.45   0
  -4   1  -3    1.90    1.62   0
   4  -1   3    2.03    3.19   0
   4  -1   3    1.90    1.53   0
   5  -1   3    1.78    2.51   0
   5  -1   3   -0.08    3.92   0
   5   0  -3    2.82    1.79   0
   5   0  -3    5.20    3.14   0
   4   0  -3    8.79    2.27   0
  -4   0   3    9.02    2.27   0
   4   0  -3    8.91    2.26   0
  -3   0   3  491.54    5.26   0
   3   0  -3  471.53    5.21   0
   3   0  -3  514.31    6.45   0
   2   0  -3   -0.16    2.54   0
  -2   0   3    0.59    2.09   0
   2   0  -3    0.24    1.97   0
   1   0  -3 2819.97   19.33   0
  -1   0   3 2850.97   18.85   0
   1   0  -3 2850.61   18.53   0
  -1   0   3 2824.89   19.08   0
   0   0   3    6.44    3.99   0
   0   0  -3    8.04    3.86   0
   0   0   3    9.66    2.46   0
   0   0  -3    8.99    4.02   0
   1   0   3 2474.17   14.36   0
   2   0   3   10.94    2.02   0
  -2   0  -3   11.58    2.10   0
   3   0   3    4.35    1.40   0
  -3   0  -3    3.99    1.98   0
   4   0   3    0.15    2.17   0
   4   0   3   -0.19    1.52   0
   4   0   3   -0.59    2.21   0
   5   0   3    0.74    2.54   0
   5   0   3    2.57    3.05   0
   5   0   3    2.06    2.54   0
  -5   1   3   37.96    2.86   0
   5  -1  -3   37.63    4.20   0
   5  -1  -3   30.23    2.80   0
   4  -1  -3   10.83    2.94   0
  -4   1   3    9.65    1.65   0
   4  -1  -3    9.57    2.25   0
   3  -1  -3  408.27    7.00   0
   3  -1  -3  382.53    4.56   0
  -3   1   3  383.41    4.49   0
   2  -1  -3  278.83    6.42   0
   2  -1  -3  264.41    4.00   0
  -2   1   3  258.98    4.09   0
  -1   1   3 2536.83   14.18   0
   1  -1  -3 2530.96   13.73   0
   1  -1  -3 2641.81   21.97   0
  -1   1   3 2583.73   22.09   0
   0   1   3   47.51    3.06   0
   0  -1  -3   49.67    3.58   0
   1   1   3 5736.96   23.80   0
  -1  -1  -3 5880.95   24.01   0
   2   1   3  326.26    4.80   0
   2   1   3  313.62    4.78   0
   3   1   3    1.49    2.07   0
   3   1   3    0.53    2.08   0
   4   1   3    0.97    2.20   0
   4   1   3    1.30    1.58   0
   5   1   3    1.12    2.52   0
   5   1   3    0.95    2.47   0
   5   1   3    1.58    2.53   0
  -5   2   3    5.09    2.47   0
   5  -2  -3    5.29    1.75   0
  -4   2   3   42.89    2.54   0
   4  -2  -3   39.55    2.00   0
   3  -2  -3   48.26    2.42   0
  -3   2   3   48.68    2.45   0
  -2   2   3  131.13    3.07   0
  -2   2   3  138.16    6.43   0
   2  -2  -3  127.40    3.07   0
   1  -2  -3 3822.96   15.03   0
  -1   2   3 3862.56   15.32   0
   0  -2  -3 1055.57    9.49   0
   0   2   3 1118.80    9.96   0
  -1  -2  -3   10.71    2.54   0
   1   2   3   12.40    2.58   0
   2   2   3  728.72    7.11   0
   3   2   3  136.77    3.38   0
   3   2   3  129.68    3.27   0
   4   2   3    1.34    2.31   0
   4   2   3    1.73    2.39   0
   5   2   3    6.31    2.59   0
   5   2   3    7.58    2.62   0
   5   2   3   10.26    2.63   0
  -5   3   3    5.66    1.92   0
   5  -3  -3    4.29    1.74   0
  -4   3   3  149.54    3.17   0
   4  -3  -3  153.09    3.08   0
  -3   3   3    8.42    2.05   0
   3  -3  -3    6.51    1.44   0
  -2   3   3  184.96    6.87   0
   2  -3  -3  165.53    3.26   0
  -2   3   3  168.10    2.89   0
  -1   3   3  278.56    4.05   0
   1  -3  -3  270.34    3.99   0
   0   3   3  155.94    3.76   0
   0  -3  -3  149.91    3.75   0
   1   3   3   99.76    3.55   0
  -1  -3  -3  101.23    3.57   0
   2   3   3    5.46    2.38   0
  -2  -3  -3    4.50    2.33   0
   3   3   3   86.74    3.03   0
   3   3   3   82.89    2.96   0
   4   3   3  173.71    3.74   0
   4   3   3  160.30    3.50   0
   5   3   3   34.98    2.86   0
   5   3   3   32.85    2.76   0
  -5   4   3   28.29    2.69   0
   4  -4  -3   41.61    2.49   0
  -4   4   3   43.93    2.04   0
  -3   4   3   46.02    2.48   0
   3  -4  -3   42.46    2.49   0
   2  -4  -3  186.97    2.92   0
  -2   4   3  192.64    3.20   0
   1  -4  -3  838.32    5.99   0
  -1   4   3  847.05    6.07   0
   0  -4  -3    1.04    1.39   0
   0   4   3    0.75    1.35   0
   1   4   3   41.15    2.69   0
  -1  -4  -3   39.63    2.68   0
   2   4   3   40.62    2.75   0
  -2  -4  -3   40.10    2.60   0
   3   4   3    3.06    2.24   0
   3   4   3    3.57    2.63   0
   4   4   3    9.39    2.50   0
   4   4   3    9.65    2.36   0
   5   4   3   17.41    2.73   0
   5   4   3   15.30    2.78   0
   5  -5  -3    1.51    2.62   0
  -5   5   3   -1.35    1.90   0
  -4   5   3    2.56    2.31   0
   4  -5  -3    2.95    2.28   0
   3  -5  -3    1.19    2.15   0
  -3   5   3    2.86    1.52   0
   2  -5  -3  144.40    2.90   0
  -2   5   3  140.81    2.56   0
   1  -5  -3  251.50    3.35   0
  -1   5   3  260.95    3.41   0
   0   5   3    1.97    1.91   0
   0  -5  -3    0.97    1.92   0
  -1  -5  -3  338.78    4.83   0
   1   5   3  330.80    4.73   0
   2   5   3  109.25    3.70   0
  -2  -5  -3  105.12    3.26   0
  -3  -5  -3  102.78    3.32   0
   3   5   3   97.45    3.70   0
   4   5   3   37.53    2.89   0
   4   5   3   38.04    2.79   0
   5   5   3    1.12    2.69   0
   5   5   3    1.68    2.72   0
   4  -6  -3    1.40    1.75   0
  -4   6   3    2.73    2.43   0
   3  -6  -3   32.79    1.93   0
  -3   6   3   36.27    2.52   0
   2  -6  -3    0.25    1.56   0
  -2   6   3   -0.54    2.19   0
   1  -6  -3   23.88    1.63   0
  -1   6   3   21.65    2.11   0
   0  -6  -3    6.01    2.22   0
   0   6   3    7.42    2.11   0
   1   6   3    0.27    2.09   0
  -1  -6  -3    0.08    2.15   0
   2   6   3   49.49    3.29   0
  -2  -6  -3   53.54    2.81   0
  -3  -6  -3    8.07    2.31   0
   3   6   3    6.22    2.74   0
   4   6   3    2.71    3.01   0
   4   6   3    1.11    2.48   0
   5   6   3    2.89    3.51   0
   5   6   3    3.46    2.85   0
  -4   7   3    4.81    1.83   0
   4  -7  -3    3.59    1.85   0
   3  -7  -3    8.26    1.76   0
  -3   7   3    9.59    3.97   0
  -3   7   3   10.10    2.39   0
  -3   7   3    9.45    3.94   0
   2  -7  -3    0.11    2.24   0
  -2   7   3    0.50    1.52   0
   1  -7  -3   12.12    1.61   0
  -1   7   3   12.68    2.14   0
   0  -7  -3   50.82    2.55   0
   0   7   3   52.05    2.59   0
  -1  -7  -3    1.07    2.18   0
   1   7   3    2.05    2.20   0
   2   7   3    1.46    2.32   0
  -2  -7  -3    1.96    2.31   0
  -3  -7  -3   25.20    2.70   0
   3   7   3   23.16    3.28   0
   4   7   3    1.70    3.20   0
   4   7   3    1.60    3.13   0
  -4   8   3    1.98    1.92   0
   4  -8  -3    2.93    1.90   0
  -3   8   3    2.87    3.56   0
   3  -8  -3    2.74    1.75   0
  -3   8   3    4.15    1.77   0
   2  -8  -3    1.37    2.39   0
  -2   8   3    2.74    1.72   0
   1  -8  -3   21.57    1.72   0
  -1   8   3   25.43    2.39   0
   0   8   3   52.07    2.56   0
   0  -8  -3   52.89    2.65   0
  -1  -8  -3  177.40    3.68   0
   1   8   3  182.73    3.72   0
   2   8   3    2.49    2.34   0
  -2  -8  -3    4.12    2.36   0
   3   8   3   13.77    3.15   0
  -3  -8  -3   15.93    2.70   0
   4   8   3    2.16    3.27   0
   4   8   3    2.70    2.76   0
  -3   9   3    0.97    1.87   0
  -3   9   3    1.04    3.28   0
   3  -9  -3   -0.03    1.79   0
   2  -9  -3   11.51    2.52   0
  -2   9   3    7.67    2.42   0
  -1   9   3   79.83    2.87   0
   1  -9  -3   81.44    2.92   0
   0   9   3  647.08    5.28   0
   0  -9  -3  649.55    5.27   0
  -1  -9  -3  179.04    3.72   0
   1   9   3  177.35    3.74   0
  -2  -9  -3    0.08    2.58   0
   2   9   3    2.02    2.35   0
   3   9   3    1.62    2.59   0
  -3  -9  -3    1.45    3.16   0
   2 -10  -3    5.47    2.54   0
  -2  10   3    3.05    1.78   0
   1 -10  -3    4.01    2.49   0
  -1  10   3    1.07    1.79   0
   0  10   3    1.98    2.57   0
   0 -10  -3    2.57    2.35   0
   1  10   3   14.26    2.64   0
  -1 -10  -3   13.76    2.68   0
  -2 -10  -3    4.43    3.28   0
   2  10   3    3.77    3.28   0
   3  10   3    0.94    2.85   0
  -3 -10  -3    1.56    3.55   0
  -1  11   3   -0.31    2.63   0
   1 -11  -3    1.53    2.66   0
   0 -11  -3    5.98    2.02   0
   0  11   3    5.06    2.71   0
  -1 -11  -3    1.84    2.79   0
   1  11   3    2.07    2.70   0
   2  11   3    1.44    2.91   0
  -2 -11  -3    1.06    2.81   0
   1  11  -4    2.71    3.35   0
  -1 -11   4    3.84    2.87   0
   0 -11   4   21.06    2.96   0
   0  11  -4   18.15    2.75   0
   0  11  -4   21.05    2.88   0
  -1  11  -4   11.35    2.76   0
  -1  11  -4    7.77    2.77   0
   1 -11   4    8.73    2.81   0
   3  10  -4    0.61    5.25   0
   2  10  -4    1.98    3.20   0
  -2 -10   4    4.25    3.31   0
   1  10  -4   29.93    2.84   0
  -1 -10   4   29.57    2.86   0
   0  10  -4    1.28    2.52   0
   0 -10   4    2.02    2.56   0
  -1  10  -4  116.97    3.69   0
   1 -10   4  108.65    2.89   0
  -1  10  -4  121.62    3.38   0
   2 -10   4    0.56    1.92   0
  -2  10  -4   -0.80    2.68   0
   3   9  -4    5.85    4.68   0
   2   9  -4   11.03    3.19   0
  -2  -9   4   11.55    2.75   0
  -1  -9   4    1.36    2.54   0
   1   9  -4    1.84    2.47   0
   0   9  -4   46.94    2.32   0
   0  -9   4   48.37    2.95   0
   1  -9   4    3.18    2.33   0
  -1   9  -4    2.13    1.62   0
  -1   9  -4    0.91    2.46   0
  -2   9  -4    3.43    2.45   0
  -2   9  -4    4.63    2.47   0
   2  -9   4    3.14    1.81   0
  -3   9  -4    1.96    2.57   0
   3  -9   4    0.55    2.60   0
  -3   9  -4    0.72    3.22   0
   3   8  -4   16.41    4.99   0
   3   8  -4   13.44    4.98   0
   2   8  -4   12.61    3.15   0
  -2  -8   4   13.67    3.11   0
   1   8  -4  113.47    3.49   0
  -1  -8   4  111.00    3.42   0
   0   8  -4   28.37    2.53   0
   0  -8   4   27.61    2.51   0
   1  -8   4  170.38    3.22   0
  -1   8  -4  158.51    2.92   0
  -1   8  -4  164.18    3.54   0
  -2   8  -4   49.98    2.02   0
  -2   8  -4   51.89    2.91   0
   2  -8   4   44.35    2.06   0
   3  -8   4    1.00    2.37   0
  -3   8  -4    2.90    3.60   0
   4  -8   4    2.25    1.91   0
  -4   8  -4    2.31    2.73   0
   4   7  -4   10.35    2.61   0
   3   7  -4    6.95    4.20   0
   3   7  -4    6.50    4.21   0
   2   7  -4   30.09    3.28   0
  -2  -7   4   30.48    3.39   0
  -1  -7   4    5.34    2.33   0
   1   7  -4    5.34    2.28   0
   0   7  -4   12.03    2.30   0
   0  -7   4   12.17    2.17   0
  -1   7  -4  110.90    3.08   0
   1  -7   4  105.59    2.88   0
  -1   7  -4  102.95    2.85   0
  -2   7  -4   -0.15    2.19   0
  -2   7  -4    2.83    2.12   0
  -3   7  -4   12.48    2.40   0
  -3   7  -4   12.90    4.07   0
   3  -7   4   13.02    2.45   0
   4  -7   4    2.24    2.60   0
  -4   7  -4   -0.18    1.76   0
   5   6  -4    1.32    4.47   0
   5   6  -4    0.66    4.84   0
   4   6  -4   25.21    4.98   0
   4   6  -4   26.90    2.61   0
   4   6  -4   25.48    4.62   0
   3   6  -4   19.15    4.13   0
   3   6  -4   21.56    4.19   0
   2   6  -4   14.99    3.21   0
  -2  -6   4   15.45    3.24   0
  -1  -6   4    9.11    2.23   0
   1   6  -4   10.17    2.63   0
   0  -6   4   14.34    2.27   0
   0   6  -4   15.08    2.25   0
   1  -6   4   29.66    2.31   0
  -1   6  -4   31.50    1.69   0
  -2   6  -4    2.22    2.72   0
   2  -6   4    2.02    1.56   0
  -2   6  -4    1.76    1.58   0
  -3   6  -4    8.20    1.69   0
   3  -6   4   11.06    2.25   0
  -4   6  -4    3.36    1.80   0
   4  -6   4    3.75    1.80   0
   5   5  -4    5.85    3.44   0
   5   5  -4    6.66    3.52   0
   4   5  -4    8.60    1.69   0
   4   5  -4    6.55    3.50   0
   4   5  -4    5.78    3.64   0
   3   5  -4    8.29    3.33   0
   3   5  -4    7.55    3.18   0
   2   5  -4    6.94    2.81   0
  -2  -5   4    7.27    3.28   0
   1   5  -4  174.27    4.65   0
  -1  -5   4  162.12    4.20   0
   0  -5   4  195.04    3.90   0
   0   5  -4  192.52    3.81   0
  -1   5  -4  180.93    3.78   0
   1  -5   4  176.13    3.24   0
  -1   5  -4  183.65    3.18   0
   2  -5   4    3.80    1.54   0
  -2   5  -4    4.03    1.47   0
  -2   5  -4    5.20    2.70   0
  -3   5  -4   46.97    2.42   0
   3  -5   4   41.01    2.49   0
  -4   5  -4    6.75    2.37   0
   4  -5   4    9.70    2.41   0
   5  -5   4    0.52    2.00   0
  -5   5  -4    2.12    2.63   0
   5   4  -4    3.41    2.67   0
   5   4  -4    4.21    3.20   0
   5   4  -4    2.17    3.21   0
   4   4  -4   83.02    2.89   0
   4   4  -4   73.93    3.94   0
   4   4  -4   79.49    3.39   0
   3   4  -4   72.87    4.06   0
   3   4  -4   76.04    3.87   0
   2   4  -4    7.34    3.13   0
   2   4  -4    7.54    3.03   0
   1   4  -4 1727.77   14.48   0
  -1  -4   4 1625.09   13.73   0
   0   4  -4  541.45    6.26   0
   0  -4   4  529.08    6.39   0
  -1   4  -4  151.27    3.17   0
   1  -4   4  148.81    3.22   0
  -1   4  -4  152.89    4.30   0
  -2   4  -4   24.74    3.44   0
   2  -4   4   20.50    2.18   0
  -2   4  -4   24.25    1.64   0
   3  -4   4  187.04    2.82   0
  -3   4  -4  205.25    3.26   0
  -4   4  -4    5.11    2.18   0
   5  -4   4    5.05    1.91   0
  -5   4  -4    7.07    2.68   0
   5   3  -4    2.75    2.56   0
   5   3  -4    4.79    2.50   0
   5   3  -4    4.66    3.19   0
   4   3  -4  221.61    4.71   0
   4   3  -4  243.02    3.84   0
   4   3  -4  235.66    5.02   0
   3   3  -4    2.04    2.68   0
   3   3  -4    1.30    2.62   0
   2   3  -4   21.50    3.15   0
   2   3  -4   11.69    3.09   0
   1   3  -4    0.37    2.92   0
  -1  -3   4    0.39    3.05   0
   0  -3   4  517.47    6.72   0
   0   3  -4  531.60    6.85   0
  -1   3  -4   63.56    3.19   0
   1  -3   4   61.81    2.47   0
  -1   3  -4   59.75    2.54   0
  -2   3  -4   71.34    2.64   0
   2  -3   4   67.89    2.58   0
  -3   3  -4    0.13    2.14   0
   3  -3   4    1.45    1.54   0
   4  -3   4   10.81    1.67   0
  -4   3  -4   13.68    1.68   0
  -5   3  -4   22.38    1.98   0
   5  -3   4   24.21    1.96   0
   5   2  -4    0.32    2.55   0
   5   2  -4   -0.63    2.49   0
   5   2  -4    0.89    3.12   0
   4   2  -4   -0.82    2.65   0
   4   2  -4    0.52    2.34   0
   4   2  -4   -1.25    2.32   0
   3   2  -4   68.20    2.61   0
   3   2  -4   68.69    2.91   0
   3   2  -4   61.96    2.96   0
   2   2  -4  661.47    8.94   0
   2   2  -4  631.19    9.03   0
   0   2  -4 7958.85   25.46   0
   0  -2   4 7985.02   31.23   0
   0   2  -4 7710.16   31.21   0
   1  -2   4  616.56    6.51   0
  -1   2  -4  629.03    6.42   0
  -1   2  -4  665.56    9.79   0
  -2   2  -4  878.38    6.08   0
   2  -2   4  869.81    6.16   0
   3  -2   4   84.08    2.26   0
  -3   2  -4   93.24    2.62   0
  -4   2  -4   33.27    2.47   0
   5  -2   4   86.88    3.13   0
  -5   2  -4   84.84    3.17   0
   5   1  -4   47.32    3.08   0
   5   1  -4   50.69    3.00   0
   5   1  -4   46.99    3.11   0
   4   1  -4    4.14    2.20   0
   4   1  -4    5.64    2.29   0
   3   1  -4  103.19    3.06   0
  -3  -1   4  101.61    3.15   0
   3   1  -4   94.57    3.09   0
  -2  -1   4   87.18    3.52   0
   2   1  -4   92.49    3.44   0
   2   1  -4   93.09    3.11   0
  -1  -1   4  342.03    9.29   0
   1   1  -4  339.79    9.41   0
   1   1  -4  362.11    5.54   0
   0  -1   4 1557.31   13.38   0
   0   1  -4 1529.79   16.48   0
   0   1  -4 1566.63   13.75   0
   0  -1   4 1509.88   16.43   0
   1  -1   4  713.90   11.97   0
   1  -1   4  692.56    7.17   0
  -1   1  -4  691.72    7.06   0
   2  -1   4   21.88    1.65   0
  -2   1  -4   25.79    2.12   0
  -3   1  -4  186.04    2.96   0
   3  -1   4  187.45    3.28   0
  -4   1  -4    0.59    2.21   0
   4  -1   4    1.15    2.16   0
   4  -1   4    1.83    3.19   0
   5  -1   4    0.09    2.38   0
   5  -1   4    1.02    4.00   0
   5  -1   4    1.72    2.39   0
   5   0  -4    0.94    2.50   0
   5   0  -4    0.40    2.48   0
  -4   0   4   -0.36    2.29   0
   4   0  -4    0.57    2.17   0
   4   0  -4    1.34    2.53   0
  -3   0   4   26.14    2.35   0
   3   0  -4   24.06    2.33   0
   3   0  -4   26.46    2.44   0
   2   0  -4  304.31    4.84   0
   2   0  -4  321.91    5.85   0
  -2   0   4  312.10    4.87   0
  -1   0   4   11.55    2.63   0
  -1   0   4   13.22    2.56   0
   1   0  -4   13.21    2.65   0
   1   0  -4   12.81    2.55   0
   0   0   4 1088.23   14.10   0
   0   0  -4 1090.28   14.17   0
   0   0   4 1098.00   13.32   0
   0   0  -4 1067.29   12.86   0
   1   0   4   15.42    2.48   0
   1   0   4   13.15    1.91   0
   2   0   4  744.87    6.22   0
   3   0   4   -0.90    2.09   0
   4   0   4    0.79    2.13   0
   4   0   4    2.11    1.55   0
   5   0   4    0.74    1.77   0
   5   0   4    0.86    2.38   0
   5   0   4    1.45    3.12   0
   5  -1  -4   19.26    3.98   0
   5  -1  -4   18.80    2.71   0
  -5   1   4   18.22    2.61   0
   4  -1  -4    9.42    2.99   0
  -4   1   4   11.42    2.27   0
   4  -1  -4   11.20    2.26   0
   3  -1  -4  278.75    5.76   0
   3  -1  -4  255.71    3.57   0
  -3   1   4  255.90    3.97   0
   2  -1  -4    9.38    2.70   0
   2  -1  -4    8.75    1.99   0
  -2   1   4    9.99    2.02   0
   1  -1  -4  431.07    5.99   0
  -1   1   4  420.96    6.16   0
   1  -1  -4  448.40    8.40   0
  -1   1   4  422.00    8.81   0
   0   1   4  259.81    5.84   0
   0  -1  -4  245.17    5.45   0
   1   1   4  278.05    5.38   0
  -1  -1  -4  287.97    5.52   0
   2   1   4  414.85    5.18   0
   2   1   4  397.93    4.95   0
   3   1   4  206.95    3.78   0
   3   1   4  221.13    3.80   0
   4   1   4    1.41    1.57   0
   4   1   4    1.30    1.56   0
   5   1   4   -2.06    2.51   0
   5   1   4    4.17    1.77   0
   5   1   4    0.75    2.95   0
  -5   2   4   14.53    2.70   0
   5  -2  -4   13.28    2.45   0
   4  -2  -4    0.84    1.62   0
  -4   2   4    1.45    1.57   0
  -3   2   4    1.22    2.08   0
   3  -2  -4    1.86    1.98   0
  -2   2   4  243.96    6.77   0
   2  -2  -4  230.84    3.63   0
  -2   2   4  221.50    3.39   0
  -1   2   4  394.20    5.25   0
   1  -2  -4  534.49    5.98   0
   0   2   4 3807.74   17.06   0
   0  -2  -4 3693.79   17.16   0
  -1  -2  -4   21.13    2.06   0
   1   2   4   21.57    2.15   0
  -2  -2  -4  781.79    6.99   0
   2   2   4  773.72    7.09   0
   3   2   4  139.60    3.35   0
   3   2   4  128.10    3.18   0
   4   2   4   21.80    2.41   0
   4   2   4   17.24    2.35   0
   5   2   4   47.99    3.01   0
   5   2   4   58.26    3.01   0
  -5   3   4    2.22    1.92   0
   5  -3  -4    3.07    2.59   0
   4  -3  -4   21.74    2.61   0
   3  -3  -4   17.93    2.04   0
  -3   3   4   14.60    2.04   0
  -2   3   4  167.55    5.75   0
  -2   3   4  167.60    3.14   0
   2  -3  -4  150.82    2.75   0
   1  -3  -4  177.04    3.22   0
  -1   3   4  178.97    3.40   0
   0  -3  -4  736.80    7.02   0
   0   3   4  741.70    6.91   0
  -1  -3  -4  355.93    5.33   0
   1   3   4  349.26    5.36   0
   2   3   4  405.41    5.40   0
  -2  -3  -4  397.63    5.36   0
   3   3   4    1.80    2.15   0
   3   3   4    1.98    2.08   0
   4   3   4   -0.35    2.43   0
   4   3   4    1.31    2.29   0
   5   3   4   29.60    2.88   0
   5   3   4   29.63    2.76   0
  -5   4   4    6.14    2.58   0
  -4   4   4   89.98    2.75   0
   4  -4  -4   80.36    2.81   0
  -3   4   4   43.73    2.45   0
   3  -4  -4   45.35    2.44   0
  -2   4   4  326.87    3.79   0
   2  -4  -4  326.13    3.85   0
  -1   4   4  239.24    3.73   0
   1  -4  -4  225.22    3.63   0
   0  -4  -4  317.94    4.23   0
   0   4   4  317.14    4.21   0
  -1  -4  -4  131.38    3.48   0
   1   4   4  124.47    3.48   0
  -2  -4  -4  702.42    6.70   0
   2   4   4  674.14    6.67   0
   3   4   4   56.55    2.79   0
   3   4   4   58.04    2.76   0
   4   4   4    0.76    2.27   0
   4   4   4    0.70    2.30   0
   5   4   4    0.84    2.56   0
   5   4   4    1.59    2.58   0
   5  -5  -4    8.11    1.91   0
  -5   5   4    5.82    1.96   0
  -4   5   4   -0.01    1.67   0
   4  -5  -4    1.08    1.70   0
   3  -5  -4    2.85    2.16   0
  -3   5   4    6.57    2.16   0
  -2   5   4  120.55    2.40   0
   2  -5  -4  118.78    2.71   0
  -1   5   4  218.23    3.53   0
   1  -5  -4  215.75    3.47   0
   0  -5  -4  104.62    2.95   0
   0   5   4  103.42    2.57   0
   1   5   4   26.97    2.50   0
  -1  -5  -4   25.69    2.43   0
  -2  -5  -4  113.62    3.33   0
   2   5   4  116.71    3.55   0
  -3  -5  -4   37.12    2.59   0
   3   5   4   33.94    3.20   0
   4   5   4   16.64    2.53   0
   4   5   4   16.62    2.56   0
   5   5   4   21.31    2.82   0
   5   5   4   15.12    2.90   0
   4  -6  -4   48.27    2.65   0
  -4   6   4   39.53    2.11   0
  -3   6   4   36.84    5.88   0
  -3   6   4   36.49    5.93   0
  -3   6   4   37.49    2.52   0
   3  -6  -4   32.56    2.47   0
   2  -6  -4   97.93    2.77   0
  -2   6   4  101.49    2.78   0
   1  -6  -4   19.53    1.59   0
  -1   6   4   21.19    2.10   0
   0   6   4   13.48    2.04   0
   0  -6  -4    9.72    1.67   0
   1   6   4  231.33    3.82   0
  -1  -6  -4  225.33    3.90   0
   2   6   4   33.14    2.59   0
  -2  -6  -4   37.04    2.62   0
   3   6   4   17.79    3.02   0
  -3  -6  -4   18.43    2.51   0
   4   6   4   50.81    3.02   0
   4   6   4   49.44    3.09   0
   5   6   4    1.53    2.76   0
   5   6   4   -0.21    2.80   0
   4  -7  -4    6.39    2.66   0
  -4   7   4    9.12    2.65   0
   3  -7  -4   39.93    2.65   0
  -3   7   4   50.16    4.29   0
  -3   7   4   49.87    4.26   0
  -3   7   4   42.58    2.65   0
  -2   7   4   23.31    2.30   0
   2  -7  -4   23.58    2.37   0
   1  -7  -4    4.32    2.01   0
  -1   7   4    4.64    1.99   0
   0   7   4   26.89    1.89   0
   0  -7  -4   26.77    2.51   0
   1   7   4   23.12    2.40   0
  -1  -7  -4   24.67    2.39   0
  -2  -7  -4    2.65    2.27   0
   2   7   4    3.46    2.40   0
  -3  -7  -4   54.77    2.98   0
   3   7   4   51.69    3.51   0
   4   7   4    0.51    3.11   0
   4   7   4    1.06    3.10   0
   4  -8  -4    3.91    1.92   0
  -4   8   4    1.01    1.93   0
   3  -8  -4    1.17    2.53   0
  -3   8   4    3.09    2.48   0
  -3   8   4    1.98    3.15   0
  -2   8   4    6.04    2.28   0
   2  -8  -4    5.20    2.25   0
   1  -8  -4    1.26    2.27   0
   0  -8  -4   19.23    2.41   0
   0   8   4   21.23    2.32   0
   1   8   4   49.19    2.85   0
  -1  -8  -4   50.53    2.80   0
  -2  -8  -4   11.30    2.44   0
   2   8   4   11.43    2.45   0
   3   8   4   -0.63    2.38   0
  -3  -8  -4    0.19    2.88   0
   4   8   4    0.56    3.33   0
   4   8   4    1.71    3.33   0
   3  -9  -4   -0.46    2.61   0
  -3   9   4    3.12    3.31   0
  -3   9   4    3.04    2.57   0
   2  -9  -4    8.76    2.55   0
  -2   9   4    5.25    1.81   0
   1  -9  -4    9.19    1.79   0
  -1   9   4    8.17    1.75   0
   0  -9  -4    9.36    2.54   0
   0   9   4    7.87    2.64   0
   1   9   4   35.18    2.83   0
  -1  -9  -4   37.28    2.73   0
  -2  -9  -4   59.29    3.08   0
   2   9   4   55.49    2.91   0
   3   9   4    8.29    2.69   0
  -3  -9  -4    7.12    2.78   0
   2 -10  -4    0.65    2.55   0
  -2  10   4   -0.92    2.53   0
   1 -10  -4   27.00    2.03   0
  -1  10   4   36.13    2.66   0
   0 -10  -4    2.13    2.54   0
   0  10   4    0.90    2.53   0
   1  10   4   55.69    3.09   0
  -1 -10  -4   64.16    3.21   0
   2  10   4    3.56    2.58   0
  -2 -10  -4    2.53    2.73   0
  -3 -10  -4    7.45    3.57   0
   3  10   4    8.17    2.78   0
   1 -11  -4   16.51    2.82   0
  -1  11   4   12.37    2.06   0
   0 -11  -4    6.16    1.98   0
   0  11   4    4.06    1.97   0
  -1 -11  -4    9.64    2.83   0
   1  11   4   10.25    2.85   0
   2  11   4    1.23    2.69   0
  -2 -11  -4    1.22    2.85   0
   1  11  -5    3.75    2.84   0
   1  11  -5    2.84    1.89   0
  -1 -11   5    3.51    2.80   0
   0 -11   5    0.85    2.76   0
   0  11  -5    1.52    1.88   0
   0  11  -5    2.25    2.77   0
  -1  11  -5    3.60    2.71   0
   1 -11   5    3.12    2.76   0
  -1  11  -5    4.09    1.96   0
   2  10  -5    3.09    2.63   0
  -2 -10   5    1.84    3.31   0
   1  10  -5   18.18    2.82   0
  -1 -10   5   15.17    2.82   0
   0  10  -5   10.06    1.89   0
   0 -10   5   10.92    2.61   0
   0  10  -5   13.97    2.65   0
   1 -10   5    2.26    2.56   0
  -1  10  -5    1.81    2.76   0
  -1  10  -5    2.16    2.57   0
  -2  10  -5    4.14    2.71   0
   2 -10   5    5.25    1.85   0
  -2  -9   5   13.51    3.38   0
   2   9  -5   10.98    3.27   0
   1   9  -5   79.76    3.71   0
  -1  -9   5   81.62    3.17   0
   0  -9   5  170.01    3.82   0
   0   9  -5  183.34    3.75   0
  -1   9  -5    1.55    2.50   0
   1  -9   5    1.41    2.44   0
  -1   9  -5    2.26    1.60   0
  -2   9  -5    0.49    2.41   0
  -2   9  -5    0.42    2.51   0
   2  -9   5    0.98    1.70   0
  -3   9  -5    7.85    3.99   0
  -3   9  -5    5.37    1.83   0
   3  -9   5    3.60    2.60   0
   4   8  -5    6.17    1.95   0
  -2  -8   5   64.40    4.19   0
   2   8  -5   62.09    3.73   0
  -1  -8   5   68.20    3.09   0
   1   8  -5   68.98    2.99   0
   0  -8   5    2.48    2.34   0
   0   8  -5    4.17    2.26   0
  -1   8  -5  106.15    3.23   0
   1  -8   5   98.16    3.07   0
  -1   8  -5   99.32    2.56   0
  -2   8  -5   44.93    2.76   0
  -2   8  -5   40.45    2.58   0
  -3   8  -5   14.21    3.37   0
   3  -8   5   14.96    2.36   0
   4  -8   5   -0.20    1.99   0
  -4   8  -5    1.04    1.97   0
   4   7  -5    1.52    1.70   0
   2   7  -5    1.18    3.21   0
  -2  -7   5    0.63    3.32   0
   1   7  -5    9.39    2.83   0
  -1  -7   5    9.48    2.93   0
   0   7  -5   56.16    2.53   0
   0  -7   5   59.38    2.64   0
  -1   7  -5   29.53    2.32   0
  -1   7  -5   30.33    2.40   0
   1  -7   5   31.72    2.30   0
  -2   7  -5   -0.13    2.20   0
  -2   7  -5    0.11    2.14   0
  -3   7  -5    0.57    3.86   0
   3  -7   5    0.37    2.29   0
  -3   7  -5    1.51    1.63   0
  -4   7  -5   17.16    2.63   0
   4  -7   5   15.38    2.67   0
   4   6  -5    2.73    1.73   0
  -2  -6   5   16.65    3.36   0
   2   6  -5   15.25    3.32   0
   1   6  -5   30.40    3.03   0
  -1  -6   5   28.98    2.58   0
   0   6  -5  652.64    6.12   0
   0  -6   5  634.63    6.03   0
   1  -6   5  197.19    3.52   0
  -1   6  -5  211.74    3.79   0
  -1   6  -5  211.71    3.47   0
   2  -6   5    0.73    2.21   0
  -2   6  -5    0.70    2.64   0
  -2   6  -5    0.77    1.53   0
  -3   6  -5   -0.61    2.24   0
   3  -6   5    1.22    1.61   0
   4  -6   5    0.72    1.79   0
  -4   6  -5    1.52    2.43   0
   5   5  -5    0.65    3.91   0
   5   5  -5   -0.34    2.68   0
   5   5  -5    0.16    3.38   0
   4   5  -5   38.98    4.14   0
   4   5  -5   34.80    2.54   0
   4   5  -5   40.31    4.23   0
   3   5  -5   25.95    4.52   0
   3   5  -5   25.51    4.53   0
  -2  -5   5  240.25    7.54   0
   2   5  -5  237.31    7.52   0
   1   5  -5   63.87    3.46   0
  -1  -5   5   62.01    3.50   0
   0  -5   5  146.79    3.55   0
   0   5  -5  146.40    3.63   0
   1  -5   5   92.13    2.68   0
  -1   5  -5   89.67    2.66   0
  -1   5  -5   89.89    3.05   0
  -2   5  -5  165.16    4.60   0
  -2   5  -5  151.79    3.10   0
   2  -5   5  145.21    3.01   0
  -3   5  -5    4.07    1.52   0
  -4   5  -5   17.58    2.50   0
   4  -5   5   15.45    2.50   0
   5  -5   5    7.89    2.71   0
  -5   5  -5    5.76    2.66   0
   5   4  -5    5.75    2.70   0
   5   4  -5    9.27    3.42   0
   5   4  -5    8.13    3.34   0
   4   4  -5   52.27    3.73   0
   4   4  -5   60.21    2.75   0
   4   4  -5   52.38    3.74   0
   3   4  -5    2.31    2.96   0
   3   4  -5    2.40    3.06   0
   2   4  -5  254.20    9.13   0
   2   4  -5  239.26    9.17   0
  -1  -4   5  526.77    8.51   0
   1   4  -5  527.99    8.67   0
   0   4  -5    1.07    2.15   0
   0  -4   5    0.91    2.02   0
  -1   4  -5  352.70    4.23   0
  -1   4  -5  364.99    5.47   0
   1  -4   5  343.29    4.19   0
  -2   4  -5  420.89    4.11   0
  -2   4  -5  445.13    7.63   0
   2  -4   5  404.24    4.10   0
  -3   4  -5    6.89    1.62   0
   3  -4   5    6.49    2.22   0
  -4   4  -5    9.96    2.26   0
   5  -4   5    5.48    2.64   0
  -5   4  -5    6.83    2.68   0
   5   3  -5    3.05    2.58   0
   5   3  -5    1.68    3.19   0
   5   3  -5    1.84    2.62   0
   4   3  -5  127.48    4.34   0
   4   3  -5  123.80    3.84   0
   4   3  -5  128.69    3.31   0
   3   3  -5   41.57    2.85   0
   3   3  -5   45.88    3.30   0
   3   3  -5   45.44    2.37   0
   2   3  -5  126.78    5.82   0
   2   3  -5  122.77    5.81   0
   1   3  -5  420.12   11.09   0
  -1  -3   5  420.44   10.95   0
   0   3  -5   20.48    2.41   0
   0   3  -5   20.46    2.47   0
   0  -3   5   23.16    2.55   0
   1  -3   5    0.99    1.97   0
  -1   3  -5    1.38    1.88   0
  -1   3  -5    0.31    2.14   0
  -2   3  -5    2.22    2.77   0
  -2   3  -5    1.74    2.11   0
   2  -3   5    1.04    2.11   0
   3  -3   5    0.53    2.10   0
  -3   3  -5   -0.02    1.50   0
   4  -3   5   20.41    2.30   0
  -4   3  -5   21.76    2.30   0
   5  -3   5    4.36    2.56   0
  -5   3  -5    5.43    1.82   0
   5   2  -5    2.51    2.49   0
   5   2  -5    0.76    2.56   0
   5   2  -5    1.40    2.54   0
   4   2  -5   62.78    2.94   0
   4   2  -5   63.81    2.89   0
   4   2  -5   62.22    3.06   0
   3   2  -5   -0.06    2.16   0
   3   2  -5    3.33    2.17   0
   3   2  -5    1.18    2.10   0
   2   2  -5  582.89    8.76   0
   2   2  -5  551.27    5.20   0
   2   2  -5  536.82    8.73   0
   1   2  -5  189.82    4.71   0
   0  -2   5 2800.82   17.83   0
   0   2  -5 2887.45   18.22   0
   0   2  -5 2940.45   14.66   0
   1  -2   5  863.40   10.83   0
  -1   2  -5  894.89   10.60   0
  -1   2  -5  841.19    7.43   0
   1  -2   5  830.09    7.42   0
  -2   2  -5    8.13    1.71   0
   2  -2   5   13.33    2.24   0
   2  -2   5   13.97    3.82   0
  -3   2  -5   13.72    2.13   0
   3  -2   5   10.97    1.63   0
  -4   2  -5    0.20    2.13   0
   4  -2   5    0.73    2.04   0
   5  -2   5  114.33    3.24   0
   5   1  -5    1.41    2.51   0
   5   1  -5    0.66    2.52   0
   5   1  -5   -0.60    2.43   0
  -4  -1   5    4.51    2.33   0
   4   1  -5    5.71    2.76   0
   4   1  -5    2.68    2.27   0
   3   1  -5   16.63    2.17   0
   3   1  -5   18.23    2.23   0
  -3  -1   5   17.92    2.24   0
   2   1  -5   66.47    3.20   0
   2   1  -5   70.47    2.50   0
  -2  -1   5   67.09    3.17   0
  -1  -1   5 3957.75   30.90   0
   1   1  -5 4037.76   30.83   0
   1   1  -5 4297.75   17.82   0
   0  -1   5  101.13    4.03   0
   0  -1   5   98.87    4.59   0
   0  -1   5  102.22    4.49   0
   0   1  -5  101.05    3.65   0
   1  -1   5 4729.37   26.31   0
  -1   1  -5  199.05    6.25   0
  -1   1  -5 4822.22   17.89   0
   1  -1   5 4853.55   17.91   0
  -2   1  -5   34.46    1.86   0
   2  -1   5   31.73    1.79   0
   3  -1   5   26.41    2.16   0
  -3   1  -5   23.20    1.68   0
   4  -1   5    2.28    3.23   0
  -4   1  -5    3.33    1.49   0
   4  -1   5    2.78    2.12   0
   5  -1   5    9.43    2.45   0
   5  -1   5   10.26    4.58   0
   5  -1   5    8.89    3.75   0
   5  -1   5   10.67    2.50   0
   5   0  -5    1.37    2.50   0
  -5   0   5   -0.10    1.80   0
   5   0  -5    0.76    2.50   0
   4   0  -5    1.81    2.10   0
   4   0  -5    1.73    2.20   0
  -4   0   5    1.96    2.33   0
   3   0  -5  172.28    3.19   0
  -3   0   5  179.84    3.54   0
   3   0  -5  187.80    4.28   0
  -2   0   5   11.95    2.42   0
   2   0  -5    2.92    2.23   0
   2   0  -5    3.56    2.30   0
  -1   0   5   33.09    2.83   0
   1   0  -5   30.29    2.87   0
  -1   0   5   32.71    2.97   0
   1   0  -5   30.89    3.01   0
   0   0   5   75.21    3.43   0
   0   0  -5   71.64    3.62   0
   0   0  -5   68.77    4.23   0
   0   0   5   69.38    4.48   0
   1   0   5 1070.50    9.16   0
   1   0   5 1062.45    9.15   0
   2   0   5    5.62    1.97   0
   2   0   5    6.38    1.99   0
   3   0   5  250.01    3.68   0
   3   0   5  235.06    3.62   0
   4   0   5    3.05    1.55   0
   4   0   5    1.02    2.13   0
   5   0   5   24.80    3.37   0
   5   0   5   23.55    2.06   0
   5   0   5   20.98    2.61   0
   5  -1  -5   -0.33    2.44   0
  -5   1   5   -1.44    2.55   0
   5  -1  -5   -0.09    3.60   0
  -4   1   5    1.36    1.55   0
   4  -1  -5    0.86    1.66   0
   4  -1  -5    1.01    2.81   0
   3  -1  -5  258.44    5.35   0
   3  -1  -5  242.73    3.81   0
  -3   1   5  247.92    3.77   0
   2  -1  -5   50.43    3.42   0
  -2   1   5   50.75    2.44   0
   2  -1  -5   45.00    2.38   0
  -2   1   5   50.18    3.30   0
   1  -1  -5 3006.95   15.02   0
  -1   1   5 2994.56   18.75   0
   1  -1  -5 3108.61   19.59   0
  -1   1   5 2905.78   14.95   0
   0   1   5  131.76    4.65   0
   0  -1  -5  133.93    4.57   0
   1   1   5  458.69    6.43   0
  -1  -1  -5  503.61    8.24   0
   2   1   5   85.20    2.86   0
   2   1   5   86.36    2.49   0
   3   1   5   64.21    2.73   0
   3   1   5   62.51    2.21   0
   4   1   5    1.50    2.15   0
   4   1   5    0.36    1.50   0
   5   1   5    3.46    2.46   0
   5   1   5    4.48    2.53   0
   5   1   5    3.52    1.78   0
  -5   2   5    6.32    2.69   0
   5  -2  -5    4.10    2.53   0
   4  -2  -5   32.28    2.59   0
   3  -2  -5   55.83    2.61   0
  -3   2   5   55.89    2.47   0
   2  -2  -5  422.75    4.76   0
  -2   2   5  450.21    7.90   0
  -2   2   5  450.07    4.77   0
   1  -2  -5  718.00    6.62   0
  -1   2   5  725.25    6.58   0
   0   2   5 1561.10   10.59   0
   0  -2  -5 1631.32   11.11   0
  -1  -2  -5  942.92    8.30   0
   1   2   5  921.86    8.36   0
  -2  -2  -5   41.95    2.62   0
   2   2   5    6.10    1.48   0
   3   2   5  180.62    3.61   0
   3   2   5  189.02    3.54   0
   4   2   5   12.71    2.41   0
   4   2   5   10.98    2.35   0
   5   2   5  118.91    3.56   0
   5   2   5  113.01    3.50   0
  -5   3   5   -0.49    1.68   0
   5  -3  -5   -0.86    2.44   0
   4  -3  -5  162.59    3.32   0
   3  -3  -5    3.41    2.05   0
  -3   3   5    2.60    1.38   0
   2  -3  -5  310.27    3.87   0
  -2   3   5  327.32    6.77   0
  -2   3   5  306.88    3.63   0
   1  -3  -5   12.27    2.16   0
  -1   3   5   11.39    2.06   0
   0  -3  -5  930.32    7.54   0
   0   3   5  941.07    7.55   0
   1   3   5  102.65    3.24   0
  -1  -3  -5  105.46    3.05   0
  -2  -3  -5    4.47    2.19   0
   2   3   5    4.93    2.30   0
   3   3   5   47.16    2.49   0
   3   3   5   49.12    2.51   0
   4   3   5    2.69    2.32   0
   4   3   5    2.87    2.40   0
   5   3   5    4.35    2.65   0
   5   3   5    4.67    2.57   0
  -5   4   5    0.70    2.61   0
  -4   4   5    0.85    2.37   0
   4  -4  -5   -0.67    1.68   0
  -3   4   5   11.44    1.50   0
   3  -4  -5   14.27    2.09   0
   2  -4  -5  238.07    3.37   0
  -2   4   5  242.39    3.43   0
   1  -4  -5   27.70    2.46   0
  -1   4   5   27.21    2.40   0
   0  -4  -5    4.70    2.02   0
   0   4   5    4.81    1.46   0
  -1  -4  -5  278.03    4.47   0
   1   4   5  289.23    4.52   0
  -2  -4  -5   32.98    2.62   0
   2   4   5   32.23    2.67   0
   3   4   5  217.75    4.42   0
   4   4   5    2.47    2.37   0
   4   4   5    3.04    2.76   0
   5   4   5    5.58    2.67   0
   5   4   5    6.66    2.60   0
  -5   5   5    1.84    2.66   0
   5  -5  -5    2.03    2.64   0
  -4   5   5   84.80    2.96   0
   4  -5  -5   83.85    2.89   0
  -3   5   5    8.55    1.59   0
   3  -5  -5    8.32    1.59   0
  -2   5   5    9.36    2.19   0
   2  -5  -5    6.84    2.10   0
   1  -5  -5  227.21    3.49   0
  -1   5   5  246.81    3.60   0
   0   5   5   47.62    2.39   0
   0  -5  -5   42.51    2.41   0
   1   5   5   48.28    2.46   0
  -1  -5  -5   43.54    1.98   0
   2   5   5   99.33    3.04   0
  -2  -5  -5  102.09    3.06   0
  -3  -5  -5    1.25    2.23   0
   3   5   5    1.72    2.34   0
   4   5   5   16.89    2.47   0
   4   5   5   16.87    2.60   0
   5   5   5    3.20    2.88   0
   5   5   5    4.39    3.39   0
  -4   6   5   11.44    1.87   0
   4  -6  -5   10.97    1.83   0
   3  -6  -5   -0.69    1.59   0
  -3   6   5    0.36    3.98   0
  -2   6   5   17.24    1.75   0
   2  -6  -5   20.07    2.32   0
  -1   6   5  159.54    3.04   0
   1  -6  -5  164.70    2.73   0
   0   6   5   20.03    1.68   0
   0  -6  -5   21.41    1.75   0
   1   6   5   28.69    2.34   0
  -1  -6  -5   26.90    2.42   0
  -2  -6  -5    5.80    2.34   0
   2   6   5    7.24    2.28   0
  -3  -6  -5   -0.09    2.17   0
   3   6   5    0.60    2.32   0
   4   6   5   27.83    2.90   0
   4   6   5   25.99    3.27   0
   5   6   5    7.48    2.92   0
   5   6   5    4.63    3.44   0
   4  -7  -5    1.20    2.65   0
  -4   7   5    2.04    2.62   0
  -3   7   5   25.42    3.95   0
   3  -7  -5   25.47    2.57   0
  -3   7   5   26.05    3.85   0
  -3   7   5   23.88    1.90   0
   2  -7  -5   85.53    2.76   0
  -1   7   5   13.11    1.63   0
   1  -7  -5   17.62    2.07   0
   0   7   5   12.67    1.60   0
   0  -7  -5   12.02    1.63   0
  -1  -7  -5   63.22    2.22   0
   1   7   5   66.68    2.83   0
   2   7   5   87.78    3.49   0
  -2  -7  -5   90.44    3.02   0
   3   7   5   21.17    3.11   0
  -3  -7  -5   24.11    2.68   0
   4   7   5   13.80    2.84   0
   4   7   5   16.17    2.80   0
   4  -8  -5    3.65    1.94   0
  -4   8   5    4.58    2.75   0
  -3   8   5   32.54    4.14   0
   3  -8  -5   34.62    2.60   0
  -3   8   5   28.91    2.67   0
   2  -8  -5    2.63    1.60   0
  -2   8   5    2.42    1.71   0
   1  -8  -5   30.41    2.34   0
   0   8   5   26.47    2.41   0
   0  -8  -5   25.85    2.46   0
  -1  -8  -5   35.82    2.65   0
   1   8   5   38.04    2.07   0
  -2  -8  -5   19.34    3.02   0
   2   8   5   18.58    2.52   0
  -3  -8  -5   27.13    3.27   0
   3   8   5   24.53    3.36   0
   4   8   5    4.08    3.31   0
   4   8   5    0.91    3.27   0
  -3   9   5    7.31    2.62   0
   3  -9  -5    5.95    2.63   0
  -3   9   5    6.43    3.36   0
  -2   9   5    3.60    2.33   0
   2  -9  -5    2.81    1.63   0
   1  -9  -5    0.65    2.31   0
  -1   9   5    2.30    2.23   0
   0  -9  -5   35.03    2.65   0
   0   9   5   33.82    2.70   0
   1   9   5   23.82    2.71   0
  -1  -9  -5   24.27    2.68   0
   2   9   5    3.58    2.38   0
  -2  -9  -5    2.93    2.56   0
  -3  -9  -5    1.76    2.52   0
   3   9   5    1.14    3.21   0
  -2  10   5    2.52    2.62   0
   2 -10  -5    1.22    1.85   0
  -1  10   5    2.58    2.53   0
   1 -10  -5    2.75    1.70   0
   0 -10  -5   -0.16    2.56   0
   0  10   5   -0.32    1.71   0
   1  10   5  103.11    2.88   0
  -1 -10  -5  107.28    3.46   0
   2  10   5    4.74    2.72   0
  -2 -10  -5    3.37    2.61   0
  -3 -10  -5   -0.54    3.50   0
   3  10   5    1.28    2.85   0
  -1  11   5    6.22    2.60   0
   1 -11  -5    4.91    2.66   0
   0  11   5   17.17    2.79   0
   0 -11  -5   15.02    2.79   0
  -1 -11  -5    9.93    2.82   0
   1  11   5    7.91    2.86   0
   2  11   5    2.51    2.83   0
  -2 -11  -5    2.75    2.98   0
   1  11  -6   11.25    2.81   0
  -1 -11   6   10.13    2.87   0
   1  11  -6    9.99    2.69   0
   0 -11   6    0.32    2.75   0
   0  11  -6    0.77    2.77   0
   0  11  -6    1.11    2.69   0
   1 -11   6    3.09    2.79   0
  -1  11  -6    2.02    2.85   0
  -2 -10   6    6.04    3.46   0
   2  10  -6    7.24    3.40   0
   1  10  -6    1.07    2.56   0
  -1 -10   6    1.12    2.59   0
   0  10  -6    3.50    2.51   0
   0 -10   6    3.72    2.56   0
   0  10  -6    5.54    2.45   0
  -1  10  -6   -0.23    2.61   0
  -1  10  -6   -0.40    2.49   0
   1 -10   6    1.93    2.57   0
   2 -10   6    0.38    1.78   0
   3   9  -6    3.72    1.82   0
  -2  -9   6    7.95    3.28   0
   2   9  -6    7.83    3.17   0
  -1  -9   6    0.76    3.06   0
   1   9  -6    0.25    2.39   0
   0  -9   6   25.17    2.67   0
   0   9  -6   25.35    2.64   0
   0   9  -6   28.00    2.49   0
  -1   9  -6    1.79    1.80   0
  -1   9  -6    1.59    2.53   0
   1  -9   6    1.24    2.37   0
  -2   9  -6   -0.11    1.76   0
  -2   9  -6    1.48    2.35   0
   2  -9   6    0.38    2.48   0
  -3   9  -6   11.60    3.60   0
   3  -9   6    8.11    2.67   0
   4   8  -6    1.52    2.61   0
   3   8  -6   -1.04    2.41   0
  -2  -8   6   73.03    4.35   0
   2   8  -6   73.14    3.95   0
  -1  -8   6    2.84    2.35   0
   1   8  -6    3.66    2.32   0
   0   8  -6    0.95    2.25   0
   0  -8   6   -0.12    2.31   0
   0   8  -6   -0.61    2.31   0
  -1   8  -6   17.93    2.44   0
   1  -8   6   16.94    2.45   0
  -1   8  -6   17.94    2.59   0
  -2   8  -6   -0.42    2.31   0
  -2   8  -6    1.16    2.89   0
  -3   8  -6   26.22    3.95   0
  -3   8  -6   23.38    2.67   0
   3  -8   6   20.75    2.57   0
   4  -8   6    2.63    1.91   0
  -4   8  -6    1.42    2.76   0
   4   7  -6    8.05    2.57   0
   3   7  -6    5.08    1.66   0
  -2  -7   6   48.06    4.19   0
   2   7  -6   47.38    4.13   0
   1   7  -6   35.13    2.62   0
  -1  -7   6   34.91    2.74   0
   0  -7   6    3.00    2.17   0
   0   7  -6    5.80    2.13   0
   1  -7   6   70.26    2.65   0
  -1   7  -6   65.70    2.64   0
  -1   7  -6   69.67    2.68   0
  -2   7  -6    1.86    2.19   0
  -2   7  -6    3.04    2.12   0
   2  -7   6    2.63    2.18   0
  -3   7  -6   -0.00    2.33   0
  -3   7  -6    0.60    3.80   0
   3  -7   6   -0.69    1.62   0
  -4   7  -6    0.52    2.53   0
   4  -7   6    1.31    2.59   0
   4   6  -6   82.05    2.99   0
   3   6  -6    1.26    1.46   0
  -2  -6   6  136.68    6.10   0
   2   6  -6  132.03    5.85   0
   1   6  -6    9.98    2.23   0
  -1  -6   6    9.94    2.31   0
   0  -6   6    2.07    2.19   0
   0   6  -6    1.71    2.10   0
  -1   6  -6  100.52    2.44   0
  -1   6  -6   99.03    2.95   0
   1  -6   6   94.57    2.80   0
  -2   6  -6   76.58    3.55   0
  -2   6  -6   69.69    2.14   0
   2  -6   6   69.60    2.19   0
   3  -6   6   37.03    1.97   0
  -3   6  -6   38.06    2.57   0
   4  -6   6   -0.73    2.50   0
  -4   6  -6    3.12    2.48   0
   5   5  -6    1.06    4.50   0
   5   5  -6    0.50    3.95   0
   5   5  -6    1.54    1.92   0
   4   5  -6   13.01    4.65   0
   4   5  -6   13.60    2.47   0
   4   5  -6   12.42    4.25   0
   3   5  -6    5.09    2.17   0
   1   5  -6  286.32    5.84   0
  -1  -5   6  287.39    5.77   0
   0  -5   6   12.79    2.29   0
   0   5  -6   13.28    1.55   0
   0   5  -6   13.11    2.31   0
  -1   5  -6    4.83    2.10   0
  -1   5  -6    5.86    1.96   0
   1  -5   6    5.10    1.99   0
   2  -5   6   10.48    2.24   0
  -2   5  -6   10.24    2.77   0
  -2   5  -6    9.79    2.12   0
  -3   5  -6   55.68    2.53   0
  -4   5  -6   14.14    1.81   0
   4  -5   6   12.51    1.80   0
   5  -5   6    2.68    2.67   0
  -5   5  -6    0.71    2.66   0
   5   4  -6    1.70    3.23   0
   5   4  -6    1.52    2.60   0
   4   4  -6  147.82    5.00   0
   4   4  -6  148.83    5.29   0
   4   4  -6  156.64    3.48   0
   3   4  -6   69.09    4.75   0
   3   4  -6   71.36    4.78   0
   3   4  -6   71.32    2.57   0
  -1  -4   6  318.18    6.99   0
   1   4  -6  323.62    7.30   0
   0   4  -6  115.40    3.55   0
   0  -4   6  117.43    3.44   0
   0   4  -6  119.43    2.75   0
  -1   4  -6   79.87    2.73   0
  -1   4  -6   81.79    3.14   0
   1  -4   6   78.33    2.26   0
  -2   4  -6    3.69    2.67   0
  -2   4  -6    1.17    2.11   0
   2  -4   6    3.33    2.04   0
  -3   4  -6   17.15    1.69   0
   3  -4   6   19.63    2.27   0
   4  -4   6    7.25    1.68   0
  -4   4  -6    6.40    1.69   0
   5  -4   6   -0.42    2.53   0
  -5   4  -6    1.52    2.61   0
   5   3  -6   -1.01    2.52   0
   5   3  -6   -1.37    2.55   0
   5   3  -6   -0.41    3.17   0
   4   3  -6   33.61    2.82   0
   4   3  -6   33.56    3.29   0
   4   3  -6   33.23    2.09   0
   3   3  -6   13.57    2.16   0
   3   3  -6   11.31    2.78   0
   3   3  -6   12.09    2.78   0
   2   3  -6   37.75    5.08   0
   2   3  -6   36.34    5.27   0
   2   3  -6   36.19    2.34   0
   1   3  -6   13.05    1.56   0
  -1  -3   6   12.64    4.47   0
   1   3  -6   13.40    4.13   0
   0   3  -6   52.20    2.94   0
   0   3  -6   53.75    2.31   0
   0  -3   6   51.06    2.98   0
   1  -3   6  123.95    3.07   0
  -1   3  -6  136.54    4.22   0
  -1   3  -6  123.15    2.73   0
  -2   3  -6  162.39    5.47   0
  -2   3  -6  142.68    3.07   0
   2  -3   6  133.24    3.07   0
  -3   3  -6   14.40    1.66   0
   3  -3   6   18.56    2.26   0
   4  -3   6    1.08    1.56   0
  -4   3  -6    1.42    1.61   0
   5  -3   6    1.62    2.55   0
  -5   3  -6    1.83    2.51   0
   5   2  -6   62.71    3.11   0
   5   2  -6   62.01    3.19   0
   5   2  -6   60.55    3.32   0
   4   2  -6   86.13    3.35   0
   4   2  -6   94.26    3.17   0
   4   2  -6   84.77    3.21   0
   3   2  -6   40.72    2.75   0
   3   2  -6   37.43    2.68   0
   3   2  -6   37.75    2.47   0
   2   2  -6    5.12    2.46   0
   2   2  -6    6.68    2.64   0
   2   2  -6    5.46    1.91   0
   1   2  -6 9029.50   22.47   0
   0  -2   6  720.92    7.54   0
   0  -2   6  710.31    9.80   0
   0   2  -6  711.79    7.67   0
   0   2  -6  736.48    9.39   0
  -1   2  -6  140.58    4.40   0
  -1   2  -6  130.45    3.53   0
   1  -2   6  130.73    3.64   0
   1  -2   6  145.52    4.57   0
  -2   2  -6   66.85    2.55   0
   2  -2   6   62.56    2.07   0
   2  -2   6   65.01    4.28   0
   3  -2   6   60.31    2.55   0
  -3   2  -6   62.33    2.53   0
   3  -2   6   64.52    6.82   0
  -4   2  -6   12.45    2.23   0
   4  -2   6   10.72    1.60   0
   5  -2   6   30.30    1.98   0
   5   1  -6    3.73    2.62   0
   5   1  -6    4.67    2.74   0
   5   1  -6    5.40    2.55   0
  -4  -1   6   11.52    2.43   0
   4   1  -6   11.72    2.50   0
   4   1  -6   15.55    2.33   0
   3   1  -6   10.88    2.05   0
   3   1  -6    9.89    2.17   0
  -3  -1   6    9.68    2.16   0
  -2  -1   6   29.50    2.59   0
   2   1  -6   31.57    2.31   0
   2   1  -6   30.37    2.68   0
   1   1  -6 1911.54   19.89   0
  -1  -1   6 2019.05   11.49   0
   1   1  -6 1953.98   11.73   0
  -1  -1   6 1933.71   20.30   0
   0  -1   6 1181.65   10.60   0
   0   1  -6 1217.24   10.67   0
   0  -1   6 1180.05   12.64   0
   0   1  -6 1150.53   12.49   0
   1  -1   6 6880.18   28.87   0
  -1   1  -6 7548.70   30.04   0
   1  -1   6 7069.75   21.24   0
  -1   1  -6 7139.71   21.38   0
   2  -1   6  112.05    4.33   0
  -2   1  -6  110.28    2.91   0
   2  -1   6   98.54    2.77   0
  -3   1  -6    7.26    1.45   0
   3  -1   6    5.97    2.00   0
   4  -1   6    6.07    2.19   0
   5  -1   6    3.02    1.78   0
   5  -1   6    1.28    1.76   0
   5  -1   6    1.33    3.96   0
   5  -1   6    1.70    3.90   0
   5   0  -6    7.32    2.68   0
   5   0  -6    7.88    2.58   0
  -5   0   6    5.94    2.68   0
   4   0  -6   21.09    2.46   0
   4   0  -6   19.84    2.43   0
  -4   0   6   20.98    2.46   0
   3   0  -6   27.43    2.86   0
   3   0  -6   25.87    2.35   0
  -3   0   6   26.05    2.35   0
   2   0  -6 2830.93   14.69   0
   2   0  -6 2725.54   14.05   0
  -2   0   6 2746.27   13.66   0
   1   0  -6   37.63    2.87   0
   1   0  -6   37.40    3.06   0
  -1   0   6   41.11    2.87   0
  -1   0   6   38.57    3.04   0
   0   0  -6    8.83    1.93   0
   0   0  -6    8.90    2.66   0
   0   0   6    7.20    2.08   0
   0   0   6    7.97    2.49   0
  -1   0  -6   52.81    2.49   0
   1   0   6   57.44    2.96   0
   2   0   6   25.87    2.15   0
   2   0   6   28.73    2.20   0
   3   0   6    1.84    2.07   0
   3   0   6    1.77    2.00   0
   4   0   6   20.32    2.30   0
   4   0   6   20.11    2.32   0
   5   0   6    1.37    2.64   0
   5   0   6    0.25    1.70   0
   5   0   6    1.27    3.02   0
   5  -1  -6    8.13    3.75   0
  -5   1   6    6.52    2.58   0
   5  -1  -6    8.14    2.59   0
   4  -1  -6    5.34    2.83   0
  -4   1   6    4.09    2.26   0
   4  -1  -6    5.20    2.26   0
   3  -1  -6    2.10    2.15   0
  -3   1   6    2.22    2.20   0
   3  -1  -6    2.42    2.60   0
   2  -1  -6    6.91    1.95   0
  -2   1   6    6.93    2.57   0
   2  -1  -6    8.02    2.24   0
  -2   1   6   10.42    2.03   0
   1  -1  -6 1830.94   14.32   0
  -1   1   6 1766.71   11.27   0
   1  -1  -6 1731.37   11.27   0
  -1   1   6 1811.42   14.06   0
   0  -1  -6 1963.01   13.21   0
   0   1   6 2032.21   13.35   0
  -1  -1  -6 6303.88   22.05   0
   1   1   6 6575.21   21.06   0
   2   1   6  111.20    2.67   0
   2   1   6  108.73    2.97   0
   3   1   6   21.82    1.74   0
   3   1   6   20.63    2.30   0
   4   1   6    0.24    2.13   0
   4   1   6    2.42    2.19   0
   5   1   6    1.79    2.51   0
   5   1   6    1.70    1.76   0
  -5   2   6    5.18    1.81   0
   5  -2  -6    4.15    2.61   0
   4  -2  -6  127.74    3.26   0
   3  -2  -6  103.43    2.97   0
  -3   2   6  106.85    2.50   0
  -2   2   6  301.07    6.21   0
  -2   2   6  306.23    4.06   0
   2  -2  -6  282.28    3.91   0
   1  -2  -6 7932.38   20.43   0
  -1   2   6 8079.54   21.74   0
   0   2   6 2749.85   13.37   0
   0  -2  -6 2745.56   13.80   0
  -1  -2  -6 1474.48    9.86   0
   1   2   6 1422.60    9.79   0
  -2  -2  -6  275.53    4.34   0
   2   2   6  269.77    4.38   0
   3   2   6  144.49    3.32   0
   3   2   6  139.10    3.31   0
   4   2   6    3.44    2.19   0
   4   2   6    2.80    2.26   0
   5   2   6   24.06    2.88   0
   5   2   6   25.51    2.79   0
  -5   3   6    6.22    2.75   0
   5  -3  -6    6.00    1.94   0
   4  -3  -6  278.64    4.06   0
  -4   3   6  302.10    3.73   0
  -3   3   6    2.55    1.44   0
   3  -3  -6    1.28    2.04   0
  -2   3   6  221.11    5.55   0
  -2   3   6  205.03    3.11   0
   2  -3  -6  212.02    3.43   0
   1  -3  -6  179.41    3.47   0
  -1   3   6  179.60    3.39   0
   0  -3  -6  152.98    3.62   0
   0   3   6  158.76    3.60   0
   1   3   6   39.95    2.53   0
  -1  -3  -6   45.12    2.56   0
  -2  -3  -6   34.64    1.95   0
   2   3   6   36.76    2.50   0
   3   3   6    1.73    2.24   0
   3   3   6    2.30    2.09   0
   4   3   6    4.58    2.41   0
   4   3   6    5.39    2.41   0
   5   3   6    2.67    2.53   0
   5   3   6    1.18    2.73   0
  -5   4   6    3.59    2.54   0
  -4   4   6    2.26    1.67   0
   4  -4  -6    1.62    2.28   0
  -3   4   6   86.05    2.70   0
   3  -4  -6   84.85    2.68   0
  -2   4   6    5.32    2.60   0
   2  -4  -6    3.82    1.53   0
  -2   4   6    3.74    2.20   0
   1  -4  -6  492.94    4.58   0
  -1   4   6  510.31    4.82   0
   0  -4  -6  132.53    3.13   0
   0   4   6  127.73    2.96   0
  -1  -4  -6  630.08    5.90   0
   1   4   6  645.89    6.16   0
  -2  -4  -6  225.64    3.97   0
   2   4   6  217.43    3.93   0
   3   4   6   90.84    3.05   0
  -3  -4  -6   93.78    2.93   0
   4   4   6   11.67    2.47   0
   4   4   6   12.29    2.49   0
   5   4   6    4.37    2.57   0
   5   4   6    3.90    2.64   0
  -5   5   6    7.49    2.00   0
   5  -5  -6    4.38    1.96   0
  -4   5   6    1.44    2.41   0
   4  -5  -6   -0.86    1.65   0
  -3   5   6    9.97    4.80   0
  -3   5   6   11.05    2.26   0
   3  -5  -6   10.07    1.66   0
   2  -5  -6   47.70    2.44   0
  -2   5   6   49.54    2.49   0
  -1   5   6   55.47    2.53   0
   1  -5  -6   58.24    2.59   0
   0   5   6  420.59    4.36   0
   0  -5  -6  419.97    4.46   0
   1   5   6   61.04    2.75   0
  -1  -5  -6   58.40    2.60   0
  -2  -5  -6    1.16    2.15   0
   2   5   6    1.30    2.06   0
   3   5   6   14.85    2.41   0
  -3  -5  -6   17.01    2.35   0
   4   5   6    1.61    2.35   0
   4   5   6   -1.02    2.56   0
   5   5   6    1.99    2.65   0
   5   5   6    1.14    2.80   0
   4  -6  -6    8.41    2.43   0
  -4   6   6   10.07    1.81   0
   3  -6  -6   20.22    2.36   0
  -3   6   6   20.59    3.98   0
  -2   6   6   26.73    2.37   0
   2  -6  -6   26.48    2.39   0
  -1   6   6    6.57    2.07   0
   1  -6  -6    7.99    2.09   0
   0  -6  -6  126.31    3.09   0
   0   6   6  127.14    3.08   0
  -1  -6  -6   68.70    2.66   0
   1   6   6   73.12    2.86   0
   2   6   6   17.07    2.44   0
  -2  -6  -6   18.27    2.32   0
  -3  -6  -6    5.08    2.21   0
   3   6   6    5.51    2.61   0
   4   6   6    4.08    2.51   0
   4   6   6    2.53    3.15   0
   5   6   6   15.32    3.02   0
   5   6   6   15.12    2.99   0
  -4   7   6    5.02    2.65   0
   4  -7  -6    4.09    1.90   0
   3  -7  -6   24.91    1.90   0
  -3   7   6   23.83    2.59   0
  -3   7   6   29.51    3.93   0
   2  -7  -6    4.44    1.61   0
   1  -7  -6    9.56    1.50   0
  -1   7   6    9.07    1.48   0
   0  -7  -6    0.33    2.14   0
   0   7   6    0.57    1.53   0
   1   7   6   62.58    2.70   0
  -1  -7  -6   64.78    2.80   0
   2   7   6   19.95    2.57   0
  -2  -7  -6   25.04    2.59   0
  -3  -7  -6    3.66    2.41   0
   3   7   6    4.98    2.40   0
   4   7   6    1.95    3.23   0
   4   7   6    2.32    2.59   0
   4  -8  -6   -0.05    2.78   0
  -4   8   6    3.21    2.79   0
   3  -8  -6    5.96    1.83   0
  -3   8   6    5.24    2.48   0
  -2   8   6   92.62    2.94   0
   2  -8  -6  102.62    2.90   0
   1  -8  -6   12.07    2.28   0
  -1   8   6   12.01    2.25   0
   0   8   6    5.07    1.58   0
   0  -8  -6    4.34    1.68   0
   1   8   6   12.80    1.72   0
  -1  -8  -6   14.59    2.55   0
  -2  -8  -6    7.26    2.47   0
   2   8   6    8.31    2.39   0
   3   8   6    9.23    3.10   0
  -3  -8  -6   10.62    3.10   0
   4   8   6    2.36    3.28   0
  -3   9   6    9.10    3.46   0
  -3   9   6    9.59    2.69   0
   3  -9  -6    8.61    2.68   0
  -2   9   6    1.62    2.40   0
   2  -9  -6   -0.26    2.36   0
  -1   9   6    3.93    1.68   0
   1  -9  -6    3.90    2.31   0
   0  -9  -6    2.16    2.55   0
   0   9   6    0.89    2.41   0
  -1  -9  -6   11.70    2.60   0
   1   9   6   11.66    2.43   0
  -2  -9  -6   12.67    2.69   0
   2   9   6   14.08    2.66   0
   3   9   6    7.33    3.34   0
  -3  -9  -6    6.08    2.64   0
   2 -10  -6    7.78    1.92   0
  -2  10   6    7.40    2.65   0
  -1  10   6   -0.07    2.42   0
   1 -10  -6    2.41    2.52   0
   0  10   6    2.45    2.44   0
   0 -10  -6    0.63    2.44   0
   1  10   6   55.65    3.18   0
  -1 -10  -6   57.10    2.48   0
   2  10   6    2.57    2.70   0
  -2 -10  -6    2.66    2.70   0
   3  10   6    0.84    3.48   0
  -3 -10  -6    0.40    2.92   0
   1 -11  -6    1.39    2.57   0
  -1  11   6    0.13    2.60   0
   0 -11  -6    1.56    2.68   0
   0  11   6    0.89    1.84   0
   1  11   6    1.84    2.79   0
  -1 -11  -6    5.63    2.82   0
  -2 -11  -6    0.09    2.86   0
   2  11   6    2.02    2.79   0
  -1 -11   7    0.78    3.50   0
   1  11  -7    0.88    1.86   0
   1  11  -7   -0.43    2.77   0
   0 -11   7    0.05    2.73   0
   0  11  -7    0.94    1.93   0
   0  11  -7   -0.39    2.74   0
   1 -11   7    5.02    2.11   0
  -1  11  -7    7.77    2.78   0
   2  10  -7    3.89    3.35   0
  -2 -10   7    4.96    3.43   0
  -1 -10   7    0.20    2.62   0
   1  10  -7    0.01    2.42   0
   1  10  -7    3.20    3.11   0
   0  10  -7   -0.26    2.69   0
   0 -10   7    1.80    2.63   0
   0  10  -7    2.03    2.42   0
  -1  10  -7   12.04    2.72   0
   1 -10   7   15.41    2.67   0
  -1  10  -7   12.65    2.69   0
   2 -10   7   -0.38    1.78   0
  -2  10  -7    2.02    2.56   0
   3   9  -7    0.55    2.63   0
   2   9  -7  152.33    5.63   0
  -2  -9   7  144.06    5.33   0
   2   9  -7  135.51    2.80   0
   1   9  -7    9.65    2.51   0
  -1  -9   7    9.49    3.06   0
   1   9  -7   10.76    1.76   0
   0   9  -7    9.60    2.52   0
   0  -9   7   10.69    2.51   0
   0   9  -7   10.60    2.37   0
  -1   9  -7    2.41    1.81   0
  -1   9  -7    2.38    2.50   0
   1  -9   7    2.27    2.46   0
  -2   9  -7    7.46    2.53   0
  -2   9  -7    4.88    2.42   0
   2  -9   7    8.99    2.46   0
  -3   9  -7    5.61    3.51   0
   3  -9   7    3.56    2.62   0
   4   8  -7    7.38    2.03   0
   3   8  -7   -1.07    1.74   0
   2   8  -7   22.30    3.69   0
   2   8  -7   21.15    1.86   0
  -2  -8   7   23.61    3.85   0
   1   8  -7   52.20    1.99   0
   1   8  -7   55.56    3.34   0
  -1  -8   7   51.76    3.44   0
   0  -8   7    0.74    2.32   0
   0   8  -7   -0.21    2.28   0
   0   8  -7    0.02    2.25   0
  -1   8  -7  283.48    4.14   0
   1  -8   7  288.15    4.13   0
  -1   8  -7  271.61    3.83   0
  -2   8  -7    6.00    2.34   0
  -2   8  -7    8.49    2.43   0
  -3   8  -7   23.84    2.66   0
  -3   8  -7   28.90    4.04   0
   3  -8   7   19.75    1.97   0
  -4   8  -7    1.88    2.77   0
   4  -8   7    2.85    2.01   0
   4   7  -7   28.87    2.02   0
   3   7  -7   57.71    2.70   0
   2   7  -7   31.76    4.31   0
  -2  -7   7   32.93    4.32   0
  -1  -7   7   14.07    2.44   0
   1   7  -7   14.86    2.96   0
   0   7  -7  114.20    2.93   0
   0   7  -7  108.78    3.03   0
   0  -7   7  108.26    3.13   0
   1  -7   7   62.97    2.65   0
  -1   7  -7   64.62    2.68   0
  -1   7  -7   64.26    2.80   0
  -2   7  -7    6.41    2.28   0
   2  -7   7    7.47    2.17   0
  -2   7  -7    5.57    2.15   0
  -3   7  -7    2.99    1.70   0
   3  -7   7    4.60    1.67   0
  -3   7  -7    3.97    3.56   0
  -4   7  -7    0.52    1.83   0
   4  -7   7    0.29    2.60   0
   4   6  -7  179.46    3.52   0
   3   6  -7   19.92    2.24   0
  -2  -6   7   80.76    7.10   0
   2   6  -7   80.13    6.68   0
   1   6  -7   19.74    2.49   0
  -1  -6   7   20.09    2.53   0
   0   6  -7    8.02    2.12   0
   0  -6   7    6.20    2.13   0
   0   6  -7    6.65    1.49   0
  -1   6  -7  123.85    3.03   0
   1  -6   7  121.15    3.01   0
  -1   6  -7  125.09    3.13   0
  -2   6  -7    9.59    2.84   0
  -2   6  -7    9.31    1.48   0
   2  -6   7   10.40    2.22   0
  -3   6  -7   21.87    3.98   0
   3  -6   7   57.55    2.64   0
  -3   6  -7   50.51    2.09   0
   4  -6   7   30.82    2.67   0
  -4   6  -7   31.83    2.04   0
   5   5  -7   -0.01    4.91   0
   5   5  -7   -0.03    4.45   0
   5   5  -7   -0.50    2.64   0
   4   5  -7    1.95    2.35   0
   3   5  -7    1.63    2.14   0
   2   5  -7   61.31    2.07   0
   1   5  -7  641.40    4.95   0
   1   5  -7  628.02    8.35   0
  -1  -5   7  625.65    8.35   0
   0   5  -7  503.21    4.67   0
   0   5  -7  486.78    5.46   0
   0  -5   7  490.10    5.55   0
  -1   5  -7   35.98    2.45   0
  -1   5  -7   31.85    2.23   0
   1  -5   7   35.22    1.77   0
   2  -5   7  177.88    2.85   0
  -2   5  -7  189.92    4.64   0
  -2   5  -7  183.82    3.22   0
   3  -5   7   55.93    1.99   0
  -3   5  -7   61.42    2.51   0
  -4   5  -7    2.05    2.38   0
   4  -5   7    3.03    2.34   0
   5  -5   7    2.03    2.65   0
  -5   5  -7    1.42    2.72   0
   5   4  -7    2.77    3.41   0
   5   4  -7    2.65    3.35   0
   4   4  -7    4.82    3.41   0
   4   4  -7    3.64    2.29   0
   4   4  -7    3.95    3.46   0
   3   4  -7    7.07    1.48   0
   3   4  -7    4.04    4.15   0
   3   4  -7    4.52    4.20   0
   2   4  -7   45.45    2.34   0
  -1  -4   7  193.52    6.05   0
   1   4  -7  202.80    3.35   0
   1   4  -7  194.30    6.11   0
   0  -4   7   51.61    2.79   0
   0   4  -7   54.23    2.86   0
   0   4  -7   52.74    2.39   0
  -1   4  -7   83.69    3.10   0
  -1   4  -7   81.52    2.40   0
   1  -4   7   86.55    2.64   0
   2  -4   7   43.05    1.85   0
  -2   4  -7   45.14    1.90   0
  -2   4  -7   45.54    2.89   0
  -3   4  -7   41.25    2.45   0
   3  -4   7   39.57    1.94   0
  -4   4  -7    5.55    2.33   0
   4  -4   7    3.53    2.35   0
   5  -4   7   -1.91    2.43   0
  -5   4  -7    0.39    2.52   0
   5   3  -7    0.99    1.81   0
   5   3  -7    0.62    3.25   0
   5   3  -7    0.58    3.15   0
   4   3  -7   21.29    2.55   0
   4   3  -7   21.17    3.37   0
   4   3  -7   21.49    3.31   0
   3   3  -7   11.24    2.23   0
   3   3  -7   10.76    2.82   0
   3   3  -7   12.11    3.19   0
   2   3  -7  465.14    4.69   0
   1   3  -7   15.23    2.20   0
   0  -3   7  708.05    8.22   0
   0   3  -7  746.05    8.13   0
   0   3  -7  792.76    6.74   0
  -1   3  -7    0.77    2.08   0
  -1   3  -7    2.10    1.84   0
   1  -3   7    1.23    1.90   0
  -2   3  -7  802.52    5.85   0
   2  -3   7  783.31    5.56   0
  -2   3  -7  825.02   10.05   0
  -3   3  -7  134.50    3.07   0
   3  -3   7  131.42    2.52   0
   4  -3   7    2.52    2.21   0
  -4   3  -7    2.03    2.22   0
  -5   3  -7   46.47    2.83   0
   5  -3   7   43.11    2.16   0
   5   2  -7   -0.51    2.54   0
   5   2  -7   -0.22    2.55   0
   5   2  -7    0.80    2.52   0
   4   2  -7    4.59    2.81   0
   4   2  -7    5.64    2.36   0
   4   2  -7    4.91    2.82   0
   3   2  -7   93.15    3.55   0
   3   2  -7  103.07    3.08   0
   2   2  -7    3.30    1.96   0
   2   2  -7    3.60    2.76   0
   1   2  -7 2800.97   12.14   0
   0  -2   7  757.99    7.43   0
   0   2  -7  702.70    7.07   0
   0  -2   7  663.82    8.94   0
   0   2  -7  761.20    9.16   0
   1  -2   7   28.24    2.42   0
  -1   2  -7   26.91    1.87   0
  -1   2  -7   28.54    2.72   0
   1  -2   7   28.83    3.04   0
   2  -2   7  396.67    7.49   0
  -2   2  -7  403.80    4.28   0
   2  -2   7  373.21    4.20   0
   3  -2   7   72.39    5.34   0
  -3   2  -7   69.96    2.06   0
   3  -2   7   70.16    2.57   0
   4  -2   7    7.38    2.18   0
  -4   2  -7    7.57    2.13   0
   5  -2   7    2.10    1.77   0
   5  -2   7    2.51    2.49   0
   5   1  -7    3.18    2.62   0
   5   1  -7    4.47    2.53   0
   5   1  -7    3.85    2.56   0
   4   1  -7   10.46    2.33   0
  -4  -1   7    9.96    2.39   0
   4   1  -7    9.44    2.34   0
  -3  -1   7    3.80    2.06   0
   3   1  -7    3.13    2.12   0
   3   1  -7    4.41    2.04   0
  -2  -1   7   65.48    3.47   0
   2   1  -7   62.15    3.20   0
   2   1  -7   62.70    2.75   0
   1   1  -7    2.26    2.16   0
   1   1  -7    2.59    3.05   0
  -1  -1   7    0.86    1.54   0
  -1  -1   7    1.31    2.87   0
   0  -1   7 3068.01   15.68   0
   0   1  -7 3055.08   15.51   0
   0  -1   7 2997.57   17.99   0
   0   1  -7 2979.43   17.97   0
  -1   1  -7 2493.45   16.00   0
   1  -1   7 2243.47   16.61   0
   1  -1   7 2244.00   11.52   0
   2  -1   7   27.02    2.98   0
  -2   1  -7   25.59    2.20   0
   2  -1   7   53.84    2.42   0
   3  -1   7    1.51    1.97   0
  -3   1  -7    2.95    2.01   0
   4  -1   7   20.15    2.42   0
   4  -1   7   13.03    1.64   0
   5  -1   7   11.17    1.96   0
   5  -1   7   18.03    4.30   0
   5  -1   7   18.34    4.26   0
   5  -1   7   18.58    2.53   0
   5   0  -7   48.14    3.71   0
   5   0  -7   48.36    2.94   0
  -5   0   7   51.11    3.01   0
   4   0  -7    1.56    2.19   0
  -4   0   7    0.91    2.33   0
   4   0  -7    0.73    2.30   0
   3   0  -7    8.11    2.10   0
   3   0  -7    9.97    2.12   0
  -3   0   7    8.66    2.11   0
  -2   0   7   10.61    2.46   0
   2   0  -7   14.14    2.45   0
   2   0  -7   12.92    2.45   0
   1   0  -7    6.76    1.73   0
   1   0  -7    6.54    2.39   0
  -1   0   7    7.11    2.32   0
  -1   0   7    6.20    2.33   0
   0   0  -7    0.56    2.48   0
   0   0   7   -1.78    1.89   0
   0   0   7   -0.15    2.63   0
   0   0  -7   -2.80    2.06   0
   1   0   7 3085.12   13.62   0
  -1   0  -7 3163.74   14.37   0
   2   0   7    7.37    2.01   0
   2   0   7    7.36    1.41   0
   3   0   7   83.79    2.21   0
   3   0   7   79.44    2.68   0
   4   0   7   -1.00    2.33   0
   4   0   7   -0.10    2.20   0
   5   0   7    0.18    3.09   0
   5   0   7    1.67    1.76   0
   5   0   7    0.54    2.35   0
   5  -1  -7    1.00    3.19   0
  -5   1   7    2.10    2.62   0
   5  -1  -7    3.84    2.62   0
  -4   1   7    1.15    1.57   0
   4  -1  -7    3.53    2.78   0
   4  -1  -7    2.37    2.27   0
   3  -1  -7   17.61    2.84   0
  -3   1   7   12.27    2.26   0
   3  -1  -7   14.01    2.21   0
  -2   1   7    4.54    1.37   0
  -2   1   7    4.35    2.12   0
   2  -1  -7    5.97    2.16   0
   2  -1  -7    4.52    2.00   0
  -1   1   7   88.71    2.96   0
   1  -1  -7   85.39    2.92   0
  -1   1   7   92.79    3.28   0
   1  -1  -7   90.02    3.86   0
   0   1   7 1599.62   11.45   0
   0  -1  -7 1554.80   11.24   0
   1   1   7 7183.65   21.98   0
  -1  -1  -7 7362.75   22.26   0
   2   1   7    6.57    1.98   0
   2   1   7    5.93    1.43   0
   3   1   7   14.94    2.12   0
   3   1   7   13.19    1.63   0
   4   1   7    0.25    2.17   0
   4   1   7   -0.07    2.16   0
   5   1   7    5.45    2.54   0
   5   1   7    5.88    1.84   0
  -5   2   7    1.58    1.78   0
   5  -2  -7   -0.99    1.84   0
  -4   2   7   55.15    2.82   0
   4  -2  -7   55.49    2.72   0
   3  -2  -7   37.44    2.37   0
  -3   2   7   37.65    1.77   0
  -2   2   7    6.56    1.44   0
  -2   2   7    7.98    2.56   0
   2  -2  -7    5.73    1.98   0
   1  -2  -7 1696.98   10.76   0
  -1   2   7 1927.37   10.43   0
  -1   2   7 1920.79   12.74   0
   0  -2  -7 2317.00   12.13   0
   0   2   7 2392.70   12.45   0
  -1  -2  -7  599.55    6.40   0
   1   2   7  552.00    6.22   0
  -2  -2  -7   31.04    2.30   0
   2   2   7   31.49    2.32   0
   3   2   7  254.21    3.96   0
   3   2   7  252.80    3.94   0
   4   2   7   18.05    2.50   0
   4   2   7   15.63    2.37   0
   5   2   7    1.47    1.88   0
   5   2   7    2.00    2.59   0
   5  -3  -7    1.40    2.62   0
  -5   3   7    0.01    2.56   0
  -4   3   7   34.77    2.68   0
   4  -3  -7   34.20    2.68   0
  -3   3   7    4.14    2.04   0
   3  -3  -7    3.04    1.50   0
  -2   3   7  259.13    3.80   0
  -2   3   7  262.93    5.35   0
   2  -3  -7  248.39    3.72   0
   1  -3  -7   27.34    2.23   0
  -1   3   7   28.67    1.78   0
   0   3   7  284.35    4.11   0
   0  -3  -7  291.77    4.43   0
   1   3   7  132.14    3.30   0
  -1  -3  -7  137.62    3.33   0
  -2  -3  -7   31.85    2.45   0
   2   3   7   33.17    2.36   0
   3   3   7   18.23    2.20   0
   3   3   7   18.25    2.38   0
   4   3   7   31.11    2.69   0
   4   3   7   32.25    2.74   0
   5   3   7   25.03    2.74   0
   5   3   7   22.89    2.73   0
   5  -4  -7    2.19    2.57   0
  -5   4   7    2.52    2.54   0
   4  -4  -7   59.24    2.83   0
  -4   4   7   62.43    2.76   0
  -3   4   7   67.90    4.83   0
   3  -4  -7   55.40    2.64   0
  -3   4   7   62.84    1.96   0
   2  -4  -7   84.02    2.74   0
  -2   4   7   87.10    3.36   0
  -2   4   7   91.94    2.61   0
  -1   4   7   84.37    2.37   0
   1  -4  -7   86.81    2.82   0
   0   4   7   60.22    2.15   0
   0  -4  -7   58.46    2.57   0
   1   4   7  202.50    3.75   0
  -1  -4  -7  207.87    3.81   0
   2   4   7  308.46    4.36   0
  -2  -4  -7  314.75    4.36   0
  -3  -4  -7   19.65    2.38   0
   3   4   7   18.97    1.78   0
   4   4   7    8.13    2.51   0
   4   4   7    9.80    2.41   0
   5   4   7   -0.09    2.66   0
   5   4   7    0.81    2.65   0
  -5   5   7    3.39    1.90   0
   4  -5  -7    2.79    2.45   0
  -4   5   7    3.28    2.39   0
   3  -5  -7   57.50    2.56   0
  -3   5   7   66.79    5.00   0
  -3   5   7   61.60    2.60   0
  -2   5   7  305.01    3.73   0
   2  -5  -7  291.59    3.69   0
   1  -5  -7  256.28    3.39   0
  -1   5   7  263.40    3.65   0
   0   5   7   -0.13    1.46   0
   0  -5  -7   -0.06    2.07   0
   1   5   7    2.54    2.07   0
  -1  -5  -7    3.38    2.07   0
   2   5   7  373.61    4.73   0
  -2  -5  -7  382.26    4.73   0
  -3  -5  -7    0.95    2.21   0
   3   5   7    0.44    2.22   0
   4   5   7   11.88    3.04   0
   4   5   7   11.95    2.59   0
   5   5   7    1.83    3.26   0
   5   5   7    1.26    2.67   0
   4  -6  -7   42.03    2.66   0
  -4   6   7   34.63    2.75   0
  -3   6   7    0.94    3.22   0
   3  -6  -7    0.98    1.60   0
  -3   6   7    1.53    1.59   0
  -2   6   7   55.66    2.60   0
   2  -6  -7   54.59    2.03   0
  -1   6   7    1.05    1.47   0
   1  -6  -7    0.15    2.04   0
   0  -6  -7  116.68    2.90   0
   0   6   7  118.30    2.87   0
   1   6   7  202.87    3.60   0
  -1  -6  -7  192.95    3.59   0
   2   6   7  179.33    3.68   0
  -2  -6  -7  184.98    3.68   0
   3   6   7   40.20    2.81   0
  -3  -6  -7   44.34    2.70   0
   4   6   7    9.92    2.59   0
   4   6   7    6.17    2.54   0
   5   6   7    5.26    2.82   0
   5   6   7    6.04    2.82   0
  -4   7   7    2.06    2.58   0
   4  -7  -7    2.82    1.90   0
   3  -7  -7   75.77    2.75   0
  -3   7   7   78.93    2.82   0
  -3   7   7   83.85    4.25   0
  -2   7   7  117.05    2.47   0
   2  -7  -7  126.46    2.93   0
  -1   7   7   17.55    2.18   0
   1  -7  -7   17.92    2.17   0
   0  -7  -7   21.79    2.35   0
   0   7   7   22.04    2.16   0
  -1  -7  -7  127.07    3.08   0
   1   7   7  124.05    3.23   0
   2   7   7   47.23    2.73   0
  -2  -7  -7   51.51    2.79   0
   3   7   7   13.19    2.47   0
  -3  -7  -7   14.14    2.44   0
   4   7   7    5.97    3.17   0
   4   7   7    4.38    2.65   0
   4  -8  -7    2.55    2.77   0
  -4   8   7    1.06    2.71   0
   3  -8  -7    3.07    1.76   0
  -3   8   7    3.10    2.46   0
  -3   8   7    4.02    3.23   0
   2  -8  -7    6.92    1.73   0
  -2   8   7    6.34    2.46   0
  -1   8   7   28.37    1.80   0
   1  -8  -7   24.74    2.36   0
   0   8   7  161.10    3.31   0
   0  -8  -7  163.13    3.32   0
  -1  -8  -7  263.93    4.09   0
   1   8   7  253.24    4.00   0
   2   8   7    0.69    2.38   0
  -2  -8  -7   -1.06    2.43   0
   3   8   7    1.47    2.57   0
  -3  -8  -7    3.82    2.51   0
   4   8   7   -0.09    3.41   0
   3  -9  -7    1.48    2.65   0
  -3   9   7    1.93    2.62   0
   2  -9  -7   63.30    2.76   0
  -2   9   7   58.57    2.28   0
   1  -9  -7   17.40    1.74   0
  -1   9   7   16.14    2.38   0
   0  -9  -7  234.14    3.36   0
   0   9   7  242.11    3.77   0
  -1  -9  -7   29.06    2.07   0
   1   9   7   27.43    2.59   0
   2   9   7   -0.43    2.41   0
  -2  -9  -7   -0.00    2.54   0
  -3  -9  -7    1.14    3.23   0
   3   9   7    1.59    3.18   0
  -2  10   7   -1.52    1.72   0
   2 -10  -7    2.86    1.78   0
  -1  10   7    2.08    2.61   0
   1 -10  -7    4.34    2.54   0
   0 -10  -7   13.43    2.55   0
   0  10   7   13.19    2.69   0
   1  10   7   -1.57    2.60   0
  -1 -10  -7    0.72    2.69   0
  -2 -10  -7    2.65    2.78   0
   2  10   7    0.99    2.62   0
   3  10   7    4.64    2.83   0
  -3 -10  -7    4.95    3.00   0
  -1  11   7    0.38    2.57   0
   1 -11  -7   -0.55    2.58   0
   0  11   7    5.59    2.66   0
   0 -11  -7    8.42    2.74   0
  -1 -11  -7    3.65    2.00   0
   1  11   7    2.37    2.76   0
   2  11   7   14.45    2.87   0
  -2 -11  -7   11.48    3.01   0
   1  11  -8   -1.15    2.62   0
   1  11  -8    1.53    2.84   0
  -1 -11   8    1.20    2.87   0
   0  11  -8    1.05    2.69   0
   0  11  -8    1.98    2.65   0
   0 -11   8    1.96    2.78   0
  -1  11  -8    2.19    2.85   0
  -1  11  -8   -0.87    2.87   0
   1 -11   8    0.41    2.01   0
  -2 -10   8    1.71    3.91   0
   2  10  -8    0.32    3.71   0
   1  10  -8    1.57    1.81   0
  -1 -10   8    2.40    3.28   0
   1  10  -8    2.29    3.18   0
   0  10  -8    8.37    2.76   0
   0  10  -8    9.33    2.42   0
   0 -10   8   10.35    2.63   0
   1 -10   8   34.88    2.80   0
  -1  10  -8   26.20    2.18   0
  -1  10  -8   36.66    3.08   0
   2 -10   8    2.06    1.92   0
  -2  10  -8    0.38    1.86   0
   3   9  -8    0.44    1.80   0
  -2  -9   8    0.46    3.67   0
   2   9  -8    3.75    2.43   0
   2   9  -8    1.22    3.63   0
   1   9  -8    7.55    2.30   0
   1   9  -8    4.54    2.48   0
  -1  -9   8    5.81    2.97   0
   0   9  -8   10.70    2.46   0
   0   9  -8   13.54    2.39   0
   0  -9   8   11.32    2.53   0
  -1   9  -8   37.72    2.66   0
  -1   9  -8   30.01    2.08   0
   1  -9   8   29.44    1.93   0
  -2   9  -8    3.25    3.07   0
  -2   9  -8    5.25    2.52   0
   2  -9   8    5.24    2.45   0
   3  -9   8    4.97    2.64   0
  -3   9  -8    6.04    1.93   0
  -3   9  -8    6.42    3.51   0
   4   8  -8    2.02    2.63   0
   3   8  -8    5.39    2.46   0
   2   8  -8    0.75    1.60   0
  -2  -8   8    0.43    3.33   0
   2   8  -8    0.45    3.24   0
   1   8  -8   40.95    3.35   0
   1   8  -8   39.62    1.80   0
  -1  -8   8   37.70    2.89   0
   0   8  -8    4.49    2.35   0
   0   8  -8    3.94    2.21   0
   0  -8   8    5.43    2.38   0
  -1   8  -8  206.77    3.81   0
  -1   8  -8  208.51    3.48   0
   1  -8   8  203.49    3.25   0
  -2   8  -8    6.21    1.67   0
  -2   8  -8    6.95    2.51   0
   2  -8   8    5.20    1.62   0
  -3   8  -8    1.64    3.26   0
  -3   8  -8    3.08    1.72   0
   3  -8   8    1.62    1.75   0
   4  -8   8    6.02    2.01   0
  -4   8  -8    7.83    2.81   0
   4   7  -8    8.80    2.60   0
   3   7  -8   10.82    2.42   0
   2   7  -8    9.89    2.19   0
   2   7  -8    9.67    4.47   0
  -2  -7   8   11.04    4.58   0
   1   7  -8    5.43    2.72   0
   1   7  -8    7.89    2.20   0
  -1  -7   8    4.83    2.73   0
   0   7  -8  108.08    2.92   0
   0   7  -8  103.78    3.13   0
   0  -7   8  105.80    2.66   0
  -1   7  -8   49.98    2.49   0
  -1   7  -8   47.82    2.62   0
   1  -7   8   44.18    2.50   0
  -2   7  -8   12.00    2.86   0
  -2   7  -8   10.76    2.26   0
   2  -7   8    9.93    1.61   0
  -3   7  -8  121.81    4.88   0
   3  -7   8  110.18    3.05   0
  -3   7  -8  119.40    3.00   0
   4  -7   8    6.71    2.58   0
  -4   7  -8    2.69    1.87   0
   4   6  -8    0.98    1.76   0
   3   6  -8  304.29    3.68   0
   2   6  -8   14.57    2.21   0
   1   6  -8    1.69    2.06   0
  -1  -6   8    1.54    2.72   0
   1   6  -8    1.62    2.23   0
   0   6  -8    2.45    1.97   0
   0   6  -8    2.36    1.93   0
   0  -6   8    4.42    2.02   0
  -1   6  -8   88.22    2.76   0
   1  -6   8   87.58    2.73   0
  -1   6  -8   89.19    2.97   0
  -2   6  -8   25.82    1.67   0
  -2   6  -8   29.91    3.05   0
   2  -6   8   26.22    1.78   0
   3  -6   8    3.73    2.34   0
  -3   6  -8    1.97    3.33   0
  -3   6  -8    2.39    2.29   0
   4  -6   8    1.74    2.56   0
  -4   6  -8    3.08    1.80   0
   4   5  -8   72.56    3.10   0
   3   5  -8    2.54    2.28   0
   2   5  -8   95.19    2.67   0
   1   5  -8    3.47    2.14   0
   1   5  -8    3.04    2.60   0
  -1  -5   8    1.98    2.70   0
   0   5  -8   54.45    2.79   0
   0   5  -8   54.23    2.01   0
   0  -5   8   52.66    2.81   0
   1  -5   8   43.58    1.94   0
  -1   5  -8   48.31    2.58   0
  -1   5  -8   46.61    1.96   0
  -2   5  -8   15.32    2.89   0
  -2   5  -8   16.14    2.22   0
   2  -5   8   14.20    2.16   0
  -3   5  -8    1.38    1.55   0
   4  -5   8   12.77    2.43   0
  -4   5  -8   10.57    2.47   0
   5  -5   8    0.89    2.60   0
  -5   5  -8    1.98    2.69   0
   5   4  -8    0.12    3.80   0
   5   4  -8    2.50    2.61   0
   5   4  -8   -0.63    3.76   0
   4   4  -8   14.75    3.72   0
   4   4  -8   14.32    2.48   0
   4   4  -8   13.93    3.59   0
   3   4  -8  117.44    2.90   0
   2   4  -8  825.41    5.51   0
   1   4  -8    1.14    2.77   0
   1   4  -8    1.88    2.14   0
  -1  -4   8    0.66    2.51   0
   0  -4   8   80.92    3.23   0
   0   4  -8   86.07    2.70   0
   0   4  -8   84.34    3.18   0
  -1   4  -8   22.32    2.15   0
   1  -4   8   21.23    1.69   0
  -1   4  -8   22.79    2.35   0
  -2   4  -8  135.69    2.88   0
  -2   4  -8  142.93    4.28   0
   2  -4   8  128.96    2.52   0
   3  -4   8   38.76    2.33   0
  -3   4  -8   42.64    2.37   0
   4  -4   8    7.06    2.36   0
  -4   4  -8    5.90    1.76   0
   5  -4   8    3.31    2.55   0
  -5   4  -8    3.42    1.86   0
   5   3  -8    2.63    2.57   0
   5   3  -8    0.37    3.10   0
   5   3  -8    2.45    2.51   0
   4   3  -8  226.42    3.91   0
   4   3  -8  245.43    5.58   0
   4   3  -8  232.29    5.40   0
   3   3  -8    8.59    3.09   0
   3   3  -8    6.79    3.11   0
   3   3  -8    8.28    1.52   0
   2   3  -8 1010.72    6.36   0
   1   3  -8   15.77    1.60   0
   0   3  -8  210.25    3.58   0
   0  -3   8  208.36    4.56   0
   0   3  -8  206.69    4.62   0
   1  -3   8   34.56    2.63   0
  -1   3  -8   33.01    2.56   0
   1  -3   8   31.90    2.19   0
  -1   3  -8   32.80    2.23   0
   2  -3   8  544.59    7.80   0
  -2   3  -8  536.91    4.60   0
   2  -3   8  536.60    4.58   0
  -2   3  -8  560.79    7.76   0
   3  -3   8  193.23    3.30   0
  -3   3  -8  202.03    3.24   0
  -4   3  -8    7.83    1.66   0
   4  -3   8    7.13    2.20   0
   5  -3   8    0.27    1.74   0
   5   2  -8    3.62    2.65   0
   5   2  -8    1.86    2.62   0
   5   2  -8    3.16    2.61   0
   4   2  -8    9.86    2.34   0
   4   2  -8   11.86    2.38   0
   4   2  -8   10.33    2.87   0
   3   2  -8  177.72    3.51   0
   3   2  -8  165.24    4.51   0
  -2  -2   8   25.93    3.46   0
   2   2  -8   27.99    2.27   0
   2   2  -8   25.28    3.37   0
   1   2  -8   40.40    2.10   0
   0   2  -8  485.59    5.68   0
   0  -2   8  480.92    5.72   0
   0  -2   8  488.32    7.20   0
   0  -2   8  493.91    7.28   0
   1  -2   8  701.49    7.77   0
   1  -2   8  703.78    6.38   0
  -1   2  -8  762.38    8.19   0
  -1   2  -8  698.26    6.23   0
   2  -2   8  132.43    4.87   0
  -2   2  -8  127.24    3.25   0
   2  -2   8  131.14    3.28   0
   3  -2   8    3.47    3.19   0
   3  -2   8    2.66    2.09   0
  -3   2  -8    1.96    1.59   0
   4  -2   8   12.36    1.63   0
  -4   2  -8   10.89    2.22   0
   5  -2   8   16.66    1.94   0
   5  -2   8   21.47    2.51   0
   5   1  -8   16.69    2.74   0
   5   1  -8   15.90    2.73   0
   4   1  -8    1.34    2.34   0
  -4  -1   8    2.35    2.26   0
   4   1  -8    4.24    2.15   0
  -3  -1   8    1.90    2.55   0
   3   1  -8    0.93    2.09   0
   3   1  -8    0.81    1.95   0
   2   1  -8  170.02    3.49   0
   2   1  -8  157.66    4.40   0
  -2  -1   8  162.89    4.39   0
  -1  -1   8  159.75    3.43   0
   1   1  -8  161.00    3.48   0
  -1  -1   8  156.41    5.76   0
   1   1  -8  179.52    5.96   0
   0  -1   8   23.85    2.62   0
   0  -1   8   30.41    2.99   0
   0   1  -8   22.44    2.73   0
   0   1  -8   22.87    2.62   0
  -1   1  -8 2807.96   15.46   0
   1  -1   8 2596.80   12.28   0
   1  -1   8 2695.25   15.52   0
   1  -1   8 2654.72   12.65   0
   2  -1   8   69.12    3.18   0
   2  -1   8   65.24    2.20   0
   3  -1   8   70.81    2.00   0
   4  -1   8    0.39    2.12   0
   4  -1   8    2.54    2.10   0
   5  -1   8    1.36    2.38   0
   5  -1   8    0.44    3.61   0
   5  -1   8    2.19    2.36   0
   5  -1   8    0.51    4.12   0
  -5   0   8    4.09    2.68   0
   5   0  -8    3.63    3.09   0
   5   0  -8    2.74    2.66   0
   4   0  -8    5.21    2.35   0
  -4   0   8    4.77    2.37   0
   4   0  -8    5.13    2.35   0
   3   0  -8   11.98    2.16   0
   3   0  -8   13.75    2.12   0
  -3   0   8   12.48    2.15   0
   2   0  -8  219.70    4.32   0
   2   0  -8  217.59    4.42   0
  -2   0   8  222.23    4.29   0
  -2   0   8  217.87    4.28   0
  -1   0   8  132.75    3.71   0
   1   0  -8  129.94    4.06   0
   1   0  -8  134.02    3.78   0
  -1   0   8  128.98    4.24   0
   0   0   8 9629.98   27.89   0
   0   0  -8 9579.49   28.04   0
   0   0  -8 9804.91   29.20   0
   0   0   8 9999.99   29.64   0
   1   0   8   22.77    2.54   0
  -1   0  -8   22.08    1.96   0
   2   0   8    0.26    2.00   0
   2   0   8    0.62    1.89   0
   3   0   8    4.93    2.01   0
   3   0   8    4.33    1.99   0
   4   0   8  206.34    3.59   0
   4   0   8  211.48    3.59   0
   5   0   8    1.77    2.43   0
   5   0   8    1.32    1.79   0
   5  -1  -8    6.58    3.24   0
  -5   1   8    4.73    2.65   0
   5  -1  -8    5.23    2.62   0
   4  -1  -8   21.08    3.19   0
  -4   1   8   21.31    2.44   0
   4  -1  -8   16.41    2.48   0
   3  -1  -8   72.46    3.45   0
  -3   1   8   63.70    2.22   0
   3  -1  -8   64.15    2.72   0
   2  -1  -8  130.09    3.33   0
   2  -1  -8  135.07    3.77   0
  -2   1   8  124.11    3.24   0
  -2   1   8  133.06    3.67   0
  -1   1   8  534.83    6.61   0
   1  -1  -8  497.51    6.05   0
   1  -1  -8  519.26    6.73   0
  -1   1   8  514.58    6.12   0
   0  -1  -8  153.38    5.17   0
   0   1   8  311.93    5.47   0
  -1  -1  -8  202.95    4.96   0
   1   1   8  150.91    4.81   0
   2   1   8   64.98    2.57   0
   3   1   8   51.52    1.92   0
   3   1   8   52.52    2.58   0
   4   1   8    1.93    1.55   0
   4   1   8    2.11    2.18   0
   5   1   8    1.13    1.80   0
   5   1   8   -0.24    2.48   0
   5  -2  -8   45.15    2.34   0
  -5   2   8   50.16    2.37   0
  -4   2   8    6.46    2.24   0
   4  -2  -8    8.19    2.31   0
   3  -2  -8  189.46    3.51   0
  -3   2   8  192.97    3.53   0
   2  -2  -8    9.30    2.04   0
  -2   2   8    4.79    2.11   0
  -2   2   8    4.36    2.03   0
   1  -2  -8  818.22    6.80   0
  -1   2   8  753.57    7.88   0
  -1   2   8  751.79    6.64   0
   0   2   8 1253.55    8.81   0
   0  -2  -8 1273.79    8.72   0
  -1  -2  -8    3.96    2.37   0
   1   2   8    0.75    2.42   0
  -2  -2  -8    1.06    1.36   0
   2   2   8   16.55    2.08   0
   3   2   8   24.04    2.40   0
   3   2   8   23.55    1.91   0
   4   2   8   27.23    2.42   0
   4   2   8   27.44    2.51   0
   5   2   8   17.97    2.68   0
   5   2   8   15.52    2.71   0
  -5   3   8    1.26    2.71   0
   5  -3  -8    0.35    2.52   0
  -4   3   8   23.31    2.45   0
   4  -3  -8   21.99    2.51   0
   3  -3  -8    2.04    2.00   0
  -3   3   8    0.85    2.85   0
  -2   3   8  872.30    5.93   0
  -2   3   8  850.53    8.61   0
   2  -3  -8  808.78    5.53   0
   1  -3  -8  131.00    3.03   0
  -1   3   8  137.77    3.11   0
   0  -3  -8    5.52    1.56   0
   0   3   8    6.55    1.57   0
   1   3   8  110.96    3.05   0
  -1  -3  -8  121.26    3.19   0
  -2  -3  -8   89.36    2.89   0
   2   3   8   85.44    2.96   0
   3   3   8  130.96    3.23   0
   4   3   8   12.12    2.56   0
   4   3   8   10.74    2.37   0
   5   3   8    0.59    2.57   0
   5   3   8   -1.07    2.58   0
  -5   4   8    0.08    2.58   0
   5  -4  -8    0.44    1.82   0
  -4   4   8   15.04    2.38   0
   4  -4  -8   11.94    1.74   0
  -3   4   8   96.74    2.63   0
   3  -4  -8   92.23    2.71   0
  -3   4   8  100.11    4.77   0
  -2   4   8  127.35    3.74   0
  -2   4   8  125.02    2.88   0
   2  -4  -8  112.36    2.80   0
   1  -4  -8   36.92    1.91   0
  -1   4   8   37.26    1.89   0
   0  -4  -8  423.76    4.46   0
   0   4   8  419.46    4.44   0
  -1  -4  -8    0.54    1.97   0
   1   4   8    0.76    1.92   0
  -2  -4  -8   20.12    2.31   0
   2   4   8   20.99    2.42   0
   3   4   8   23.48    2.46   0
  -3  -4  -8   23.02    2.32   0
   4   4   8    0.71    2.35   0
   4   4   8    0.63    2.29   0
   5   4   8    5.17    2.65   0
   5   4   8    7.01    2.67   0
  -5   5   8    1.22    1.93   0
  -4   5   8   42.07    2.68   0
   4  -5  -8   30.59    2.09   0
   3  -5  -8   18.23    2.42   0
  -3   5   8   18.36    3.67   0
  -3   5   8   16.91    1.74   0
   2  -5  -8    9.36    2.17   0
  -2   5   8    9.58    1.66   0
   1  -5  -8  426.52    4.09   0
  -1   5   8  459.03    4.39   0
   0  -5  -8    1.25    2.10   0
   0   5   8   -0.03    1.43   0
  -1  -5  -8  238.00    3.75   0
   1   5   8  231.47    3.78   0
   2   5   8   34.29    2.48   0
  -2  -5  -8   34.43    2.39   0
   3   5   8    4.53    2.24   0
  -3  -5  -8    3.96    2.13   0
   4   5   8    2.08    2.35   0
   4   5   8    1.73    2.46   0
   5   5   8    3.69    2.72   0
   5   5   8    4.79    2.75   0
  -4   6   8   18.22    2.74   0
  -3   6   8    4.45    3.33   0
   3  -6  -8    4.86    2.37   0
  -3   6   8    2.10    1.68   0
   2  -6  -8   19.59    2.31   0
  -2   6   8   21.25    1.74   0
   1  -6  -8   42.07    2.31   0
  -1   6   8   43.29    2.38   0
   0  -6  -8  182.30    3.25   0
   0   6   8  178.49    2.94   0
  -1  -6  -8    9.78    2.31   0
   1   6   8    8.18    2.33   0
   2   6   8    4.74    2.20   0
  -2  -6  -8    3.53    2.20   0
  -3  -6  -8    1.41    2.41   0
   3   6   8    2.37    2.52   0
   4   6   8    1.51    2.55   0
   4   6   8    2.12    2.40   0
   5   6   8    2.40    2.90   0
   5   6   8    1.80    2.89   0
   4  -7  -8    4.02    2.61   0
  -4   7   8    1.17    2.63   0
  -3   7   8    1.95    3.54   0
   3  -7  -8    4.52    1.69   0
  -3   7   8    1.19    2.36   0
  -2   7   8   98.54    2.76   0
   2  -7  -8   94.55    2.35   0
  -1   7   8   19.95    1.70   0
   1  -7  -8   18.13    2.32   0
   0  -7  -8    6.06    2.20   0
   0   7   8    9.67    2.14   0
   1   7   8   16.65    2.39   0
  -1  -7  -8   15.26    2.48   0
   2   7   8    3.38    2.38   0
  -2  -7  -8    3.07    2.37   0
  -3  -7  -8    0.40    2.36   0
   3   7   8    1.71    2.32   0
   4   7   8   22.32    2.90   0
   4  -8  -8    5.00    2.71   0
  -4   8   8    1.78    2.76   0
   3  -8  -8    0.82    2.44   0
  -3   8   8    0.53    3.11   0
  -3   8   8   -0.76    1.81   0
   2  -8  -8   31.18    2.63   0
  -2   8   8   26.89    1.93   0
   1  -8  -8    7.15    1.55   0
  -1   8   8    7.99    2.23   0
   0  -8  -8   12.54    2.41   0
   0   8   8    9.54    2.42   0
  -1  -8  -8  166.03    3.44   0
   1   8   8  164.86    3.36   0
  -2  -8  -8   15.19    2.46   0
   2   8   8   10.66    2.42   0
  -3  -8  -8    0.98    2.60   0
   3   8   8    1.31    2.44   0
   4   8   8    2.59    2.72   0
   3  -9  -8    2.77    1.91   0
  -3   9   8    5.12    2.63   0
  -2   9   8   25.55    1.83   0
   2  -9  -8   31.44    2.71   0
  -1   9   8    5.99    2.41   0
   1  -9  -8    3.25    2.33   0
   0   9   8   41.15    2.61   0
   0  -9  -8   37.24    2.03   0
  -1  -9  -8   10.56    2.54   0
   1   9   8   12.83    2.64   0
  -2  -9  -8    0.11    2.44   0
   2   9   8    1.27    2.39   0
  -3  -9  -8    2.79    2.70   0
   3   9   8    4.10    2.62   0
  -2  10   8    0.57    1.84   0
   2 -10  -8   -1.97    2.47   0
  -1  10   8   10.17    1.76   0
   1 -10  -8   10.82    2.56   0
   0 -10  -8   26.53    2.72   0
   0  10   8   26.95    2.72   0
  -1 -10  -8   20.43    2.91   0
   1  10   8   20.03    2.77   0
   2  10   8   12.62    2.76   0
  -2 -10  -8   13.55    2.76   0
  -3 -10  -8    7.80    2.92   0
   3  10   8    5.67    3.62   0
  -1  11   8    1.79    1.90   0
   1 -11  -8    0.84    1.93   0
   0  11   8   21.62    2.14   0
   0 -11  -8   23.82    2.92   0
   1  11   8    2.72    2.74   0
  -1 -11  -8    5.09    2.78   0
  -2 -11  -8    5.06    2.81   0
   2  11   8    2.50    2.78   0
  -1 -11   9    1.04    3.58   0
   1  11  -9    1.34    1.89   0
   1  11  -9    0.49    2.81   0
   0  11  -9   -1.22    2.84   0
   0 -11   9    0.58    2.82   0
  -1  11  -9    7.00    2.88   0
  -1  11  -9    2.55    2.86   0
   1 -11   9    4.88    2.94   0
   2  10  -9   -0.33    1.88   0
  -2 -10   9   -1.08    4.48   0
   2  10  -9    0.97    3.87   0
   1  10  -9   15.06    2.57   0
  -1 -10   9   11.12    2.76   0
   1  10  -9   10.41    2.70   0
   0  10  -9   15.36    2.74   0
   0 -10   9   17.91    2.72   0
   0  10  -9   17.88    1.82   0
  -1  10  -9    3.04    2.71   0
  -1  10  -9    0.70    1.83   0
   1 -10   9    2.56    2.66   0
   2 -10   9   -0.88    1.79   0
  -2  10  -9    2.82    2.62   0
   3   9  -9    0.10    2.58   0
   2   9  -9    1.57    3.65   0
  -2  -9   9    1.57    4.06   0
  -1  -9   9    1.51    2.97   0
   1   9  -9    1.38    2.84   0
   1   9  -9    1.62    2.29   0
   0  -9   9   31.78    2.78   0
   0   9  -9   35.91    1.95   0
   0   9  -9   36.21    2.70   0
  -1   9  -9   -0.90    1.77   0
  -1   9  -9    0.37    2.46   0
   1  -9   9    2.61    2.35   0
  -2   9  -9    1.83    2.59   0
  -2   9  -9    1.45    1.76   0
   2  -9   9   -0.27    2.45   0
  -3   9  -9    0.43    2.68   0
  -3   9  -9    1.06    3.39   0
   3  -9   9    1.42    2.62   0
   4   8  -9    1.13    1.86   0
   3   8  -9    1.47    1.72   0
   2   8  -9   15.40    4.34   0
  -2  -8   9   14.90    4.50   0
   2   8  -9   15.87    2.40   0
  -1  -8   9    8.22    2.45   0
   1   8  -9    8.14    2.58   0
   1   8  -9    6.52    1.57   0
   0   8  -9    0.86    2.38   0
   0   8  -9    1.82    2.22   0
   0  -8   9    1.41    2.30   0
  -1   8  -9   35.21    2.63   0
  -1   8  -9   34.56    2.57   0
   1  -8   9   33.59    2.60   0
  -2   8  -9   -1.09    2.25   0
   2  -8   9    1.73    2.26   0
  -2   8  -9    1.51    2.31   0
  -3   8  -9    1.56    3.17   0
   3  -8   9    1.94    1.72   0
  -3   8  -9   -0.77    2.41   0
   4   7  -9   -0.31    1.76   0
   3   7  -9    6.41    1.66   0
   2   7  -9   23.90    2.30   0
   1   7  -9    5.07    2.17   0
   1   7  -9    5.45    2.66   0
  -1  -7   9    5.19    2.78   0
   0   7  -9    9.26    2.17   0
   0  -7   9    8.43    2.24   0
   0   7  -9    9.10    2.21   0
  -1   7  -9   14.80    2.34   0
   1  -7   9   10.73    1.72   0
  -1   7  -9   10.53    1.65   0
  -2   7  -9   16.12    2.41   0
  -2   7  -9   14.00    1.68   0
  -3   7  -9   17.09    1.79   0
   3  -7   9   23.58    2.47   0
  -3   7  -9   20.01    3.45   0
   4  -7   9   45.76    2.99   0
  -4   7  -9   52.15    2.95   0
   4   6  -9    2.45    2.32   0
   3   6  -9    9.75    2.38   0
   2   6  -9  124.30    2.90   0
   1   6  -9  141.44    2.59   0
  -1  -6   9  137.26    3.99   0
   1   6  -9  135.26    4.06   0
   0   6  -9   13.01    1.69   0
   0   6  -9   13.41    2.18   0
   0  -6   9   13.24    2.22   0
   1  -6   9   35.78    2.41   0
  -1   6  -9   34.77    1.84   0
  -1   6  -9   38.91    2.42   0
   2  -6   9  109.09    2.87   0
  -2   6  -9  102.81    2.41   0
  -2   6  -9  109.74    3.43   0
  -3   6  -9    0.97    1.63   0
   3  -6   9   -0.51    1.68   0
  -3   6  -9    0.38    3.23   0
   4  -6   9   17.09    2.59   0
  -4   6  -9   15.74    2.54   0
   4   5  -9   26.55    2.07   0
   3   5  -9 1007.13    5.88   0
   2   5  -9    5.69    2.13   0
   1   5  -9   11.55    2.83   0
  -1  -5   9   11.88    3.25   0
   1   5  -9   12.57    1.53   0
   0   5  -9   21.53    2.20   0
   0  -5   9   25.99    2.44   0
   0   5  -9   19.51    2.41   0
  -1   5  -9  173.89    3.52   0
  -1   5  -9  162.92    2.91   0
   1  -5   9  166.71    3.31   0
   2  -5   9    0.61    2.04   0
  -2   5  -9    0.63    2.16   0
  -2   5  -9   -0.81    1.39   0
  -3   5  -9   13.51    2.26   0
   4  -5   9   -2.44    2.35   0
  -4   5  -9   -0.54    1.66   0
   5  -5   9    1.68    2.59   0
  -5   5  -9   -0.38    1.95   0
   5   4  -9    2.83    3.89   0
   5   4  -9    2.87    3.90   0
   4   4  -9   21.26    4.25   0
   4   4  -9   22.83    1.86   0
   4   4  -9   21.44    4.26   0
   3   4  -9    6.08    2.21   0
   2   4  -9  692.13    5.20   0
   1   4  -9  931.91    6.38   0
  -1  -4   9  917.49   12.64   0
   0   4  -9 1326.67   10.06   0
   0  -4   9 1313.60    9.72   0
   0   4  -9 1287.00    7.59   0
  -1   4  -9   79.94    2.69   0
  -1   4  -9   81.67    2.92   0
   1  -4   9   79.76    2.63   0
  -2   4  -9    8.61    2.08   0
   2  -4   9    9.84    2.06   0
  -2   4  -9    9.53    2.28   0
  -3   4  -9    0.35    1.47   0
   3  -4   9    0.98    1.49   0
   4  -4   9   12.37    2.35   0
  -4   4  -9    7.26    2.41   0
   5  -4   9   13.91    1.93   0
  -5   4  -9   10.03    2.02   0
   5   3  -9    7.12    2.65   0
   5   3  -9    7.87    3.37   0
   5   3  -9   10.60    3.34   0
   4   3  -9  117.22    4.31   0
   4   3  -9  110.25    3.18   0
   4   3  -9  108.00    4.44   0
   3   3  -9   54.59    2.64   0
   3   3  -9   51.66    4.27   0
   3   3  -9   49.69    3.99   0
   2   3  -9   14.65    2.16   0
   1   3  -9    7.12    1.53   0
  -1  -3   9    7.37    4.24   0
  -1  -3   9    7.18    4.20   0
   0   3  -9 1046.70    9.28   0
   0  -3   9 1000.27    7.08   0
   0   3  -9  978.33    6.96   0
   0  -3   9 1012.00    9.46   0
   1  -3   9    4.69    2.14   0
  -1   3  -9    5.45    2.18   0
  -1   3  -9    5.00    1.95   0
   1  -3   9    4.50    1.36   0
   2  -3   9   -0.21    2.54   0
  -2   3  -9    0.98    2.62   0
  -2   3  -9   -0.61    2.20   0
   2  -3   9   -1.13    2.32   0
  -3   3  -9   53.66    2.46   0
   3  -3   9   51.76    2.51   0
  -4   3  -9    6.77    2.30   0
   4  -3   9    6.12    1.75   0
   5  -3   9    2.91    2.50   0
   5   2  -9   10.03    2.65   0
   5   2  -9   13.57    3.28   0
   5   2  -9   14.38    3.42   0
   4   2  -9    3.93    2.24   0
   4   2  -9    1.76    2.91   0
   4   2  -9    3.44    2.89   0
   3   2  -9   21.69    1.81   0
  -3  -2   9   21.35    2.98   0
   3   2  -9   18.49    2.95   0
   2   2  -9   69.74    4.23   0
   2   2  -9   74.08    2.58   0
  -2  -2   9   75.21    4.33   0
   1   2  -9   40.90    2.39   0
  -1  -2   9   41.08    4.86   0
  -1  -2   9   48.21    2.46   0
   0  -2   9  160.02    4.42   0
   0  -2   9  158.20    4.21   0
   0  -2   9  164.90    3.74   0
   0   2  -9  147.30    3.56   0
   1  -2   9  184.99    3.65   0
  -1   2  -9  168.39    3.63   0
  -1   2  -9  185.51    4.23   0
   1  -2   9  184.35    4.40   0
   2  -2   9  273.98    5.59   0
  -2   2  -9  283.41    3.63   0
   2  -2   9  271.59    3.83   0
   3  -2   9  160.60    5.54   0
  -3   2  -9  161.48    3.27   0
   3  -2   9  149.55    2.82   0
   4  -2   9   13.28    2.23   0
   4  -2   9   14.31    4.93   0
   5  -2   9   29.31    2.74   0
   5  -2   9   29.92    2.75   0
   5   1  -9    3.76    3.12   0
   5   1  -9    7.70    2.56   0
  -4  -1   9   19.67    2.52   0
   4   1  -9   16.43    2.57   0
   4   1  -9   17.15    2.91   0
   3   1  -9   12.56    2.22   0
  -3  -1   9   12.45    2.24   0
   3   1  -9   12.46    2.28   0
   2   1  -9  145.63    3.29   0
   2   1  -9  136.70    4.45   0
  -2  -1   9  134.35    4.11   0
   1   1  -9 1120.88   12.51   0
   1   1  -9 1178.00    8.41   0
  -1  -1   9 1195.31    8.26   0
  -1  -1   9 1147.44   12.86   0
   0   1  -9  506.69    5.98   0
   0  -1   9  532.70    6.19   0
   0   1  -9  531.01    7.18   0
   0  -1   9  518.40    7.45   0
   1  -1   9 8002.25   25.05   0
  -1   1  -9 8768.19   26.28   0
   1  -1   9 7929.09   21.75   0
   1  -1   9 8226.53   21.00   0
   2  -1   9   17.90    2.21   0
   2  -1   9   16.37    1.64   0
   2  -1   9   17.17    2.41   0
   3  -1   9    9.52    2.03   0
   3  -1   9    9.01    2.04   0
   3  -1   9    7.83    2.27   0
   4  -1   9   19.29    1.80   0
   4  -1   9   21.41    3.16   0
   4  -1   9   19.68    2.25   0
   5  -1   9   -0.37    3.61   0
   5  -1   9   -0.34    4.14   0
   5  -1   9   -0.74    2.50   0
   5  -1   9    0.15    1.71   0
   5   0  -9   39.14    3.00   0
  -5   0   9   30.17    2.91   0
   5   0  -9   29.22    2.87   0
  -4   0   9    1.90    2.33   0
   4   0  -9    2.09    2.23   0
   4   0  -9    1.25    2.35   0
   3   0  -9   69.16    2.71   0
  -3   0   9   69.36    2.70   0
   3   0  -9   68.14    2.74   0
   2   0  -9    0.24    2.35   0
   2   0  -9    0.22    2.26   0
  -2   0   9   -1.46    2.43   0
  -2   0   9   -0.09    2.25   0
   1   0  -9  360.86    6.01   0
   1   0  -9  377.64    5.49   0
  -1   0   9  377.47    5.24   0
  -1   0   9  375.65    5.98   0
   0   0   9   -1.66    1.98   0
   0   0  -9   17.51    3.96   0
   0   0  -9   -4.43    3.48   0
   0   0   9  -16.16    3.01   0
  -1   0  -9  493.96    5.60   0
   1   0   9  471.64    5.42   0
   2   0   9   46.14    2.37   0
   2   0   9   43.83    2.41   0
   3   0   9    9.89    1.98   0
   3   0   9    8.14    1.43   0
   4   0   9    8.57    2.32   0
   4   0   9    7.80    2.38   0
   5   0   9   46.92    2.86   0
   5   0   9   51.32    2.76   0
   5  -1  -9    7.17    3.15   0
  -5   1   9    5.53    2.07   0
   5  -1  -9    5.46    2.02   0
   4  -1  -9   97.37    3.98   0
  -4   1   9   91.06    3.07   0
   4  -1  -9   90.07    2.99   0
   3  -1  -9   18.43    2.39   0
   3  -1  -9   16.90    2.34   0
  -3   1   9   16.66    1.73   0
   2  -1  -9  320.31    4.53   0
  -2   1   9  339.90    5.33   0
  -2   1   9  340.35    4.38   0
   2  -1  -9  347.50    5.39   0
  -1   1   9  678.75    6.61   0
  -1   1   9  683.30    7.07   0
   1  -1  -9  751.38    7.61   0
   1  -1  -9  663.87    6.87   0
   0   1   9  738.68    7.28   0
   0  -1  -9  750.44    7.26   0
  -1  -1  -9 2908.04   13.63   0
   1   1   9 2859.92   12.68   0
  -2  -1  -9    9.19    1.49   0
   2   1   9    9.27    2.05   0
   3   1   9   35.11    2.40   0
   3   1   9   35.69    2.39   0
   4   1   9   43.10    2.64   0
   4   1   9   47.39    2.58   0
   5   1   9    2.17    2.45   0
   5   1   9    4.05    2.43   0
  -5   2   9   13.08    2.74   0
   5  -2  -9   12.21    2.68   0
  -4   2   9   24.62    1.94   0
   4  -2  -9   24.73    2.52   0
  -3   2   9   16.36    2.31   0
   3  -2  -9   15.17    1.88   0
   3  -2  -9   16.98    3.08   0
  -2   2   9  119.91    2.91   0
  -2   2   9  114.87    3.87   0
   2  -2  -9  112.60    2.90   0
  -1   2   9  667.73    7.07   0
   1  -2  -9  610.92    5.78   0
  -1   2   9  623.14    5.68   0
   0   2   9  482.78    5.67   0
   0  -2  -9  489.32    5.65   0
  -1  -2  -9   18.18    2.39   0
   1   2   9   42.54    2.69   0
  -2  -2  -9  735.32    5.96   0
   2   2   9  703.29    5.75   0
   3   2   9  109.94    3.10   0
   3   2   9  115.05    3.04   0
   4   2   9    3.47    2.38   0
   4   2   9    5.84    2.24   0
   5   2   9   13.55    1.92   0
   5   2   9   16.44    2.67   0
  -5   3   9    2.32    2.57   0
   5  -3  -9    1.33    1.90   0
  -4   3   9   88.46    2.89   0
   4  -3  -9   80.15    2.91   0
   3  -3  -9   39.36    2.28   0
  -3   3   9   40.65    3.19   0
  -2   3   9   43.28    2.75   0
   2  -3  -9   39.90    2.43   0
  -2   3   9   43.04    2.46   0
   1  -3  -9   81.39    2.77   0
  -1   3   9   79.15    2.35   0
   0  -3  -9   38.32    2.43   0
   0   3   9   36.31    1.91   0
  -1  -3  -9   28.92    1.79   0
   1   3   9   28.95    1.78   0
  -2  -3  -9 1072.01    6.92   0
   2   3   9 1101.48    7.22   0
   3   3   9  150.61    3.35   0
   4   3   9    1.53    2.18   0
   4   3   9   -0.71    2.32   0
   5   3   9   -0.03    1.82   0
   5   3   9    1.39    2.67   0
  -5   4   9    6.62    2.74   0
   5  -4  -9    4.98    2.56   0
  -4   4   9    5.61    2.33   0
   4  -4  -9    6.15    2.34   0
  -3   4   9   95.25    4.47   0
   3  -4  -9   86.52    2.61   0
  -3   4   9   87.60    2.18   0
  -2   4   9  610.95    5.02   0
   2  -4  -9  619.32    4.73   0
  -2   4   9  646.28    7.14   0
   1  -4  -9    2.02    2.24   0
  -1   4   9    2.39    1.62   0
   0  -4  -9   23.48    1.73   0
   0   4   9   22.60    1.71   0
   1   4   9  507.86    4.90   0
  -1  -4  -9  516.39    5.24   0
   2   4   9  216.16    3.76   0
  -2  -4  -9  222.55    3.73   0
  -3  -4  -9   39.64    2.56   0
   3   4   9   39.75    2.58   0
   4   4   9    1.79    2.31   0
   4   4   9    1.96    2.34   0
   5   4   9    2.01    2.71   0
   5   4   9    3.31    2.57   0
  -5   5   9    1.02    1.98   0
   5  -5  -9    0.37    1.95   0
  -4   5   9   52.28    2.09   0
   4  -5  -9   57.67    2.76   0
  -3   5   9    3.09    3.39   0
  -3   5   9    3.17    2.21   0
   3  -5  -9    2.80    2.24   0
  -2   5   9   54.26    2.44   0
   2  -5  -9   48.74    2.38   0
  -1   5   9  184.81    3.20   0
   1  -5  -9  174.11    2.80   0
   0  -5  -9  966.25    6.27   0
   0   5   9  983.53    6.19   0
  -1  -5  -9  188.61    3.48   0
   1   5   9  184.85    3.34   0
   2   5   9   77.87    2.69   0
  -2  -5  -9   72.69    2.70   0
   3   5   9   26.20    1.87   0
  -3  -5  -9   23.72    2.54   0
   4   5   9    0.63    2.47   0
   4   5   9    0.79    2.41   0
   5   5   9   14.04    2.96   0
   5   5   9   18.07    2.86   0
  -4   6   9   46.23    2.75   0
  -3   6   9   55.39    2.71   0
  -3   6   9   59.24    4.16   0
   3  -6  -9   55.66    2.74   0
  -2   6   9   31.29    2.29   0
   2  -6  -9   36.42    2.38   0
  -1   6   9   49.76    2.52   0
   1  -6  -9   47.81    2.52   0
   0  -6  -9  246.60    3.23   0
   0   6   9  255.75    3.60   0
   1   6   9   53.38    2.15   0
  -1  -6  -9   54.50    2.75   0
   2   6   9    3.08    2.33   0
  -2  -6  -9    3.26    2.42   0
  -3  -6  -9   57.12    2.75   0
   3   6   9   57.84    2.88   0
   4   6   9    4.72    2.58   0
   4   6   9    6.95    2.50   0
   5   6   9   10.74    2.93   0
   5   6   9   11.02    2.99   0
  -4   7   9    2.25    2.53   0
   4  -7  -9    1.35    2.59   0
  -3   7   9    1.63    3.48   0
  -3   7   9    3.68    1.66   0
   3  -7  -9    4.46    2.39   0
  -2   7   9   14.99    1.69   0
   2  -7  -9   16.51    2.37   0
  -1   7   9    1.75    2.20   0
   1  -7  -9    1.36    2.10   0
   0   7   9   53.65    1.92   0
   0  -7  -9   51.31    2.39   0
  -1  -7  -9   25.71    2.39   0
   1   7   9   27.27    2.46   0
   2   7   9    2.21    2.29   0
  -2  -7  -9    2.12    2.40   0
   3   7   9    3.90    2.42   0
  -3  -7  -9    3.72    2.40   0
   4   7   9   15.61    2.76   0
   4  -8  -9    2.25    1.98   0
  -3   8   9    1.85    1.73   0
  -3   8   9    0.69    3.11   0
   3  -8  -9    1.64    2.48   0
   2  -8  -9   63.65    2.75   0
  -2   8   9   58.86    2.16   0
  -1   8   9   95.73    2.74   0
   1  -8  -9   95.10    2.68   0
   0  -8  -9   38.40    1.93   0
   0   8   9   40.72    2.52   0
   1   8   9   50.85    2.16   0
  -1  -8  -9   54.14    2.80   0
   2   8   9   17.54    2.49   0
  -2  -8  -9   19.33    2.51   0
   3   8   9   18.58    2.78   0
  -3  -8  -9   23.03    3.22   0
  -4  -8  -9    0.97    2.74   0
   4   8   9    0.44    2.70   0
   3  -9  -9    3.86    1.94   0
  -3   9   9    5.78    3.37   0
  -3   9   9    3.99    2.69   0
   2  -9  -9   29.75    1.88   0
  -2   9   9   34.39    2.75   0
   1  -9  -9   25.05    2.54   0
  -1   9   9   17.77    1.80   0
   0   9   9   98.52    3.00   0
   0  -9  -9  102.91    3.05   0
  -1  -9  -9    3.11    2.52   0
   1   9   9    2.20    2.42   0
   2   9   9    6.74    2.59   0
  -2  -9  -9    4.48    2.59   0
   3   9   9    1.95    2.75   0
  -3  -9  -9    1.74    3.16   0
   2 -10  -9    3.75    2.58   0
  -2  10   9    2.17    2.60   0
  -1  10   9    4.35    1.76   0
   1 -10  -9    3.91    2.42   0
   0 -10  -9   10.89    2.58   0
   0  10   9    8.37    1.72   0
   1  10   9  106.88    3.29   0
  -1 -10  -9   98.84    3.40   0
   2  10   9   14.54    2.81   0
  -2 -10  -9   13.00    2.74   0
   3  10   9    5.02    2.86   0
  -3 -10  -9    7.02    2.94   0
   1 -11  -9    2.90    1.91   0
  -1  11   9    2.15    2.66   0
   0 -11  -9   25.08    2.89   0
   0  11   9   16.79    2.87   0
   1  11   9    2.04    2.74   0
  -1 -11  -9    2.70    2.84   0
  -2 -11  -9    1.43    2.96   0
   2  11   9    3.65    2.88   0
  -1 -11  10   11.10    3.06   0
   1  11 -10   15.99    3.03   0
   0 -11  10    2.01    3.01   0
   0  11 -10    1.14    2.73   0
   1 -11  10    2.86    2.84   0
  -1  11 -10    3.19    2.12   0
   2  10 -10    5.25    3.94   0
   2  10 -10    4.29    2.65   0
  -2 -10  10    5.31    4.43   0
  -1 -10  10   21.04    3.02   0
   1  10 -10   18.45    3.36   0
   1  10 -10   17.50    1.95   0
   0  10 -10    2.59    2.56   0
   0 -10  10    1.25    2.61   0
   0  10 -10    1.22    2.59   0
  -1  10 -10    0.29    2.61   0
   1 -10  10   -1.63    2.53   0
  -1  10 -10   -0.05    1.72   0
  -2  10 -10    0.26    2.68   0
   2 -10  10    0.81    1.92   0
  -2  10 -10    1.76    1.83   0
   3   9 -10    1.83    1.97   0
  -2  -9  10    0.41    4.38   0
  -1  -9  10    0.70    3.02   0
   1   9 -10    0.68    2.87   0
   1   9 -10    2.44    2.35   0
   0   9 -10    2.46    2.39   0
   0  -9  10    2.71    2.49   0
   0   9 -10    2.65    2.31   0
  -1   9 -10    4.60    2.37   0
  -1   9 -10    7.30    2.51   0
   1  -9  10    2.52    2.56   0
  -2   9 -10    2.35    2.60   0
  -2   9 -10    1.03    2.44   0
   2  -9  10    4.24    2.46   0
  -3   9 -10   -0.93    3.39   0
  -3   9 -10    0.56    1.82   0
   3  -9  10    4.18    2.79   0
   3   8 -10    7.63    2.49   0
   2   8 -10   12.48    2.41   0
   1   8 -10    7.99    2.27   0
   1   8 -10    8.22    2.92   0
  -1  -8  10    7.28    3.05   0
   0   8 -10    8.97    2.61   0
   0  -8  10    9.67    2.42   0
   0   8 -10    8.46    2.28   0
  -1   8 -10   47.34    2.24   0
  -1   8 -10   52.47    2.80   0
   1  -8  10   46.80    2.71   0
   2  -8  10   29.87    2.54   0
  -2   8 -10   32.43    2.54   0
  -2   8 -10   32.43    2.58   0
  -3   8 -10    2.89    1.74   0
  -3   8 -10    2.41    3.21   0
   3  -8  10    2.57    1.79   0
   4   7 -10    5.64    2.60   0
   3   7 -10    0.36    2.37   0
   2   7 -10    0.49    2.25   0
  -1  -7  10   11.02    2.88   0
   1   7 -10   11.11    2.85   0
   1   7 -10    9.35    2.24   0
   0   7 -10   32.13    2.31   0
   0   7 -10   29.56    2.35   0
   0  -7  10   30.71    2.50   0
   1  -7  10   18.67    2.34   0
  -1   7 -10   19.74    2.34   0
  -1   7 -10   16.51    2.28   0
  -2   7 -10  102.40    3.34   0
  -2   7 -10   95.15    2.35   0
  -3   7 -10    4.04    2.41   0
   3  -7  10    7.30    2.29   0
  -3   7 -10    6.82    3.19   0
   4  -7  10   -1.60    2.61   0
  -4   7 -10    1.34    2.74   0
   4   6 -10   18.85    2.50   0
   3   6 -10   12.27    2.51   0
   2   6 -10   72.07    2.60   0
   1   6 -10    4.37    1.45   0
   1   6 -10    2.94    2.65   0
  -1  -6  10    3.30    2.69   0
   0   6 -10    6.93    1.94   0
   0   6 -10    4.44    2.09   0
   0  -6  10    5.94    2.19   0
  -1   6 -10   10.71    2.05   0
   1  -6  10   11.13    1.68   0
  -1   6 -10   12.89    2.37   0
   2  -6  10   85.78    2.21   0
  -2   6 -10   92.80    3.55   0
  -2   6 -10   89.38    2.29   0
  -3   6 -10   24.34    2.48   0
   3  -6  10   24.60    2.54   0
  -3   6 -10   27.37    3.77   0
   4  -6  10   24.85    2.71   0
  -4   6 -10   24.63    2.03   0
   4   5 -10   32.68    2.69   0
   3   5 -10  138.20    3.09   0
   2   5 -10   40.56    2.39   0
   1   5 -10    6.36    2.05   0
   1   5 -10    7.08    2.67   0
  -1  -5  10    5.98    3.15   0
   0  -5  10  492.15    5.78   0
   0   5 -10  532.32    4.77   0
   0   5 -10  496.25    5.82   0
  -1   5 -10    4.66    2.08   0
  -1   5 -10    7.08    2.07   0
   1  -5  10    6.54    2.06   0
  -2   5 -10    3.96    1.32   0
   2  -5  10    5.14    1.50   0
  -2   5 -10    5.37    2.75   0
   3  -5  10    0.36    1.54   0
  -3   5 -10   -1.29    2.17   0
  -4   5 -10    2.33    2.34   0
   4  -5  10    0.01    2.32   0
   5  -5  10    3.04    2.69   0
  -5   5 -10    1.98    1.83   0
   5   4 -10    0.97    3.89   0
   5   4 -10    0.62    3.95   0
   4   4 -10    1.41    4.61   0
   4   4 -10    2.11    2.36   0
   4   4 -10    1.48    4.58   0
   3   4 -10  312.74    3.85   0
   2   4 -10  139.22    2.64   0
   1   4 -10  101.51    2.51   0
  -1  -4  10  103.35    4.96   0
  -1  -4  10   96.18    4.96   0
   0   4 -10  727.82    5.81   0
   0   4 -10  743.58    7.65   0
   0  -4  10  696.04    7.29   0
  -1   4 -10    7.08    2.04   0
  -1   4 -10    5.87    2.10   0
   1  -4  10    6.65    2.00   0
  -2   4 -10   70.54    2.65   0
  -2   4 -10   73.89    3.06   0
   2  -4  10   70.49    2.60   0
  -3   4 -10    1.22    1.54   0
   3  -4  10    2.54    2.09   0
   4  -4  10    1.72    1.65   0
  -4   4 -10    2.00    2.37   0
   5  -4  10    6.22    1.90   0
   5   3 -10   26.98    3.77   0
   5   3 -10   27.55    3.68   0
   4   3 -10    5.25    1.80   0
   4   3 -10    7.89    3.09   0
   4   3 -10    7.40    2.98   0
   3   3 -10    2.67    2.20   0
   3   3 -10    2.50    3.08   0
   3   3 -10    1.51    3.37   0
   2   3 -10    1.94    2.03   0
  -1  -3  10 2438.02   26.33   0
   1   3 -10 2474.77   10.26   0
  -1  -3  10 2431.25   25.97   0
   0  -3  10    4.60    1.97   0
   0  -3  10    3.11    2.62   0
   0   3 -10    3.04    2.17   0
   0   3 -10    4.14    2.00   0
   1  -3  10  225.77    3.64   0
  -1   3 -10  237.86    4.36   0
   1  -3  10  234.03    4.35   0
  -1   3 -10  224.98    3.46   0
  -2   3 -10  742.11    5.37   0
   2  -3  10  755.16    5.48   0
   2  -3  10  736.01    8.19   0
  -2   3 -10  781.71    8.10   0
   3  -3  10    7.50    3.13   0
   3  -3  10    6.55    2.24   0
  -3   3 -10    7.84    2.24   0
   4  -3  10    8.56    2.28   0
  -4   3 -10    6.09    2.28   0
   5  -3  10    3.46    1.85   0
   5  -3  10    5.50    2.59   0
   5   2 -10    2.15    2.63   0
   5   2 -10    2.70    2.68   0
   5   2 -10    3.89    3.23   0
   4   2 -10    1.00    2.24   0
   4   2 -10    0.72    2.35   0
   4   2 -10    0.81    2.25   0
   3   2 -10   -1.17    2.14   0
   3   2 -10    0.53    2.62   0
  -3  -2  10    0.45    2.11   0
   2   2 -10    3.03    1.98   0
  -2  -2  10    5.43    2.81   0
   2   2 -10    3.89    2.85   0
  -1  -2  10 1725.61   18.78   0
   1   2 -10 1703.37   19.23   0
   1   2 -10 1805.55    9.14   0
  -1  -2  10 1707.10    8.92   0
   0  -2  10  168.85    4.30   0
   0   2 -10  170.09    3.61   0
   0  -2  10  166.60    3.34   0
   0  -2  10  175.39    4.46   0
  -1   2 -10   27.36    2.53   0
   1  -2  10   26.79    2.54   0
   1  -2  10   27.82    2.26   0
   2  -2  10  598.26    7.54   0
   2  -2  10  567.44    5.02   0
  -2   2 -10  606.04    5.26   0
   3  -2  10  274.37    3.65   0
   3  -2  10  294.04    6.30   0
  -3   2 -10  279.97    3.66   0
   4  -2  10   78.55    5.60   0
   4  -2  10   77.87    2.68   0
   5  -2  10    1.61    1.67   0
   5  -2  10    0.51    2.46   0
   5   1 -10    1.14    2.57   0
   5   1 -10    0.87    2.56   0
   4   1 -10   21.21    2.64   0
   4   1 -10   20.30    2.59   0
  -4  -1  10   18.53    2.52   0
  -3  -1  10    1.42    2.07   0
   3   1 -10    0.38    2.19   0
   3   1 -10    1.18    2.13   0
  -2  -1  10  806.01    8.82   0
   2   1 -10  827.93    6.60   0
   2   1 -10  802.20    8.77   0
  -2  -1  10  815.78    6.28   0
   1   1 -10 1339.15    8.48   0
  -1  -1  10 1383.16    8.75   0
  -1  -1  10 1327.09   12.59   0
   1   1 -10 1293.23   12.45   0
   0  -1  10    0.18    1.53   0
   0   1 -10    1.59    1.70   0
   0  -1  10    3.43    2.43   0
   0   1 -10   -1.16    2.30   0
  -1   1 -10 1862.21   11.69   0
   1  -1  10 1636.95   11.82   0
   1  -1  10 1737.14    9.43   0
   1  -1  10 1659.06    9.50   0
   2  -1  10  583.02    7.08   0
   2  -1  10  594.24    5.22   0
   2  -1  10  570.97    5.18   0
   3  -1  10   87.20    3.36   0
   3  -1  10   81.33    2.58   0
   3  -1  10   90.36    2.62   0
   4  -1  10    0.47    1.54   0
   4  -1  10   -0.12    2.94   0
   4  -1  10    0.03    2.08   0
   5  -1  10   36.76    4.30   0
   5  -1  10   38.99    4.29   0
   5  -1  10   38.58    2.67   0
   5  -1  10   41.19    2.82   0
   5   0 -10    1.04    2.56   0
   5   0 -10    0.58    3.19   0
  -5   0  10    1.12    2.62   0
   4   0 -10   33.43    2.56   0
   4   0 -10   32.07    2.69   0
  -4   0  10   32.98    2.53   0
   3   0 -10    6.43    2.54   0
   3   0 -10    5.58    2.14   0
  -3   0  10    5.35    2.14   0
  -2   0  10 2314.95   11.37   0
   2   0 -10 2276.09   11.33   0
   2   0 -10 2223.23   12.04   0
  -2   0  10 2280.22   12.02   0
  -1   0  10   27.14    2.46   0
  -1   0  10   29.76    2.63   0
   1   0 -10   29.87    2.78   0
   1   0 -10   27.67    2.48   0
   0   0 -10  724.73    7.45   0
   0   0 -10  761.73    7.10   0
   0   0  10  760.95    7.16   0
   0   0  10  729.33    7.51   0
   1   0  10  164.24    4.01   0
  -1   0 -10  168.84    3.64   0
   1   0  10  171.02    3.73   0
   2   0  10 1291.17    7.40   0
   2   0  10 1246.27    7.22   0
   3   0  10   10.33    1.46   0
   3   0  10    9.53    1.96   0
   4   0  10  112.54    2.94   0
   4   0  10  105.24    2.89   0
   5   0  10    0.68    2.51   0
   5   0  10   -0.49    2.46   0
   5  -1 -10   21.71    2.93   0
  -5   1  10   18.93    2.17   0
   5  -1 -10   15.09    2.81   0
   4  -1 -10   66.58    3.20   0
   4  -1 -10   59.86    2.82   0
  -3   1  10   37.79    1.97   0
   3  -1 -10   40.69    3.01   0
   3  -1 -10   38.88    2.51   0
   2  -1 -10  315.13    4.98   0
  -2   1  10  274.81    4.17   0
   2  -1 -10  276.22    3.92   0
  -2   1  10  286.65    4.73   0
  -1   1  10  660.63    6.90   0
   1  -1 -10  640.87    6.54   0
   1  -1 -10  677.86    6.95   0
  -1   1  10  645.52    6.28   0
   0   1  10   72.61    2.56   0
   0  -1 -10   68.04    2.66   0
   0   1  10   66.86    3.26   0
  -1  -1 -10 4715.02   15.72   0
   1   1  10 4551.58   15.58   0
  -2  -1 -10  243.37    3.77   0
   2   1  10  234.27    3.39   0
   3   1  10   11.23    1.62   0
   3   1  10   10.71    1.46   0
   4   1  10   11.14    2.35   0
   4   1  10   12.22    2.27   0
   5   1  10    7.92    2.58   0
   5   1  10   10.53    2.68   0
   5  -2 -10    2.00    2.61   0
  -5   2  10    1.32    2.60   0
   4  -2 -10   15.84    1.84   0
  -4   2  10   16.86    2.36   0
  -3   2  10   35.87    2.47   0
   3  -2 -10   39.13    3.14   0
  -3   2  10   38.83    2.76   0
   3  -2 -10   34.37    2.34   0
   2  -2 -10   51.24    2.47   0
  -2   2  10   51.65    1.99   0
  -2   2  10   52.58    2.79   0
  -1   2  10  370.37    5.16   0
   1  -2 -10  332.89    4.18   0
  -1   2  10  350.20    4.48   0
   0   2  10  317.56    4.52   0
   0  -2 -10  306.02    4.45   0
  -1  -2 -10  461.39    5.07   0
   1   2  10  454.23    4.90   0
  -2  -2 -10   43.70    2.47   0
   2   2  10   37.54    2.48   0
   3   2  10  163.42    3.33   0
   3   2  10  162.48    3.34   0
   4   2  10   61.26    2.76   0
   4   2  10   53.42    2.64   0
   5   2  10   16.33    2.77   0
   5   2  10   17.42    2.71   0
  -5   3  10    7.01    2.72   0
   5  -3 -10    7.46    2.58   0
  -4   3  10   60.77    2.15   0
   4  -3 -10   60.34    2.19   0
  -3   3  10   60.65    3.48   0
  -3   3  10   64.97    2.42   0
   3  -3 -10   59.37    2.50   0
  -2   3  10  188.55    3.30   0
  -2   3  10  187.93    4.11   0
   2  -3 -10  171.44    2.89   0
   1  -3 -10  205.39    3.51   0
  -1   3  10  199.43    3.18   0
   0   3  10   85.89    2.82   0
   0  -3 -10   81.71    2.68   0
  -1  -3 -10   13.01    2.10   0
   1   3  10   12.27    2.09   0
   2   3  10  375.07    4.47   0
  -2  -3 -10  398.02    4.49   0
  -3  -3 -10   45.34    2.07   0
   3   3  10   45.87    2.09   0
   4   3  10   40.27    2.64   0
   4   3  10   36.07    2.56   0
   5   3  10    5.14    2.62   0
   5   3  10    6.00    2.74   0
  -5   4  10    0.76    2.65   0
   5  -4 -10    1.64    1.94   0
  -4   4  10    9.37    1.79   0
   4  -4 -10    9.90    2.37   0
  -3   4  10   26.60    3.16   0
  -3   4  10   28.67    2.36   0
   3  -4 -10   24.70    2.39   0
  -2   4  10  516.77    6.23   0
   2  -4 -10  478.46    4.25   0
  -2   4  10  503.11    4.43   0
  -1   4  10  865.50    5.81   0
   1  -4 -10  835.49    5.67   0
   0   4  10    1.65    1.99   0
   0  -4 -10    1.95    1.41   0
   1   4  10  127.81    2.71   0
  -1  -4 -10  126.38    3.00   0
   2   4  10  614.08    5.32   0
  -2  -4 -10  628.15    5.47   0
  -3  -4 -10   36.25    2.47   0
   3   4  10   35.35    2.54   0
   4   4  10    2.85    2.38   0
   4   4  10    1.01    2.30   0
   5   4  10    2.30    2.66   0
   5   4  10    6.06    2.78   0
   5  -5 -10   -0.84    2.69   0
  -5   5  10    0.82    1.94   0
   4  -5 -10   -0.64    2.34   0
  -4   5  10    0.57    1.77   0
  -3   5  10   40.83    2.51   0
  -3   5  10   41.31    3.86   0
   3  -5 -10   36.14    1.92   0
  -2   5  10   -0.35    1.52   0
   2  -5 -10    2.88    2.12   0
   1  -5 -10   11.66    1.61   0
  -1   5  10   10.96    1.57   0
   0  -5 -10   -0.77    2.18   0
   0   5  10    1.84    2.11   0
   1   5  10    2.81    1.44   0
  -1  -5 -10    1.78    2.14   0
  -2  -5 -10   13.35    2.33   0
   2   5  10   16.43    1.74   0
   3   5  10   35.27    2.62   0
  -3  -5 -10   37.08    2.56   0
   4   5  10   46.65    2.82   0
   4   5  10   52.48    2.87   0
   5   5  10    0.71    2.73   0
   5   5  10    3.57    2.74   0
   4  -6 -10    9.96    1.85   0
  -4   6  10   10.42    2.62   0
  -3   6  10   53.86    2.80   0
   3  -6 -10   48.88    2.02   0
  -3   6  10   54.58    3.94   0
  -2   6  10   18.33    2.28   0
   2  -6 -10   14.46    2.29   0
   1  -6 -10   21.15    1.76   0
  -1   6  10   21.32    1.73   0
   0   6  10   10.69    2.13   0
   0  -6 -10    8.10    2.04   0
   1   6  10  288.62    3.94   0
  -1  -6 -10  293.22    3.67   0
   2   6  10   14.70    2.39   0
  -2  -6 -10   15.09    2.34   0
  -3  -6 -10   23.45    2.54   0
   3   6  10   24.87    2.55   0
   4   6  10    6.83    2.59   0
   5   6  10    1.66    2.82   0
   5   6  10    1.18    2.73   0
   4  -7 -10   -0.92    1.85   0
  -4   7  10    2.98    2.55   0
   3  -7 -10    0.97    1.75   0
  -3   7  10    2.24    3.10   0
  -3   7  10    0.94    1.72   0
  -2   7  10   25.85    1.83   0
   2  -7 -10   23.67    1.81   0
  -1   7  10   13.39    1.65   0
   1  -7 -10   14.62    2.28   0
   0  -7 -10   14.87    2.15   0
   0   7  10   17.18    2.08   0
   1   7  10    3.65    2.23   0
  -1  -7 -10    2.36    2.33   0
   2   7  10    5.04    2.37   0
  -2  -7 -10    3.67    2.37   0
   3   7  10   19.26    2.61   0
  -3  -7 -10   25.46    2.73   0
   4   7  10    5.50    2.70   0
  -4  -7 -10    3.42    2.72   0
  -3   8  10   -0.42    1.76   0
  -3   8  10    0.86    3.10   0
   3  -8 -10    0.87    1.74   0
  -2   8  10   12.84    2.46   0
   2  -8 -10   12.37    1.83   0
   1  -8 -10   10.01    1.62   0
  -1   8  10    9.07    1.62   0
   0  -8 -10    9.67    2.32   0
   0   8  10   10.62    2.29   0
  -1  -8 -10    2.97    2.37   0
   1   8  10    2.95    2.31   0
   2   8  10    0.98    2.36   0
  -2  -8 -10    1.87    2.39   0
  -3  -8 -10    3.09    2.53   0
   3   8  10    6.24    2.59   0
  -4  -8 -10    0.24    2.75   0
   4   8  10    1.16    2.73   0
  -3   9  10    0.77    3.33   0
   3  -9 -10    1.66    2.63   0
  -3   9  10    0.37    2.60   0
   2  -9 -10    4.97    2.38   0
  -2   9  10    0.61    2.41   0
   1  -9 -10    2.73    2.38   0
  -1   9  10    3.25    2.31   0
   0  -9 -10   43.93    2.74   0
   0   9  10   47.45    2.60   0
   1   9  10   15.17    1.92   0
  -1  -9 -10   16.82    2.61   0
   2   9  10    9.67    2.59   0
  -2  -9 -10    5.81    1.79   0
  -3  -9 -10   -0.68    2.54   0
   3   9  10    0.14    3.19   0
  -2  10  10    2.01    2.62   0
   2 -10 -10    1.24    2.64   0
  -1  10  10    4.82    2.50   0
   1 -10 -10    4.45    2.52   0
   0  10  10    2.37    2.48   0
   0 -10 -10    2.40    2.47   0
  -1 -10 -10  145.15    3.21   0
   1  10  10  145.31    3.15   0
   2  10  10    9.10    2.80   0
  -2 -10 -10    7.35    2.78   0
   3  10  10    4.41    2.81   0
  -3 -10 -10    8.15    2.88   0
  -1  11  10    4.28    2.84   0
   1 -11 -10    2.66    1.94   0
   0 -11 -10   12.15    2.77   0
   0  11  10   12.78    2.71   0
   1  11  10    2.83    2.71   0
  -1 -11 -10    1.62    1.96   0
   2  11  10    2.71    2.85   0
   0  11 -11    2.23    3.52   0
   0 -11  11    2.05    2.86   0
   0  11 -11    3.49    2.76   0
   2  10 -11    6.05    1.82   0
  -2 -10  11    5.12    5.26   0
  -2 -10  11    6.31    5.38   0
   1  10 -11    2.57    2.49   0
  -1 -10  11   -0.15    3.27   0
   1  10 -11    2.89    2.71   0
   0 -10  11   13.94    2.74   0
   0  10 -11   12.47    2.61   0
   0  10 -11   15.08    2.74   0
  -1  10 -11   22.01    2.75   0
  -1  10 -11   17.56    2.77   0
   1 -10  11   20.55    2.84   0
  -2  10 -11    2.87    2.72   0
  -2  10 -11    3.27    2.77   0
   2 -10  11    3.21    2.72   0
   3   9 -11    2.16    2.69   0
   2   9 -11   12.96    2.52   0
  -1  -9  11    1.93    3.09   0
   1   9 -11    1.21    1.69   0
   1   9 -11    2.08    2.43   0
   0   9 -11    2.48    2.32   0
   0  -9  11    2.32    2.42   0
   0   9 -11    0.46    2.34   0
   1  -9  11    8.22    2.54   0
  -1   9 -11    2.65    2.54   0
  -1   9 -11    8.74    2.44   0
  -2   9 -11   27.80    2.81   0
   2  -9  11   30.87    2.75   0
  -3   9 -11    0.15    3.44   0
   3  -9  11    1.51    2.71   0
   3   8 -11    0.70    1.80   0
   2   8 -11    4.10    1.67   0
  -1  -8  11   31.56    2.79   0
   1   8 -11   35.96    2.50   0
   1   8 -11   33.11    3.31   0
   0   8 -11   11.36    2.32   0
   0   8 -11   11.20    2.41   0
   0  -8  11   11.50    2.50   0
  -1   8 -11  217.73    3.95   0
  -1   8 -11  237.54    3.95   0
   1  -8  11  231.12    3.93   0
  -2   8 -11   11.66    2.54   0
   2  -8  11   11.94    2.49   0
  -2   8 -11    8.26    2.43   0
  -3   8 -11   23.51    3.48   0
  -3   8 -11   20.31    2.57   0
   3  -8  11   21.36    1.99   0
   4   7 -11   -1.92    1.87   0
   3   7 -11    1.14    2.32   0
   2   7 -11    6.19    1.61   0
   1   7 -11    2.38    2.14   0
   1   7 -11    1.82    2.59   0
  -1  -7  11   -0.10    2.72   0
   0   7 -11   27.68    2.22   0
   0  -7  11   23.86    2.47   0
   0   7 -11   25.95    2.49   0
   1  -7  11  127.47    2.73   0
  -1   7 -11  135.89    3.35   0
  -1   7 -11  137.86    3.16   0
  -2   7 -11   42.67    1.90   0
  -2   7 -11   48.68    3.38   0
   3  -7  11   -1.00    2.39   0
  -3   7 -11    0.57    3.04   0
  -3   7 -11    1.34    1.71   0
   4  -7  11    1.88    2.60   0
  -4   7 -11    4.02    1.90   0
   4   6 -11    7.27    1.75   0
   3   6 -11    1.52    1.67   0
   2   6 -11  102.74    2.68   0
   1   6 -11   94.57    3.92   0
  -1  -6  11   92.67    4.01   0
   1   6 -11   99.56    2.74   0
   0  -6  11   51.54    2.72   0
   0   6 -11   56.37    2.12   0
   0   6 -11   57.84    2.74   0
   1  -6  11   20.93    2.40   0
  -1   6 -11   20.46    2.34   0
  -1   6 -11   21.93    1.78   0
  -2   6 -11    9.03    1.54   0
  -2   6 -11    8.55    2.26   0
   2  -6  11    7.52    2.11   0
   3  -6  11    0.52    2.42   0
  -3   6 -11    0.79    2.93   0
  -3   6 -11    0.01    2.35   0
   4  -6  11    5.55    2.60   0
  -4   6 -11    7.41    1.87   0
   4   5 -11    1.88    2.37   0
   3   5 -11   -0.50    2.17   0
   2   5 -11   13.33    1.63   0
   1   5 -11  414.16    4.36   0
  -1  -5  11  389.29    7.33   0
   0  -5  11    3.14    2.10   0
   0   5 -11    2.42    2.20   0
   0   5 -11    2.72    1.42   0
  -1   5 -11  127.80    3.12   0
   1  -5  11  118.16    2.60   0
  -1   5 -11  118.33    2.99   0
  -2   5 -11   48.62    2.00   0
   2  -5  11   49.28    2.20   0
  -2   5 -11   55.61    3.21   0
   3  -5  11    2.84    2.18   0
  -3   5 -11    2.63    1.57   0
   4  -5  11    1.59    1.66   0
  -4   5 -11    2.08    1.69   0
  -5   5 -11    5.88    2.70   0
   5  -5  11    9.51    2.78   0
   5   4 -11   -0.35    4.38   0
   5   4 -11    0.15    4.31   0
   4   4 -11   40.32    2.82   0
   3   4 -11  677.67    5.11   0
   2   4 -11    1.00    1.53   0
   1   4 -11 1717.68    7.87   0
  -1  -4  11 1681.57   16.43   0
  -1  -4  11 1606.06   16.59   0
   0  -4  11 1113.90    8.73   0
   0   4 -11 1176.97    7.29   0
   0   4 -11 1188.57    8.95   0
  -1   4 -11    2.62    1.98   0
   1  -4  11    4.19    2.06   0
  -1   4 -11    4.21    2.04   0
  -2   4 -11    1.48    1.41   0
   2  -4  11    0.85    1.38   0
  -2   4 -11    2.06    2.15   0
  -3   4 -11   38.42    2.37   0
   3  -4  11   35.71    2.34   0
  -4   4 -11   17.46    1.82   0
   4  -4  11   16.00    1.84   0
   5  -4  11    2.92    1.90   0
   5   3 -11    0.81    3.25   0
   5   3 -11    1.42    3.30   0
   4   3 -11   60.89    2.32   0
   4   3 -11   61.15    3.93   0
   4   3 -11   67.56    4.33   0
   3   3 -11   90.08    5.31   0
   3   3 -11   98.46    2.76   0
   3   3 -11  100.46    5.43   0
   2   3 -11  641.29    5.12   0
   1   3 -11   29.71    2.53   0
  -1  -3  11   27.35    3.73   0
  -1  -3  11   24.47    4.37   0
   0  -3  11   37.95    2.32   0
   0   3 -11   39.45    2.30   0
   0  -3  11   38.60    2.70   0
   0  -3  11   39.43    2.69   0
  -1   3 -11  733.98    6.72   0
   1  -3  11  686.12    5.72   0
   1  -3  11  686.28    6.74   0
  -1   3 -11  702.99    5.72   0
   2  -3  11  115.90    3.93   0
  -2   3 -11  120.75    3.65   0
   2  -3  11  116.95    2.88   0
  -2   3 -11  117.45    3.01   0
   3  -3  11   74.57    3.89   0
   3  -3  11   70.06    2.15   0
  -3   3 -11   73.58    2.15   0
  -4   3 -11   20.49    1.84   0
   4  -3  11   22.74    2.42   0
   5  -3  11   28.25    2.70   0
   5  -3  11   23.55    2.67   0
   5   2 -11   28.61    2.82   0
   5   2 -11   24.56    3.02   0
   5   2 -11   28.00    3.09   0
   4   2 -11    0.09    2.22   0
   4   2 -11    0.23    2.32   0
  -3  -2  11    2.77    2.57   0
   3   2 -11    2.90    2.19   0
   3   2 -11    2.32    2.68   0
   2   2 -11  280.00    7.03   0
   2   2 -11  276.85    3.57   0
  -2  -2  11  276.30    6.84   0
   1   2 -11   19.79    2.17   0
  -1  -2  11   19.00    3.18   0
   1   2 -11   19.18    3.53   0
  -1  -2  11   18.60    1.74   0
   0   2 -11  433.66    4.95   0
   0  -2  11  416.53    4.79   0
   0  -2  11  438.99    6.10   0
   0  -2  11  414.62    6.10   0
   1  -2  11    8.23    1.45   0
  -1   2 -11    8.74    2.20   0
   1  -2  11    7.03    1.43   0
   1  -2  11    5.88    2.11   0
   2  -2  11  732.60    8.07   0
   2  -2  11  717.05    5.45   0
   3  -2  11    3.26    1.57   0
   3  -2  11    4.13    2.80   0
   4  -2  11   -0.09    3.25   0
   4  -2  11   -0.28    1.60   0
   4  -2  11   -1.05    1.57   0
   5  -2  11    0.94    2.42   0
   5  -2  11   -0.70    1.71   0
   5   1 -11    2.39    2.67   0
   5   1 -11    2.90    2.61   0
   4   1 -11   59.63    2.99   0
   4   1 -11   58.81    2.94   0
  -4  -1  11   59.52    3.45   0
  -3  -1  11    9.60    2.25   0
   3   1 -11   10.59    2.23   0
   3   1 -11   13.10    2.24   0
  -2  -1  11  632.96    5.63   0
  -2  -1  11  618.39    7.79   0
   2   1 -11  589.39    7.41   0
   2   1 -11  644.85    5.74   0
   1   1 -11  233.22    3.88   0
  -1  -1  11  232.57    3.93   0
  -1  -1  11  209.98    5.35   0
   1   1 -11  237.44    6.04   0
   0  -1  11  233.02    4.83   0
   0   1 -11  235.50    4.20   0
   0   1 -11  231.70    4.60   0
   0  -1  11  226.01    3.84   0
   1  -1  11 1566.51   11.11   0
   1  -1  11 1559.69    8.89   0
  -1   1 -11 1601.55   10.34   0
   1  -1  11 1643.56    9.29   0
   2  -1  11   73.03    3.11   0
   2  -1  11   71.32    2.59   0
   2  -1  11   77.35    2.24   0
   3  -1  11   27.72    1.69   0
   3  -1  11   30.42    1.67   0
   3  -1  11   30.45    2.63   0
   4  -1  11   25.69    2.33   0
   4  -1  11   26.68    3.34   0
   4  -1  11   24.69    2.37   0
   5  -1  11   11.31    2.55   0
   5  -1  11   12.83    2.57   0
   5  -1  11   13.25    3.40   0
  -5   0  11    0.90    2.56   0
   5   0 -11    1.73    2.57   0
   5   0 -11    1.13    2.56   0
   4   0 -11    6.60    2.29   0
   4   0 -11    5.56    2.40   0
  -4   0  11    3.29    2.38   0
   3   0 -11   17.52    2.32   0
   3   0 -11   18.60    2.27   0
  -3   0  11   17.80    2.22   0
  -2   0  11    6.10    2.50   0
   2   0 -11    9.01    2.59   0
   2   0 -11    9.01    2.54   0
  -2   0  11    8.20    2.37   0
   1   0 -11  303.03    5.24   0
  -1   0  11  331.06    4.68   0
   1   0 -11  309.03    4.42   0
  -1   0  11  313.69    5.29   0
   0   0 -11    4.56    2.45   0
   0   0 -11    2.25    2.71   0
   0   0  11    3.33    1.76   0
   0   0  11    0.34    2.76   0
  -1   0 -11 2538.91   11.00   0
   1   0  11 2578.33   12.72   0
   1   0  11 2595.26   11.18   0
   2   0  11   27.60    2.26   0
   2   0  11   29.63    2.43   0
   3   0  11   20.16    2.10   0
   3   0  11   17.56    1.57   0
   4   0  11    5.69    1.68   0
   4   0  11    5.14    1.66   0
   5   0  11   61.95    3.05   0
   5   0  11   64.50    2.29   0
  -5   1  11    1.93    2.60   0
   5  -1 -11    0.88    3.15   0
   5  -1 -11   -0.34    2.63   0
   4  -1 -11   32.64    2.61   0
   4  -1 -11   31.98    2.73   0
   3  -1 -11    2.17    1.47   0
   3  -1 -11    1.83    2.21   0
  -3   1  11    2.25    2.17   0
  -2   1  11  204.05    4.44   0
  -2   1  11  207.10    3.44   0
   2  -1 -11  217.49    4.30   0
   2  -1 -11  201.59    3.72   0
  -1   1  11   42.40    2.64   0
   1  -1 -11    0.54    1.56   0
   1  -1 -11   -1.31    2.35   0
  -1   1  11   -4.08    2.42   0
   0   1  11  293.27    4.39   0
   0   1  11  314.97    4.75   0
   0  -1 -11  295.17    4.61   0
  -1  -1 -11 5995.21   17.21   0
   1   1  11 5916.46   16.65   0
  -2  -1 -11    2.79    2.02   0
   2   1  11   21.68    2.27   0
   3   1  11    3.98    2.08   0
   3   1  11    1.97    1.95   0
   4   1  11   58.32    2.61   0
   4   1  11   50.49    2.67   0
   5   1  11   -0.81    2.47   0
   5   1  11    0.85    2.45   0
   5  -2 -11    8.37    2.71   0
  -5   2  11    8.36    2.72   0
  -4   2  11    5.27    2.28   0
   4  -2 -11    2.42    2.32   0
   3  -2 -11   20.41    2.90   0
   3  -2 -11   20.36    2.36   0
  -3   2  11   19.70    2.30   0
  -2   2  11   31.73    1.78   0
   2  -2 -11   31.99    2.27   0
  -2   2  11   33.52    2.49   0
  -1   2  11   24.68    2.33   0
  -1   2  11    7.40    2.11   0
   1  -2 -11   80.24    2.75   0
   0   2  11  260.32    3.84   0
   0  -2 -11  264.84    3.86   0
  -1  -2 -11   41.07    2.02   0
   1   2  11   39.26    2.47   0
  -2  -2 -11    1.14    2.13   0
   2   2  11   28.50    2.38   0
   3   2  11   81.40    2.33   0
   3   2  11   80.31    2.90   0
   4   2  11   15.39    2.33   0
   4   2  11   15.90    2.47   0
   5   2  11   -2.68    2.58   0
   5   2  11   -0.44    1.83   0
  -5   3  11    1.40    2.69   0
   5  -3 -11    1.79    2.65   0
   4  -3 -11   10.80    1.72   0
  -4   3  11   13.63    2.44   0
  -3   3  11    5.02    2.64   0
   3  -3 -11    4.20    1.49   0
  -3   3  11    3.13    1.52   0
  -2   3  11  461.92    4.47   0
   2  -3 -11  439.60    4.29   0
  -2   3  11  457.28    6.07   0
   1  -3 -11   46.28    2.06   0
  -1   3  11   49.38    2.10   0
   0  -3 -11  535.11    5.16   0
   0   3  11  560.93    5.28   0
   1   3  11  218.44    3.36   0
  -1  -3 -11  220.15    3.66   0
  -2  -3 -11    0.45    1.98   0
   2   3  11    0.58    2.12   0
  -3  -3 -11   61.22    2.16   0
   3   3  11   59.99    2.73   0
   4   3  11    6.60    2.24   0
   4   3  11    6.97    2.35   0
   5   3  11    0.43    2.58   0
   5   3  11   -0.16    1.77   0
  -5   4  11    1.84    2.66   0
   5  -4 -11    0.65    2.61   0
   4  -4 -11    1.54    2.43   0
  -4   4  11    1.69    1.71   0
  -3   4  11  155.33    4.62   0
  -3   4  11  142.87    2.60   0
   3  -4 -11  141.09    3.14   0
  -2   4  11  298.41    5.03   0
   2  -4 -11  270.29    3.72   0
  -2   4  11  286.95    3.67   0
   1  -4 -11 1854.55    8.28   0
  -1   4  11 1998.17    8.53   0
   0   4  11  461.85    4.45   0
   0  -4 -11  445.24    4.40   0
   1   4  11   78.69    2.25   0
  -1  -4 -11   79.87    2.69   0
   2   4  11   24.25    2.43   0
  -2  -4 -11   21.23    2.41   0
  -3  -4 -11    3.61    2.22   0
   3   4  11    0.55    2.26   0
   4   4  11   20.41    2.45   0
   4   4  11   19.63    2.45   0
   5   4  11    4.57    2.60   0
   5   4  11    2.92    2.83   0
   5  -5 -11    1.39    1.91   0
   4  -5 -11   27.49    2.05   0
  -4   5  11   31.80    2.00   0
  -3   5  11  399.25    6.93   0
  -3   5  11  375.14    3.72   0
   3  -5 -11  386.59    4.04   0
  -2   5  11   10.08    2.80   0
   2  -5 -11   10.96    2.17   0
  -2   5  11   10.94    2.18   0
   1  -5 -11  150.06    3.03   0
  -1   5  11  162.93    3.02   0
   0  -5 -11   70.24    2.11   0
   0   5  11   71.96    2.15   0
   1   5  11   52.96    2.47   0
  -1  -5 -11   53.63    2.47   0
   2   5  11   26.02    2.42   0
  -2  -5 -11   26.21    2.55   0
   3   5  11    9.83    2.41   0
  -3  -5 -11    8.54    2.29   0
   4   5  11    0.02    2.43   0
   4   5  11   -0.71    2.40   0
   5   5  11   -0.54    2.84   0
   5   5  11    0.12    2.74   0
  -4   6  11   42.85    2.76   0
   4  -6 -11   41.05    2.71   0
  -3   6  11   17.74    2.59   0
   3  -6 -11   22.67    2.51   0
  -3   6  11   20.77    3.26   0
  -2   6  11   48.25    1.94   0
   2  -6 -11   43.71    1.93   0
   1  -6 -11   22.67    1.76   0
  -1   6  11   23.41    2.26   0
   0   6  11    1.01    1.95   0
   0  -6 -11    0.05    2.05   0
  -1  -6 -11    6.88    1.66   0
   1   6  11    5.67    2.29   0
   2   6  11   35.62    2.48   0
  -2  -6 -11   37.39    2.49   0
   3   6  11   23.24    2.64   0
  -3  -6 -11   30.70    2.62   0
   4   6  11   28.07    2.92   0
   5   6  11    4.21    2.76   0
   5   6  11    4.75    2.89   0
   4  -7 -11    4.04    2.63   0
  -4   7  11    4.46    2.68   0
  -3   7  11    9.85    3.12   0
  -3   7  11    7.28    1.80   0
   3  -7 -11    8.61    2.45   0
   2  -7 -11    0.61    2.26   0
  -2   7  11    0.31    2.27   0
  -1   7  11   25.18    2.36   0
   1  -7 -11   27.75    1.79   0
   0   7  11   16.59    1.68   0
   0  -7 -11   16.44    1.58   0
   1   7  11   52.50    2.01   0
  -1  -7 -11   57.59    2.61   0
   2   7  11   25.53    2.53   0
  -2  -7 -11   26.00    2.48   0
  -3  -7 -11    1.64    2.40   0
   3   7  11    2.96    2.39   0
   4   7  11   53.36    3.24   0
  -4  -7 -11   54.72    3.05   0
  -3   8  11    1.33    3.18   0
  -3   8  11    0.65    1.81   0
   3  -8 -11    2.34    2.50   0
  -2   8  11   15.73    2.45   0
   2  -8 -11   13.93    2.43   0
  -1   8  11   25.70    2.38   0
   1  -8 -11   19.80    2.33   0
   0   8  11   28.64    2.36   0
   0  -8 -11   24.71    2.44   0
  -1  -8 -11  144.43    3.20   0
   1   8  11  138.34    2.78   0
  -2  -8 -11    1.11    2.38   0
   2   8  11    0.84    2.34   0
   3   8  11   38.29    2.93   0
  -3  -8 -11   40.32    2.97   0
   4   8  11    5.90    2.80   0
  -4  -8 -11    9.27    2.69   0
  -3   9  11    8.11    2.83   0
   3  -9 -11    7.75    2.64   0
  -3   9  11    5.17    2.67   0
  -2   9  11   46.19    2.76   0
   2  -9 -11   47.36    2.72   0
  -1   9  11   11.84    2.33   0
   1  -9 -11    8.87    1.66   0
   0  -9 -11   62.79    2.69   0
   0   9  11   70.63    2.73   0
  -1  -9 -11    2.34    2.43   0
   1   9  11   -0.52    2.48   0
   2   9  11   -0.44    2.44   0
  -2  -9 -11   -0.98    2.51   0
   3   9  11   10.20    2.70   0
  -3  -9 -11   11.22    2.79   0
   2 -10 -11    2.35    2.62   0
  -2  10  11    1.82    2.59   0
   1 -10 -11    7.73    1.85   0
  -1  10  11   11.97    2.58   0
   0  10  11    0.61    2.44   0
   0 -10 -11    0.46    2.41   0
  -1 -10 -11   -0.95    2.73   0
   1  10  11    0.89    2.62   0
   2  10  11    0.39    2.63   0
  -2 -10 -11    0.04    2.74   0
   3  10  11    6.74    2.90   0
  -3 -10 -11   11.08    2.91   0
   1 -11 -11    0.74    1.97   0
  -1  11  11    0.36    2.69   0
   0 -11 -11    8.83    2.80   0
   0  11  11    6.71    2.71   0
   1  11  11    1.37    2.73   0
  -1 -11 -11    0.75    2.76   0
   0  11 -12    5.82    2.94   0
   0 -11  12    6.32    2.94   0
   0  11 -12    7.26    2.09   0
   2  10 -12    8.73    2.65   0
  -1 -10  12    2.59    3.30   0
   1  10 -12    1.42    3.22   0
   0  10 -12   -0.39    1.65   0
   0 -10  12    0.14    2.60   0
   0  10 -12   -0.42    2.54   0
  -1  10 -12    0.61    2.60   0
   1 -10  12   -2.01    2.53   0
  -1  10 -12    1.19    2.63   0
  -2  10 -12    4.40    2.82   0
  -2  10 -12    6.02    2.72   0
   2 -10  12    6.83    2.74   0
   3   9 -12   -1.10    1.94   0
   2   9 -12   -0.40    1.77   0
  -1  -9  12    4.14    2.58   0
   1   9 -12    5.97    2.57   0
   1   9 -12    5.39    2.35   0
   0   9 -12    6.50    2.54   0
   0   9 -12    7.42    2.41   0
   0  -9  12    7.96    2.48   0
  -1   9 -12    4.93    2.44   0
  -1   9 -12    8.46    2.57   0
   1  -9  12    6.40    2.54   0
  -2   9 -12    4.97    1.89   0
   2  -9  12    7.11    2.52   0
   3  -9  12    0.02    2.66   0
  -3   9 -12    4.24    2.88   0
   3   8 -12    6.26    2.55   0
   2   8 -12    9.35    2.31   0
   1   8 -12    1.73    2.25   0
  -1  -8  12    0.97    2.97   0
   1   8 -12    0.57    2.33   0
   0   8 -12    3.72    2.25   0
   0   8 -12    4.63    2.40   0
   0  -8  12    2.26    2.42   0
  -1   8 -12  107.54    3.17   0
  -1   8 -12  112.97    3.23   0
   1  -8  12  107.02    3.12   0
   2  -8  12   35.63    2.71   0
  -2   8 -12   31.93    2.01   0
  -2   8 -12   40.41    2.89   0
  -3   8 -12    9.42    1.90   0
   3  -8  12    8.12    1.87   0
  -3   8 -12   13.94    3.39   0
   4   7 -12   -2.33    2.67   0
   3   7 -12    5.42    1.74   0
   2   7 -12    6.85    2.34   0
   1   7 -12    2.52    2.14   0
  -1  -7  12    2.71    2.69   0
   1   7 -12    3.08    2.68   0
   0   7 -12    4.03    1.51   0
   0  -7  12    3.32    2.20   0
   0   7 -12    3.14    2.18   0
  -1   7 -12   12.72    2.33   0
   1  -7  12   10.88    2.30   0
  -1   7 -12   12.23    1.74   0
  -2   7 -12    5.80    2.42   0
   2  -7  12    5.12    1.71   0
  -2   7 -12    6.03    2.22   0
  -3   7 -12   47.16    3.67   0
  -3   7 -12   45.54    2.63   0
   3  -7  12   38.14    2.60   0
   4  -7  12    5.42    2.66   0
  -4   7 -12    6.62    2.67   0
   4   6 -12   34.00    2.65   0
   3   6 -12   52.92    2.63   0
   2   6 -12    1.99    2.10   0
   1   6 -12    4.59    2.62   0
   1   6 -12    4.18    2.19   0
  -1  -6  12    4.62    2.66   0
   0   6 -12  207.86    3.95   0
   0  -6  12  210.60    4.04   0
   0   6 -12  220.86    3.49   0
  -1   6 -12  200.09    3.55   0
  -1   6 -12  184.95    3.60   0
   1  -6  12  185.54    3.38   0
  -2   6 -12   15.43    2.43   0
  -2   6 -12   15.20    1.63   0
   2  -6  12   14.12    2.22   0
   3  -6  12    7.96    2.32   0
  -3   6 -12    6.80    2.94   0
  -3   6 -12    7.58    1.73   0
   4  -6  12   -1.01    2.51   0
  -4   6 -12    3.50    2.58   0
   4   5 -12    7.09    1.83   0
   3   5 -12    2.39    1.64   0
   2   5 -12    1.39    1.52   0
   1   5 -12  142.53    2.64   0
  -1  -5  12  142.84    4.96   0
  -1  -5  12  136.17    5.20   0
   0   5 -12    1.59    1.97   0
   0   5 -12    3.35    2.08   0
   0  -5  12    2.25    2.09   0
  -1   5 -12   12.94    2.24   0
   1  -5  12   11.75    1.63   0
  -1   5 -12   13.52    2.20   0
  -2   5 -12    5.29    2.76   0
   2  -5  12    4.70    1.34   0
  -2   5 -12    6.96    2.11   0
  -3   5 -12   13.60    2.31   0
   3  -5  12   12.49    2.26   0
  -4   5 -12    1.11    2.38   0
   4  -5  12    0.84    1.67   0
   5  -5  12    1.23    2.79   0
   5   4 -12    0.93    5.84   0
   5   4 -12    0.54    5.59   0
   4   4 -12   30.48    2.76   0
   3   4 -12    8.98    2.47   0
   2   4 -12  335.71    3.94   0
  -1  -4  12  269.84    7.22   0
   1   4 -12  278.80    3.46   0
  -1  -4  12  273.33    6.80   0
   0   4 -12  143.79    3.75   0
   0   4 -12  147.69    3.04   0
   0  -4  12  131.11    3.58   0
   1  -4  12   11.14    2.10   0
   1  -4  12    9.56    2.03   0
  -1   4 -12   10.20    2.12   0
  -1   4 -12   11.80    1.95   0
  -2   4 -12   61.22    3.25   0
   2  -4  12   55.08    2.76   0
  -2   4 -12   53.84    2.48   0
   2  -4  12   52.44    2.38   0
   3  -4  12   19.34    1.72   0
  -3   4 -12   21.77    2.34   0
   4  -4  12    2.82    2.25   0
  -4   4 -12    1.23    2.32   0
   5  -4  12   -0.60    1.81   0
   5   3 -12   -0.71    2.72   0
   5   3 -12    0.58    3.27   0
   5   3 -12    0.21    3.26   0
   4   3 -12    5.26    2.49   0
   4   3 -12    2.43    3.45   0
   4   3 -12    1.97    2.95   0
   3   3 -12   -0.12    3.71   0
   3   3 -12    1.18    2.02   0
   3   3 -12    0.21    4.00   0
   2   3 -12  188.73    3.02   0
   1   3 -12  972.68    6.40   0
  -1  -3  12  924.25   12.91   0
  -1  -3  12  926.98   12.49   0
   0   3 -12  286.37    3.97   0
   0  -3  12  267.14    3.91   0
   0  -3  12  265.78    4.84   0
   0  -3  12  263.63    4.78   0
  -1   3 -12    2.17    1.36   0
   1  -3  12    1.99    1.92   0
   1  -3  12    0.82    2.10   0
  -1   3 -12    2.01    2.11   0
   2  -3  12  266.14    4.80   0
   2  -3  12  255.43    3.66   0
  -2   3 -12  266.32    4.59   0
  -2   3 -12  267.42    3.62   0
   3  -3  12    7.32    2.66   0
  -3   3 -12    6.36    2.28   0
   3  -3  12    5.75    2.22   0
   4  -3  12   12.09    2.33   0
   5  -3  12    6.04    2.52   0
   5  -3  12    5.46    2.51   0
   5   2 -12    0.13    2.66   0
   5   2 -12    0.93    3.27   0
   5   2 -12    1.52    2.70   0
   4   2 -12   15.07    2.48   0
   4   2 -12   14.15    3.08   0
   3   2 -12   23.46    2.47   0
   3   2 -12   22.39    2.98   0
  -3  -2  12   20.75    2.90   0
   2   2 -12   40.31    2.24   0
   2   2 -12   37.44    3.68   0
  -2  -2  12   38.23    3.65   0
  -1  -2  12  574.84    9.04   0
   1   2 -12  573.50    9.11   0
   1   2 -12  583.46    5.19   0
  -1  -2  12  579.02    5.34   0
   0  -2  12  280.37    4.94   0
   0   2 -12  282.06    4.08   0
   0  -2  12  265.64    4.85   0
   0  -2  12  286.45    4.05   0
   1  -2  12  127.25    3.36   0
  -1   2 -12  122.03    3.31   0
   1  -2  12  117.46    2.65   0
   1  -2  12  117.91    2.69   0
   2  -2  12 1272.34    9.73   0
   2  -2  12 1252.66    7.32   0
   2  -2  12 1311.23    7.34   0
   3  -2  12  114.47    2.87   0
   3  -2  12  117.98    4.15   0
   3  -2  12  125.55    2.90   0
   4  -2  12   34.86    3.88   0
   4  -2  12   39.13    2.50   0
   4  -2  12   32.30    1.74   0
   5  -2  12    7.33    1.84   0
   5  -2  12    7.00    2.52   0
   5   1 -12    0.01    2.57   0
   5   1 -12    0.34    2.63   0
  -5  -1  12    1.22    3.13   0
   4   1 -12   22.25    2.48   0
  -4  -1  12   22.29    2.51   0
   4   1 -12   21.34    2.57   0
  -3  -1  12   12.80    2.35   0
   3   1 -12   15.79    2.23   0
   3   1 -12   12.56    2.41   0
   2   1 -12   21.03    2.87   0
   2   1 -12   19.29    1.65   0
  -2  -1  12   18.17    1.64   0
  -2  -1  12   19.16    2.82   0
   1   1 -12 1310.75    7.93   0
  -1  -1  12 1320.22   11.61   0
   1   1 -12 1355.87   11.46   0
  -1  -1  12 1365.64    8.06   0
   0  -1  12  207.46    4.36   0
   0   1 -12  203.87    3.82   0
   0  -1  12  203.43    3.92   0
   0   1 -12  198.68    4.19   0
   1  -1  12 2463.72   11.93   0
  -1   1 -12 2547.41   12.32   0
   1  -1  12 2409.00   10.64   0
   2  -1  12    2.77    1.52   0
   2  -1  12    3.04    2.30   0
   2  -1  12    2.38    1.53   0
   3  -1  12  107.71    3.54   0
   3  -1  12  108.92    2.88   0
   3  -1  12  105.73    2.85   0
   4  -1  12   75.13    2.65   0
   4  -1  12   83.26    3.97   0
   4  -1  12   75.38    2.18   0
   5  -1  12   13.76    3.40   0
   5  -1  12    7.51    2.51   0
   5  -1  12   10.15    2.56   0
  -5   0  12    1.43    2.79   0
   5   0 -12    1.99    2.61   0
   5   0 -12   -0.24    2.60   0
   4   0 -12   -0.08    2.24   0
   4   0 -12    0.71    2.27   0
  -4   0  12   -0.30    2.32   0
   3   0 -12    0.86    2.05   0
  -3   0  12    0.56    2.00   0
   3   0 -12    1.79    2.11   0
  -2   0  12 1867.72    9.66   0
   2   0 -12 1896.74    9.82   0
   2   0 -12 1810.71   10.61   0
  -2   0  12 1857.16   11.14   0
   1   0 -12    9.90    2.39   0
   1   0 -12   10.59    2.19   0
  -1   0  12   10.50    2.26   0
  -1   0  12   10.62    2.13   0
   0   0 -12  947.83    7.42   0
   0   0 -12  911.21    7.92   0
   0   0  12  915.71    7.15   0
   0   0  12  922.89    7.95   0
   1   0  12  424.06    5.42   0
  -1   0 -12  424.92    4.90   0
   1   0  12  444.47    4.97   0
   2   0  12   12.22    2.12   0
   2   0  12   10.85    1.54   0
   3   0  12   -0.39    1.94   0
   3   0  12    1.26    1.97   0
   4   0  12    1.33    2.10   0
   4   0  12    0.47    2.24   0
   5   0  12   10.50    2.59   0
   5   0  12   10.92    2.57   0
  -5   1  12    1.58    2.64   0
   5  -1 -12    3.41    3.10   0
   5  -1 -12    3.40    2.55   0
   4  -1 -12   18.05    2.54   0
  -4   1  12   17.30    2.51   0
   4  -1 -12   18.73    2.47   0
  -3   1  12   13.63    2.22   0
   3  -1 -12   13.80    2.31   0
   3  -1 -12   14.05    1.78   0
  -3   1  12   14.03    2.31   0
   2  -1 -12  107.51    3.06   0
  -2   1  12  110.81    3.13   0
  -2   1  12  112.45    3.47   0
   2  -1 -12  115.30    3.47   0
   1  -1 -12 1972.91   10.57   0
  -1   1  12 1876.76   10.20   0
   1  -1 -12 1828.75   10.10   0
  -1   1  12 1916.86   10.29   0
   0   1  12  187.65    3.98   0
   0   1  12  189.42    3.47   0
   0  -1 -12  187.19    3.95   0
  -1  -1 -12  127.33    3.49   0
   1   1  12   -7.39    3.53   0
  -2  -1 -12  117.05    2.91   0
   2   1  12  111.86    2.49   0
   3   1  12   87.15    2.61   0
   3   1  12   88.16    2.59   0
   4   1  12   53.17    2.71   0
   4   1  12   49.74    2.09   0
   5   1  12   27.04    2.64   0
   5   1  12   31.58    2.66   0
  -5   2  12    3.74    2.69   0
   5  -2 -12    5.14    2.68   0
  -4   2  12    4.79    1.68   0
   4  -2 -12    5.05    2.30   0
  -3   2  12    8.08    2.18   0
   3  -2 -12    6.60    2.68   0
   3  -2 -12    6.35    2.21   0
  -2   2  12    4.57    2.20   0
   2  -2 -12   16.62    2.08   0
  -2   2  12    4.33    1.41   0
   1  -2 -12    0.41    1.98   0
  -1   2  12    0.63    1.94   0
  -1   2  12    1.16    1.34   0
   0   2  12   20.91    1.77   0
   0  -2 -12   19.49    2.27   0
  -1  -2 -12   42.42    2.39   0
   1   2  12   41.98    2.48   0
  -2  -2 -12  853.99    5.81   0
   2   2  12  868.50    6.28   0
   3   2  12  170.77    2.94   0
   3   2  12  180.35    3.27   0
   4   2  12   29.75    2.43   0
   4   2  12   29.80    2.57   0
   5   2  12    1.70    1.83   0
   5   2  12    2.58    2.48   0
  -5   3  12   11.05    2.73   0
   5  -3 -12   13.73    2.81   0
  -4   3  12    1.80    2.29   0
   4  -3 -12    0.75    1.62   0
  -3   3  12   41.80    3.18   0
  -3   3  12   42.48    2.41   0
   3  -3 -12   40.17    2.43   0
   2  -3 -12   92.06    2.28   0
  -2   3  12  104.20    3.24   0
  -2   3  12   99.94    2.36   0
   1  -3 -12 2221.63    9.30   0
  -1   3  12 2369.24    9.73   0
   0  -3 -12   48.09    2.51   0
   0   3  12   47.86    2.51   0
  -1  -3 -12  415.97    4.33   0
   1   3  12  386.65    4.40   0
  -2  -3 -12   16.86    2.19   0
   2   3  12   14.27    1.55   0
  -3  -3 -12   54.76    2.05   0
   3   3  12   59.45    2.73   0
   4   3  12   -0.66    2.17   0
   4   3  12    0.49    2.31   0
   5   3  12    1.17    2.58   0
   5   3  12   -0.78    2.51   0
  -5   4  12    0.65    2.66   0
   5  -4 -12   -0.09    2.70   0
   4  -4 -12    3.25    2.45   0
  -4   4  12    4.17    1.79   0
  -3   4  12  532.24    6.97   0
  -3   4  12  497.44    4.58   0
   3  -4 -12  491.21    4.60   0
  -2   4  12  252.54    3.23   0
  -2   4  12  264.92    4.48   0
   2  -4 -12  256.02    3.48   0
   1  -4 -12   25.70    2.56   0
  -1   4  12   24.04    2.58   0
   0  -4 -12  356.55    3.91   0
   0   4  12  358.60    4.21   0
  -1  -4 -12    1.16    1.45   0
   1   4  12   -0.45    2.06   0
   2   4  12    0.73    2.20   0
  -2  -4 -12    0.86    1.38   0
  -3  -4 -12    5.55    2.20   0
   3   4  12    7.68    2.32   0
   4   4  12   -0.05    2.32   0
   4   4  12   -0.20    2.33   0
   5   4  12    1.65    2.74   0
   5   4  12    2.95    2.73   0
   4  -5 -12    8.98    2.35   0
  -4   5  12   10.18    1.81   0
  -3   5  12  136.46    3.17   0
   3  -5 -12  138.30    3.02   0
  -3   5  12  137.66    4.64   0
  -2   5  12   48.20    2.71   0
  -2   5  12   47.18    1.94   0
   2  -5 -12   45.62    2.50   0
   1  -5 -12   10.33    1.57   0
  -1   5  12   11.07    1.52   0
   0  -5 -12  201.17    3.33   0
   0   5  12  197.54    3.28   0
   1   5  12   31.56    2.42   0
  -1  -5 -12   36.84    2.36   0
   2   5  12   95.51    2.98   0
  -2  -5 -12  101.77    3.00   0
  -3  -5 -12    2.78    2.19   0
   3   5  12    2.31    2.33   0
   4   5  12   -0.25    1.65   0
   4   5  12   -0.24    2.40   0
   5   5  12    8.86    2.96   0
   5   5  12    9.73    2.90   0
   4  -6 -12    3.73    1.80   0
  -4   6  12   -0.62    2.53   0
  -3   6  12   84.93    4.02   0
  -3   6  12   80.35    2.31   0
   3  -6 -12   77.62    2.36   0
  -2   6  12   18.22    2.31   0
   2  -6 -12   18.50    2.31   0
   1  -6 -12   12.92    2.27   0
  -1   6  12   16.16    2.23   0
   0  -6 -12   10.22    2.05   0
   0   6  12    9.02    1.44   0
  -1  -6 -12    3.65    1.42   0
   1   6  12    5.18    2.15   0
   2   6  12   74.65    2.74   0
  -2  -6 -12   78.96    2.80   0
   3   6  12    1.50    2.29   0
  -3  -6 -12    3.22    2.31   0
   4   6  12   32.85    2.78   0
   5   6  12    0.10    2.83   0
   5   6  12   -0.67    2.97   0
   4  -7 -12    9.94    1.90   0
  -4   7  12    7.19    2.74   0
  -3   7  12    0.41    3.04   0
  -3   7  12    0.13    1.65   0
   3  -7 -12    1.84    1.66   0
  -2   7  12   11.54    2.35   0
   2  -7 -12    6.28    1.64   0
   1  -7 -12   11.69    2.32   0
  -1   7  12   10.21    2.22   0
   0  -7 -12  100.40    2.70   0
   0   7  12  102.37    2.67   0
  -1  -7 -12   30.01    2.44   0
   1   7  12   33.77    2.42   0
   2   7  12   19.34    2.56   0
  -2  -7 -12   19.06    2.50   0
  -3  -7 -12   16.19    2.63   0
   3   7  12   16.83    2.66   0
   4   7  12    0.60    2.60   0
  -4  -7 -12    0.23    2.57   0
  -3   8  12    0.39    1.81   0
  -3   8  12    0.88    3.19   0
   3  -8 -12    1.20    2.53   0
   2  -8 -12   26.02    1.86   0
  -2   8  12   22.72    2.50   0
  -1   8  12   11.65    2.23   0
   1  -8 -12    8.50    2.32   0
   0  -8 -12   20.62    2.37   0
   0   8  12   20.16    1.69   0
  -1  -8 -12  205.89    3.56   0
   1   8  12  196.72    3.57   0
   2   8  12   12.66    2.56   0
  -2  -8 -12   17.63    2.61   0
  -3  -8 -12    1.81    2.55   0
   3   8  12    0.16    2.55   0
   4   8  12    1.62    2.77   0
  -4  -8 -12    0.45    2.74   0
  -3   9  12    0.76    3.28   0
  -3   9  12   -0.76    2.65   0
   3  -9 -12   -1.01    2.69   0
  -2   9  12   -0.78    2.55   0
   2  -9 -12   -0.03    2.43   0
  -1   9  12    6.76    2.37   0
   1  -9 -12    4.58    2.37   0
   0  -9 -12   13.56    2.39   0
   0   9  12   11.61    2.40   0
  -1  -9 -12    3.12    2.56   0
   1   9  12    1.57    2.35   0
   2   9  12    4.61    2.57   0
  -2  -9 -12    4.63    2.53   0
   3   9  12    5.36    2.68   0
  -3  -9 -12    6.12    2.72   0
  -2  10  12    9.69    2.67   0
   2 -10 -12    5.33    1.91   0
  -1  10  12    1.34    2.43   0
   1 -10 -12    0.62    1.84   0
   0  10  12    9.26    2.50   0
   0 -10 -12    6.34    2.51   0
  -1 -10 -12   22.16    2.79   0
   1  10  12   22.16    2.75   0
   2  10  12    2.76    2.67   0
  -2 -10 -12    3.21    2.80   0
   3  10  12    1.85    2.79   0
   1 -11 -12    0.69    1.85   0
  -1  11  12    1.87    2.66   0
   0 -11 -12    0.06    2.72   0
   0  11  12    1.62    2.69   0
  -1 -11 -12    3.70    2.78   0
   1  11  12    2.15    2.81   0
   2  10 -13    9.80    2.00   0
   1  10 -13   17.29    2.86   0
  -1 -10  13   14.92    3.53   0
   0 -10  13    0.24    2.63   0
   0  10 -13    0.78    2.63   0
   0  10 -13   -1.50    2.39   0
  -1  10 -13    1.02    2.61   0
   1 -10  13    0.93    2.63   0
  -1  10 -13    2.52    2.69   0
  -2  10 -13    2.78    1.97   0
  -2  10 -13    4.32    2.77   0
   2 -10  13    5.21    2.77   0
   2   9 -13    2.98    2.59   0
   1   9 -13    6.62    2.37   0
  -1  -9  13    8.19    2.59   0
   1   9 -13    6.67    2.54   0
   0   9 -13    5.27    2.42   0
   0   9 -13    2.42    2.50   0
   0  -9  13    3.45    2.49   0
   1  -9  13   17.77    1.99   0
  -1   9 -13   19.31    2.64   0
  -1   9 -13   20.41    2.63   0
  -2   9 -13    4.66    2.57   0
  -2   9 -13    7.25    2.61   0
   2  -9  13    4.35    2.55   0
  -3   9 -13    1.15    3.44   0
   3  -9  13   -0.50    2.69   0
  -3   9 -13    1.31    2.71   0
   2   8 -13    0.78    2.31   0
   1   8 -13   44.82    2.02   0
  -1  -8  13   41.47    3.46   0
   1   8 -13   46.26    3.46   0
   0   8 -13    2.75    2.27   0
   0  -8  13    1.75    2.29   0
   0   8 -13    1.32    2.31   0
  -1   8 -13   32.75    2.64   0
   1  -8  13   27.17    2.64   0
  -1   8 -13   29.00    2.67   0
   2  -8  13    7.34    2.57   0
  -2   8 -13    8.60    1.80   0
  -2   8 -13   10.21    2.53   0
   3  -8  13   26.39    2.16   0
  -3   8 -13   35.72    3.77   0
  -3   8 -13   38.16    2.76   0
   4   7 -13    2.51    1.94   0
   3   7 -13   14.46    2.45   0
   2   7 -13   13.23    2.33   0
   1   7 -13    4.82    2.17   0
  -1  -7  13    3.93    2.86   0
   1   7 -13    3.84    2.72   0
   0   7 -13    1.28    1.50   0
   0   7 -13    2.59    2.18   0
   0  -7  13    0.97    2.32   0
  -1   7 -13   50.76    2.52   0
  -1   7 -13   48.16    2.65   0
   1  -7  13   44.37    2.05   0
  -2   7 -13  177.39    3.88   0
   2  -7  13  167.82    3.33   0
  -2   7 -13  171.75    3.26   0
  -3   7 -13    0.79    3.12   0
   3  -7  13   -1.90    2.29   0
   4  -7  13   27.34    2.81   0
  -4   7 -13   26.96    2.81   0
   4   6 -13    0.84    1.74   0
   3   6 -13  103.37    2.93   0
   2   6 -13   29.37    2.33   0
   1   6 -13    2.86    2.10   0
  -1  -6  13    2.13    2.59   0
  -1  -6  13    2.91    2.61   0
   0  -6  13  193.82    3.94   0
   0   6 -13  205.67    3.33   0
   0   6 -13  204.29    3.87   0
   1  -6  13   14.59    1.68   0
  -1   6 -13   16.42    2.34   0
  -1   6 -13   14.38    2.36   0
  -2   6 -13   26.51    2.37   0
   2  -6  13   23.86    1.75   0
  -2   6 -13   22.43    1.80   0
  -3   6 -13    2.88    2.92   0
   3  -6  13    1.04    2.28   0
  -3   6 -13    2.08    2.27   0
  -4   6 -13    0.46    2.62   0
   4  -6  13    2.16    2.57   0
   4   5 -13   60.78    2.79   0
   3   5 -13   84.06    2.27   0
   2   5 -13   19.19    1.69   0
  -1  -5  13  207.24    5.56   0
   1   5 -13  223.35    3.33   0
  -1  -5  13  201.82    5.72   0
   0   5 -13   84.91    3.00   0
   0  -5  13   81.24    2.95   0
   0   5 -13   82.33    2.29   0
   1  -5  13   28.58    2.31   0
  -1   5 -13   27.23    2.39   0
  -1   5 -13   24.23    1.83   0
  -2   5 -13    1.86    2.02   0
   2  -5  13    2.46    2.06   0
  -2   5 -13    3.74    2.20   0
   3  -5  13   11.38    2.25   0
  -3   5 -13   14.42    2.30   0
   4  -5  13   -0.35    1.76   0
  -4   5 -13    1.54    2.43   0
   5   4 -13    7.12    2.83   0
   4   4 -13   51.31    2.28   0
   3   4 -13  465.91    4.51   0
   2   4 -13  100.35    2.79   0
   1   4 -13    8.31    2.09   0
  -1  -4  13    7.65    3.15   0
  -1  -4  13    7.79    3.08   0
   0   4 -13   42.86    1.88   0
   0  -4  13   40.93    2.60   0
   0  -4  13   40.34    2.63   0
   1  -4  13   42.95    2.42   0
  -1   4 -13   42.69    2.47   0
  -1   4 -13   40.43    2.36   0
   1  -4  13   39.67    2.30   0
  -2   4 -13   35.32    2.35   0
   2  -4  13   35.38    1.82   0
   2  -4  13   39.58    2.94   0
  -2   4 -13   38.44    2.63   0
  -3   4 -13    0.42    1.48   0
   3  -4  13    0.97    1.53   0
  -4   4 -13    0.69    1.69   0
   4  -4  13   -1.72    2.35   0
   5  -4  13    0.26    1.80   0
   5  -4  13   -0.34    2.56   0
   5   3 -13    0.51    1.95   0
   5   3 -13    3.47    3.39   0
   5   3 -13    1.67    3.40   0
   4   3 -13   89.18    4.77   0
   4   3 -13   92.37    4.86   0
   4   3 -13   92.33    3.05   0
   3   3 -13   12.33    5.12   0
   3   3 -13   12.20    5.05   0
   3   3 -13    9.99    2.17   0
   2   3 -13   71.49    2.56   0
  -1  -3  13   69.25    2.20   0
   1   3 -13   69.80    2.70   0
  -1  -3  13   70.40    4.25   0
  -1  -3  13   66.68    4.41   0
   0  -3  13 1011.85    6.66   0
   0   3 -13 1034.92    6.85   0
   0  -3  13 1033.77    8.59   0
   0  -3  13  978.45    8.33   0
   1  -3  13   76.84    2.86   0
   1  -3  13   79.63    2.70   0
  -1   3 -13   80.34    2.85   0
   2  -3  13  273.07    4.72   0
   2  -3  13  255.66    3.57   0
  -2   3 -13  278.16    4.82   0
  -2   3 -13  265.20    3.58   0
   3  -3  13   51.53    3.40   0
   3  -3  13   49.37    2.46   0
   4  -3  13   12.12    1.77   0
   4  -3  13   12.79    2.44   0
   5  -3  13    0.47    2.52   0
   5  -3  13    0.78    2.56   0
   5   2 -13    1.05    2.63   0
   5   2 -13    0.10    3.22   0
   5   2 -13    1.44    2.58   0
   4   2 -13   69.39    3.28   0
  -4  -2  13   74.85    3.73   0
   4   2 -13   74.53    2.94   0
   3   2 -13    6.42    2.73   0
  -3  -2  13    7.56    2.68   0
   3   2 -13    7.66    2.27   0
   2   2 -13    5.12    3.09   0
   2   2 -13    3.56    2.01   0
  -2  -2  13    4.50    2.54   0
  -1  -2  13  125.28    2.96   0
  -1  -2  13  120.81    4.46   0
   1   2 -13  125.63    3.08   0
   1   2 -13  121.97    4.48   0
   0  -2  13  154.28    2.98   0
   0   2 -13  156.89    2.98   0
   0  -2  13  161.89    3.85   0
   0  -2  13  169.31    4.03   0
  -1   2 -13   96.92    3.00   0
   1  -2  13   94.72    2.54   0
   1  -2  13   99.95    3.16   0
   1  -2  13   96.72    2.99   0
   2  -2  13   23.50    1.87   0
   2  -2  13   25.44    3.00   0
   2  -2  13   35.65    2.64   0
   3  -2  13    5.80    2.77   0
   3  -2  13    7.18    2.19   0
   3  -2  13    7.25    1.59   0
   4  -2  13    9.39    2.33   0
   4  -2  13    8.54    2.43   0
   4  -2  13    8.89    3.51   0
   5  -2  13    1.93    2.50   0
   5  -2  13   -0.58    1.75   0
  -5  -1  13    1.63    3.34   0
   5   1 -13   -1.10    2.48   0
   5   1 -13   -0.59    2.70   0
  -4  -1  13    4.23    2.89   0
   4   1 -13    5.58    2.35   0
   4   1 -13    5.96    2.31   0
   3   1 -13   63.21    2.94   0
  -3  -1  13   62.10    3.30   0
   3   1 -13   62.55    2.57   0
  -2  -1  13   51.94    2.50   0
  -2  -1  13   50.80    3.26   0
   2   1 -13   48.00    2.78   0
   2   1 -13   58.71    2.59   0
   1   1 -13  656.84    5.66   0
  -1  -1  13  619.64    7.61   0
   1   1 -13  626.03    7.61   0
  -1  -1  13  635.49    5.60   0
   0   1 -13  374.06    4.40   0
   0  -1  13  353.85    4.53   0
   0   1 -13  365.92    5.24   0
   0  -1  13  359.16    5.35   0
   1  -1  13  129.76    3.51   0
  -1   1 -13  103.94    3.74   0
   1  -1  13  136.85    3.18   0
   2  -1  13  620.02    6.41   0
   2  -1  13  627.52    5.01   0
   2  -1  13  601.40    5.02   0
   3  -1  13   34.92    3.12   0
   3  -1  13   33.89    2.34   0
   3  -1  13   33.36    2.36   0
   4  -1  13    0.68    2.24   0
   4  -1  13    3.74    2.93   0
   4  -1  13    2.67    1.55   0
   5  -1  13    6.80    3.77   0
   5  -1  13    7.82    2.53   0
   5  -1  13    4.30    2.46   0
   5   0 -13    0.71    2.51   0
   5   0 -13    0.65    3.21   0
  -5   0  13    1.25    2.63   0
   4   0 -13    7.44    2.36   0
  -4   0  13    6.84    2.44   0
   4   0 -13    6.60    2.46   0
   3   0 -13  163.64    3.41   0
   3   0 -13  157.85    3.53   0
  -3   0  13  157.72    3.54   0
  -2   0  13   -0.15    2.06   0
  -2   0  13    0.47    2.32   0
   2   0 -13    0.47    2.34   0
   2   0 -13   -0.37    2.12   0
   1   0 -13  342.20    4.88   0
   1   0 -13  371.79    4.62   0
  -1   0  13  377.18    4.62   0
  -1   0  13  354.52    5.26   0
   0   0 -13   34.05    2.78   0
   0   0  13   25.83    2.35   0
   0   0 -13   35.82    2.82   0
   0   0  13   25.20    3.77   0
   1   0  13 2326.53   11.06   0
  -1   0 -13 2296.74    9.98   0
   1   0  13 2226.60   10.03   0
   2   0  13   -1.15    1.49   0
   2   0  13    0.19    2.14   0
   3   0  13   11.57    1.96   0
   3   0  13   13.67    2.03   0
   4   0  13    3.53    2.30   0
   4   0  13    0.14    2.12   0
   5   0  13   12.53    2.48   0
   5   0  13   10.42    2.53   0
  -5   1  13    2.07    2.66   0
   5  -1 -13    0.52    3.13   0
   5  -1 -13   -1.05    2.88   0
  -4   1  13    0.10    2.30   0
   4  -1 -13    0.29    2.77   0
   4  -1 -13    2.29    2.33   0
  -3   1  13   82.31    3.01   0
   3  -1 -13   82.35    3.02   0
   3  -1 -13   79.83    2.95   0
  -3   1  13   81.78    2.81   0
   2  -1 -13   98.26    3.09   0
  -2   1  13   96.98    2.95   0
   2  -1 -13   96.13    2.91   0
  -2   1  13   97.27    3.06   0
   1  -1 -13  873.92    7.02   0
  -1   1  13  878.86    6.82   0
   1  -1 -13  883.12    7.03   0
  -1   1  13  871.65    7.01   0
   0   1  13   96.88    3.14   0
   0   1  13  105.69    3.01   0
   0  -1 -13   99.96    3.08   0
  -1  -1 -13   -0.78    2.51   0
   1   1  13  111.86    3.27   0
  -2  -1 -13   26.48    2.30   0
   2   1  13    6.21    2.11   0
   3   1  13   17.29    1.50   0
   3   1  13   15.31    1.56   0
   4   1  13    0.11    2.38   0
   4   1  13    0.55    1.50   0
   5   1  13    2.75    2.45   0
   5   1  13    1.02    2.45   0
  -5   2  13    2.04    2.63   0
   5  -2 -13    3.78    2.61   0
   4  -2 -13   19.08    2.43   0
  -4   2  13   20.14    2.53   0
   3  -2 -13    8.04    2.83   0
  -3   2  13    7.50    2.26   0
   3  -2 -13    7.72    2.32   0
  -3   2  13    7.08    2.27   0
  -2   2  13   27.41    2.37   0
   2  -2 -13   26.13    2.27   0
  -2   2  13   26.07    1.75   0
  -1   2  13  107.38    2.96   0
   1  -2 -13   99.58    2.50   0
  -1   2  13  107.45    2.93   0
   0   2  13   54.76    2.07   0
   0  -2 -13   55.67    2.57   0
  -1  -2 -13    5.33    2.06   0
   1   2  13    4.09    1.46   0
  -2  -2 -13  899.89    6.27   0
   2   2  13  813.62    6.18   0
   3   2  13  103.79    2.92   0
   4   2  13    2.27    2.28   0
   4   2  13    1.14    2.33   0
   5   2  13    7.10    1.85   0
   5   2  13    8.69    2.63   0
  -5   3  13   -0.97    2.67   0
   5  -3 -13    0.49    1.89   0
   4  -3 -13   52.42    2.22   0
  -4   3  13   63.67    2.69   0
  -3   3  13  197.71    4.56   0
   3  -3 -13  190.43    3.31   0
  -3   3  13  185.67    2.86   0
  -2   3  13   39.10    2.52   0
   2  -3 -13   32.90    2.25   0
  -2   3  13   40.72    2.20   0
   1  -3 -13   19.69    1.81   0
  -1   3  13   19.07    2.54   0
  -1   3  13   23.24    2.39   0
   0  -3 -13  285.26    4.03   0
   0   3  13  312.17    4.11   0
   1   3  13  278.56    3.86   0
  -1  -3 -13  286.04    3.90   0
  -2  -3 -13   88.42    2.26   0
   2   3  13   83.90    2.67   0
  -3  -3 -13    0.12    1.48   0
   3   3  13    0.69    1.50   0
   4   3  13    1.30    2.32   0
   4   3  13    1.60    1.64   0
   5   3  13    7.07    2.56   0
   5   3  13    6.26    2.64   0
  -5   4  13    5.90    2.74   0
   5  -4 -13    2.32    1.93   0
   4  -4 -13   11.26    1.75   0
  -4   4  13   13.65    2.52   0
  -3   4  13  316.99    5.32   0
   3  -4 -13  285.07    3.74   0
  -2   4  13   83.75    2.67   0
  -2   4  13   91.48    3.10   0
   2  -4 -13   80.93    2.60   0
  -1   4  13 1025.54    6.25   0
   1  -4 -13  933.28    5.89   0
   0  -4 -13 1527.09    7.71   0
   0   4  13 1595.30    8.09   0
   1   4  13  387.75    4.31   0
  -1  -4 -13  408.30    4.17   0
   2   4  13    1.34    1.58   0
  -2  -4 -13    0.61    1.50   0
  -3  -4 -13   26.16    2.38   0
   3   4  13   24.25    2.42   0
   4   4  13    7.79    2.60   0
   4   4  13   10.87    2.48   0
   5   4  13   15.00    2.84   0
   5   4  13   16.21    2.84   0
   4  -5 -13   19.63    1.97   0
  -4   5  13   19.84    1.94   0
  -3   5  13  161.77    4.19   0
  -3   5  13  164.86    3.18   0
   3  -5 -13  142.88    3.20   0
   2  -5 -13    2.21    2.17   0
  -2   5  13   -2.09    2.19   0
  -2   5  13   -0.11    2.17   0
   1  -5 -13  221.74    3.02   0
  -1   5  13  244.56    3.39   0
   0  -5 -13   22.50    2.32   0
   0   5  13   21.55    2.26   0
   1   5  13   91.01    2.69   0
  -1  -5 -13   94.15    2.80   0
  -2  -5 -13    3.34    1.53   0
   2   5  13    5.02    2.29   0
   3   5  13   23.44    2.47   0
  -3  -5 -13   23.41    2.42   0
   4   5  13   22.13    2.67   0
   5   5  13   14.19    2.90   0
   5   5  13   19.07    2.99   0
   4  -6 -13    0.33    2.60   0
  -4   6  13   -1.08    2.65   0
  -3   6  13    4.00    3.04   0
  -3   6  13    4.33    1.72   0
   3  -6 -13    4.54    2.40   0
  -2   6  13  124.14    2.78   0
   2  -6 -13  122.52    2.86   0
   1  -6 -13  193.08    3.23   0
  -1   6  13  191.26    2.84   0
   0  -6 -13    4.46    1.94   0
   0   6  13    4.70    2.02   0
   1   6  13  114.75    2.47   0
  -1  -6 -13  122.43    2.48   0
   2   6  13   74.36    2.25   0
  -2  -6 -13   81.37    2.25   0
   3   6  13    0.19    2.31   0
  -3  -6 -13    1.21    2.19   0
   4   6  13   -0.52    2.56   0
  -4  -6 -13    0.27    2.54   0
   4  -7 -13   -0.36    2.66   0
  -4   7  13   -0.49    2.55   0
   3  -7 -13    0.61    2.41   0
  -3   7  13    1.62    3.03   0
  -3   7  13    1.69    1.74   0
   2  -7 -13    3.11    2.30   0
  -2   7  13    0.48    2.31   0
  -1   7  13   23.92    1.72   0
   1  -7 -13   22.58    1.74   0
   0  -7 -13   25.28    2.25   0
   0   7  13   25.71    2.23   0
  -1  -7 -13   46.90    2.56   0
   1   7  13   44.48    2.46   0
   2   7  13   54.66    2.59   0
  -2  -7 -13   56.94    2.73   0
   3   7  13   38.52    2.73   0
  -3  -7 -13   42.87    2.16   0
  -4  -7 -13   12.03    2.72   0
   4   7  13    9.81    2.75   0
  -3   8  13    2.85    1.81   0
  -3   8  13    4.61    3.14   0
   3  -8 -13    3.25    1.84   0
   2  -8 -13   38.05    2.62   0
  -2   8  13   40.69    2.63   0
  -1   8  13   14.05    2.41   0
   1  -8 -13   12.72    1.84   0
   0  -8 -13    5.35    1.72   0
   0   8  13    6.44    1.73   0
  -1  -8 -13   37.76    2.77   0
   1   8  13   42.99    2.63   0
   2   8  13   20.85    2.06   0
  -2  -8 -13   22.46    2.64   0
   3   8  13   14.39    2.64   0
  -3  -8 -13   15.64    2.64   0
   4   8  13    0.93    2.73   0
  -4  -8 -13    0.24    2.81   0
  -3   9  13   -0.63    3.40   0
  -3   9  13    2.19    2.66   0
   3  -9 -13    0.69    1.90   0
  -2   9  13   26.71    2.69   0
   2  -9 -13   19.00    2.05   0
   1  -9 -13   34.44    2.60   0
  -1   9  13   39.15    2.61   0
   0  -9 -13   17.01    2.49   0
   0   9  13   16.13    1.82   0
  -1  -9 -13    4.28    1.93   0
   1   9  13    3.29    2.48   0
   2   9  13    3.61    2.52   0
  -2  -9 -13    2.61    2.53   0
   3   9  13    1.61    2.62   0
  -3  -9 -13    2.82    2.62   0
   2 -10 -13    4.60    1.89   0
  -2  10  13    6.61    2.62   0
  -1  10  13    5.56    2.52   0
   1 -10 -13    5.46    1.84   0
   0 -10 -13    3.65    2.48   0
   0  10  13    1.61    2.45   0
  -1 -10 -13   22.32    2.78   0
   1  10  13   18.63    2.81   0
   2  10  13    0.96    2.75   0
  -2 -10 -13    1.02    2.77   0
   1 -11 -13   -0.09    1.91   0
  -1  11  13    3.70    2.74   0
   0  11  13    0.98    1.91   0
   0 -11 -13    1.47    2.71   0
  -1 -11 -13   10.34    3.05   0
   1  11  13    7.28    2.22   0
   2  10 -14    2.65    2.75   0
   1  10 -14    5.10    2.64   0
  -1 -10  14    2.16    2.77   0
   1  10 -14    2.18    3.27   0
   0 -10  14    4.10    2.66   0
   0  10 -14    2.86    2.64   0
   0  10 -14    3.44    2.68   0
  -1  10 -14   11.79    2.87   0
  -1  10 -14   15.29    2.10   0
   1 -10  14   16.10    2.81   0
  -2  10 -14    2.38    2.78   0
  -2  10 -14    1.37    2.85   0
   2 -10  14   -0.26    2.77   0
   2   9 -14    1.46    1.78   0
  -1  -9  14   36.33    2.91   0
   1   9 -14   35.75    2.07   0
   1   9 -14   38.81    2.97   0
   0  -9  14    2.77    2.55   0
   0   9 -14    3.36    2.45   0
   0   9 -14    3.68    1.79   0
  -1   9 -14   27.15    2.04   0
  -1   9 -14   31.35    2.68   0
   1  -9  14   22.24    2.09   0
   2  -9  14    3.80    2.68   0
  -2   9 -14    6.08    2.50   0
  -2   9 -14    2.45    2.38   0
  -3   9 -14    1.26    3.50   0
   3  -9  14   -0.91    2.69   0
  -3   9 -14    2.88    2.71   0
   2   8 -14    0.40    1.69   0
   1   8 -14    1.19    1.60   0
  -1  -8  14    0.60    2.91   0
   1   8 -14    0.45    2.40   0
   0   8 -14   -1.65    2.31   0
   0   8 -14    0.91    2.31   0
   0  -8  14    1.03    2.25   0
  -1   8 -14    0.82    2.39   0
  -1   8 -14    2.42    2.41   0
   1  -8  14    1.84    1.71   0
   2  -8  14   65.51    3.01   0
  -2   8 -14   72.27    3.31   0
  -2   8 -14   73.72    2.85   0
   3  -8  14   12.35    1.98   0
  -3   8 -14   19.02    3.54   0
  -3   8 -14   11.97    2.01   0
   4   7 -14    2.13    2.72   0
   3   7 -14    1.12    1.73   0
   2   7 -14   -0.39    2.23   0
   1   7 -14   17.63    2.27   0
  -1  -7  14   14.28    3.12   0
  -1  -7  14   16.29    3.22   0
   0   7 -14    5.15    1.46   0
   0   7 -14    3.76    2.35   0
   0  -7  14    4.70    2.32   0
  -1   7 -14    8.92    2.33   0
  -1   7 -14    6.38    2.31   0
   1  -7  14    9.30    2.37   0
   2  -7  14  220.09    3.55   0
  -2   7 -14  232.62    3.58   0
  -2   7 -14  225.28    4.60   0
   3  -7  14   11.71    2.41   0
  -3   7 -14   11.13    3.23   0
   4  -7  14    2.87    2.64   0
  -4   7 -14   -0.54    1.92   0
   4   6 -14    6.15    2.52   0
   3   6 -14  128.78    2.62   0
   2   6 -14  104.20    2.85   0
   1   6 -14    0.76    2.18   0
  -1  -6  14    1.20    2.67   0
  -1  -6  14    0.83    2.56   0
   0   6 -14   23.91    2.13   0
   0  -6  14   17.29    2.41   0
   0   6 -14   20.00    2.37   0
   1  -6  14    8.23    2.20   0
  -1   6 -14    6.29    2.28   0
  -1   6 -14    8.71    2.27   0
  -2   6 -14  113.53    3.34   0
  -2   6 -14   99.42    2.37   0
  -3   6 -14    0.50    1.68   0
  -3   6 -14    1.79    3.00   0
   3  -6  14    1.80    2.30   0
   4  -6  14   11.45    2.56   0
  -4   6 -14    7.36    1.87   0
   4   5 -14    3.58    2.41   0
   3   5 -14  507.64    4.73   0
   2   5 -14    3.72    1.63   0
   1   5 -14  157.25    3.07   0
  -1  -5  14  151.84    4.88   0
  -1  -5  14  144.25    5.18   0
   0   5 -14    0.68    1.89   0
   0  -5  14    0.31    1.95   0
   0   5 -14    0.10    2.01   0
   1  -5  14    0.42    2.10   0
  -1   5 -14    0.81    2.06   0
  -1   5 -14    0.95    2.12   0
  -2   5 -14   81.43    2.67   0
  -2   5 -14   87.15    3.09   0
   2  -5  14   79.13    2.63   0
   3  -5  14    1.12    2.23   0
  -3   5 -14    1.24    1.65   0
   4  -5  14    2.43    1.73   0
  -4   5 -14    2.45    1.81   0
   5   4 -14    1.47    2.09   0
   4   4 -14  102.44    3.22   0
   3   4 -14   35.19    2.68   0
   2   4 -14   12.91    2.11   0
   1   4 -14  270.69    3.48   0
  -1  -4  14  258.71    6.68   0
  -1  -4  14  273.08    6.40   0
   0  -4  14   35.42    2.93   0
   0   4 -14   37.16    2.18   0
   0  -4  14   36.93    2.89   0
   0  -4  14   37.02    2.23   0
   1  -4  14  168.90    3.38   0
   1  -4  14  168.34    3.34   0
  -1   4 -14  164.30    2.86   0
  -1   4 -14  177.97    3.37   0
   2  -4  14    5.62    2.14   0
  -2   4 -14    5.76    2.17   0
  -2   4 -14    5.47    1.96   0
   2  -4  14    4.88    2.00   0
   3  -4  14   32.93    3.32   0
  -3   4 -14   34.10    2.38   0
   3  -4  14   31.84    2.39   0
   4  -4  14    3.15    2.30   0
   5  -4  14   11.14    1.90   0
   5  -4  14   10.34    1.87   0
   5   3 -14    3.32    2.74   0
   5   3 -14    1.87    3.91   0
   5   3 -14    2.26    3.85   0
   4   3 -14    1.27    3.46   0
   4   3 -14    0.53    3.79   0
   4   3 -14    1.60    2.45   0
   3   3 -14   58.06    2.57   0
   2   3 -14  332.40    3.78   0
  -1  -3  14    6.18    2.66   0
  -1  -3  14    6.57    2.09   0
   1   3 -14    6.80    1.57   0
  -1  -3  14    6.37    2.51   0
   0  -3  14  498.75    4.65   0
   0   3 -14  508.89    4.73   0
   0  -3  14  518.22    5.96   0
   0  -3  14  485.47    6.10   0
  -1   3 -14  272.29    4.01   0
   1  -3  14  261.15    3.90   0
   1  -3  14  248.26    3.44   0
   1  -3  14  250.76    3.74   0
   2  -3  14  131.96    3.03   0
  -2   3 -14  142.96    3.63   0
   2  -3  14  137.49    3.54   0
   3  -3  14   90.52    2.23   0
   3  -3  14   91.58    3.80   0
   4  -3  14   -1.25    2.34   0
   4  -3  14    0.19    3.26   0
   4  -3  14    0.05    2.30   0
   5  -3  14    3.78    2.57   0
   5  -3  14    4.01    2.54   0
   5   2 -14    0.15    2.67   0
   5   2 -14    0.69    2.69   0
   5   2 -14   -0.29    3.26   0
   4   2 -14    2.55    2.92   0
   4   2 -14    1.92    1.77   0
  -4  -2  14    2.73    2.94   0
   3   2 -14    4.79    2.22   0
   3   2 -14    3.80    3.12   0
  -3  -2  14    3.78    2.63   0
  -2  -2  14  215.16    5.89   0
   2   2 -14  217.04    3.09   0
  -2  -2  14  228.87    3.38   0
   2   2 -14  214.03    5.66   0
   1   2 -14    2.11    2.09   0
   1   2 -14    4.12    2.59   0
  -1  -2  14    2.88    2.60   0
  -1  -2  14    4.69    1.44   0
   0  -2  14   98.56    2.47   0
   0   2 -14  102.10    2.48   0
   0  -2  14   99.40    3.32   0
   1  -2  14   91.15    2.99   0
  -1   2 -14   90.95    2.86   0
   1  -2  14   94.92    2.91   0
   1  -2  14  107.26    2.87   0
   2  -2  14  598.31    6.47   0
   2  -2  14  571.06    4.87   0
   2  -2  14  594.36    4.90   0
   3  -2  14   37.16    3.01   0
   3  -2  14   37.74    2.47   0
   3  -2  14   33.28    2.47   0
   4  -2  14   96.96    4.33   0
   4  -2  14  104.59    2.88   0
   4  -2  14   94.24    2.38   0
   5  -2  14    3.39    5.82   0
   5  -2  14    2.52    1.85   0
   5  -2  14    2.08    1.80   0
  -5  -1  14   10.64    3.35   0
   5   1 -14    8.46    2.83   0
   5   1 -14    9.47    2.88   0
   4   1 -14    3.62    2.32   0
  -4  -1  14    1.27    2.30   0
   4   1 -14    1.25    2.30   0
   3   1 -14    0.77    2.18   0
   3   1 -14    0.60    2.18   0
  -3  -1  14    1.13    2.19   0
  -2  -1  14  203.31    3.43   0
   2   1 -14  182.34    4.44   0
  -2  -1  14  189.17    4.17   0
   2   1 -14  202.28    3.45   0
  -1  -1  14  396.68    4.56   0
   1   1 -14  400.77    4.55   0
  -1  -1  14  351.87    5.77   0
   1   1 -14  374.49    6.02   0
   0   1 -14   64.40    2.97   0
   0  -1  14   59.74    2.89   0
   0   1 -14   63.51    2.97   0
   0  -1  14   65.80    3.02   0
   1  -1  14 1137.08    7.15   0
   1  -1  14  959.64    7.65   0
  -1   1 -14  984.32    7.21   0
  -1   1 -14  994.48    6.70   0
   2  -1  14  405.74    5.27   0
   2  -1  14  399.62    4.03   0
   2  -1  14  403.03    4.47   0
   3  -1  14   19.62    2.50   0
   3  -1  14   18.10    1.72   0
   3  -1  14   17.28    2.29   0
   4  -1  14   23.39    1.81   0
   4  -1  14   26.45    2.65   0
   4  -1  14   24.68    2.44   0
   5  -1  14    4.01    3.25   0
   5  -1  14    4.01    2.52   0
   5  -1  14    3.22    2.49   0
   5   0 -14    1.04    2.76   0
   5   0 -14    0.48    3.28   0
  -5   0  14    1.77    2.58   0
   4   0 -14   29.69    2.57   0
  -4   0  14   29.37    2.56   0
   4   0 -14   26.03    2.56   0
   3   0 -14    0.06    2.07   0
   3   0 -14    1.32    2.17   0
  -3   0  14   -0.04    2.55   0
  -2   0  14  384.28    5.15   0
  -2   0  14  393.67    4.53   0
   2   0 -14  379.12    5.16   0
   2   0 -14  380.78    4.69   0
   1   0 -14   75.86    2.81   0
  -1   0  14   82.32    2.73   0
   1   0 -14   79.73    3.20   0
  -1   0  14   77.65    3.05   0
   0   0  14  123.84    3.04   0
   0   0 -14  126.60    3.07   0
   0   0 -14  127.64    3.39   0
   0   0  14  120.80    2.93   0
   1   0  14    5.25    2.24   0
  -1   0 -14    9.31    1.70   0
   1   0  14    3.98    2.65   0
   2   0  14  403.00    4.63   0
   2   0  14  715.85    5.31   0
   3   0  14    0.42    1.50   0
   3   0  14    1.64    2.07   0
   4   0  14    3.56    2.25   0
   4   0  14    6.72    2.17   0
   5   0  14   -0.22    2.59   0
   5   0  14    0.12    2.53   0
   5   0  14    1.59    2.50   0
   5  -1 -14    3.98    2.66   0
   5  -1 -14    4.53    2.64   0
  -5   1  14    4.57    2.58   0
  -4   1  14   10.87    2.42   0
   4  -1 -14   12.49    2.97   0
   4  -1 -14   12.67    2.45   0
   3  -1 -14   15.88    2.40   0
  -3   1  14   14.24    2.17   0
  -3   1  14   15.06    2.36   0
   3  -1 -14   13.20    2.34   0
  -2   1  14  210.84    3.69   0
   2  -1 -14  214.15    3.84   0
  -2   1  14  216.52    3.79   0
   2  -1 -14  201.56    3.68   0
  -1   1  14   -0.65    2.10   0
   1  -1 -14    3.92    2.15   0
  -1   1  14    1.20    2.12   0
   1  -1 -14   -2.23    1.85   0
   0   1  14  258.45    3.85   0
   0   1  14  284.66    4.25   0
   0  -1 -14  267.40    3.84   0
  -1  -1 -14 4161.38   13.36   0
   1   1  14 4147.63   13.38   0
  -2  -1 -14  118.65    3.09   0
   2   1  14  108.75    3.07   0
   3   1  14   12.25    2.10   0
   3   1  14   14.52    1.47   0
   4   1  14   39.35    2.56   0
   4   1  14   36.85    2.50   0
   5   1  14    1.18    2.45   0
   5   1  14    0.83    2.48   0
  -5   2  14    2.52    2.74   0
   5  -2 -14    3.87    2.72   0
  -4   2  14    1.70    2.29   0
   4  -2 -14    5.57    2.41   0
  -3   2  14   13.41    2.30   0
  -3   2  14    6.51    1.60   0
   3  -2 -14    6.60    2.85   0
   3  -2 -14    7.98    2.28   0
   2  -2 -14  175.94    3.30   0
  -2   2  14  191.17    3.74   0
  -2   2  14  191.25    3.36   0
  -1   2  14    1.40    1.83   0
  -1   2  14    0.71    1.39   0
   1  -2 -14    0.14    2.00   0
   0   2  14  290.27    3.99   0
   0  -2 -14  301.63    4.12   0
  -1  -2 -14  250.88    3.55   0
   1   2  14  246.37    3.88   0
  -2  -2 -14  524.41    4.85   0
   2   2  14  493.58    4.48   0
   3   2  14    0.87    1.99   0
   4   2  14  168.34    3.45   0
   4   2  14  179.05    3.43   0
   5   2  14    7.40    2.64   0
   5   2  14    4.10    2.55   0
  -5   3  14    0.49    1.86   0
   5  -3 -14    0.57    2.71   0
   4  -3 -14   32.08    1.96   0
  -4   3  14   32.33    2.72   0
  -3   3  14    5.26    2.28   0
   3  -3 -14    6.09    2.21   0
  -2   3  14    3.27    2.12   0
   2  -3 -14    2.70    1.39   0
  -2   3  14    2.92    1.43   0
   1  -3 -14  359.56    4.20   0
  -1   3  14  380.51    4.55   0
  -1   3  14  374.28    3.94   0
   0   3  14 1507.48    7.78   0
   0  -3 -14 1481.16    7.94   0
   1   3  14   50.30    2.03   0
  -1  -3 -14   51.95    2.46   0
  -2  -3 -14   12.48    2.12   0
   2   3  14   12.75    2.17   0
  -3  -3 -14    9.36    2.23   0
   3   3  14    8.03    2.17   0
   4   3  14   12.13    1.72   0
   4   3  14   11.29    2.40   0
   5   3  14    2.90    2.55   0
   5   3  14    3.18    2.69   0
  -5   4  14    0.47    1.89   0
   5  -4 -14    1.41    2.70   0
   4  -4 -14    8.56    2.44   0
  -4   4  14    8.80    2.46   0
  -3   4  14    8.67    2.51   0
   3  -4 -14    9.09    2.40   0
  -2   4  14  141.94    2.57   0
  -2   4  14  143.39    3.53   0
   2  -4 -14  139.98    3.01   0
   1  -4 -14    9.73    2.19   0
  -1   4  14    9.57    1.61   0
   0  -4 -14  279.78    3.84   0
   0   4  14  296.22    3.56   0
   1   4  14  115.96    2.54   0
  -1  -4 -14  129.02    3.03   0
   2   4  14   34.41    1.86   0
  -2  -4 -14   31.81    1.87   0
  -3  -4 -14   11.63    2.30   0
   3   4  14   12.55    2.26   0
   4   4  14   10.17    2.51   0
   4   4  14   10.72    2.51   0
   5   4  14    0.94    1.91   0
   5   4  14    1.02    2.68   0
   4  -5 -14    2.01    2.41   0
  -4   5  14    0.20    1.75   0
  -3   5  14   41.87    2.49   0
   3  -5 -14   36.01    1.98   0
  -3   5  14   41.11    3.38   0
  -2   5  14    3.75    2.22   0
  -2   5  14    2.77    2.75   0
   2  -5 -14    2.73    1.61   0
   1  -5 -14   57.67    1.94   0
  -1   5  14   65.83    2.40   0
   0  -5 -14  282.71    3.42   0
   0   5  14  277.89    3.40   0
   1   5  14    2.27    1.39   0
  -1  -5 -14    0.45    2.03   0
   2   5  14   19.01    1.67   0
  -2  -5 -14   20.71    1.76   0
   3   5  14   37.27    2.56   0
  -3  -5 -14   45.80    2.64   0
   4   5  14   -0.00    2.50   0
   5   5  14    1.88    2.80   0
   5   5  14    1.86    2.90   0
  -4   6  14   79.42    6.19   0
   4  -6 -14   56.94    2.41   0
  -4   6  14   70.44    3.08   0
  -3   6  14   18.05    2.50   0
  -3   6  14   13.21    1.73   0
   3  -6 -14   17.01    2.48   0
  -2   6  14    1.93    2.19   0
   2  -6 -14    2.64    1.55   0
   1  -6 -14   17.25    1.74   0
  -1   6  14   17.07    2.35   0
   0   6  14    5.71    2.19   0
   0  -6 -14    6.73    2.12   0
   1   6  14   65.65    2.66   0
  -1  -6 -14   67.69    2.12   0
   2   6  14   18.18    2.32   0
  -2  -6 -14   19.13    2.44   0
  -3  -6 -14   43.76    2.63   0
   3   6  14   42.27    2.70   0
   4   6  14    5.53    2.59   0
  -4  -6 -14    5.14    2.58   0
   4  -7 -14    1.57    2.68   0
  -4   7  14    3.41    1.99   0
   3  -7 -14    0.45    2.43   0
  -3   7  14    2.32    1.69   0
  -3   7  14    2.62    2.99   0
  -2   7  14    2.44    2.33   0
   2  -7 -14    1.55    1.71   0
   1  -7 -14    4.67    2.19   0
  -1   7  14    3.06    1.59   0
   0  -7 -14    7.12    1.53   0
   0   7  14    7.09    2.15   0
  -1  -7 -14   85.64    2.31   0
   1   7  14   83.90    2.71   0
   2   7  14  126.07    2.72   0
  -2  -7 -14  136.25    3.15   0
   3   7  14   -0.40    2.59   0
  -3  -7 -14    3.21    2.61   0
  -4  -7 -14    1.77    2.57   0
   4   7  14    3.14    2.66   0
   3  -8 -14    3.31    2.59   0
  -3   8  14    0.24    1.76   0
  -3   8  14    0.77    2.51   0
  -2   8  14    1.21    2.36   0
   2  -8 -14    2.93    2.41   0
   1  -8 -14    6.52    2.33   0
  -1   8  14    6.72    1.77   0
   0  -8 -14    5.57    2.18   0
   0   8  14    1.55    2.15   0
  -1  -8 -14   34.53    2.70   0
   1   8  14   28.04    2.53   0
   2   8  14   15.87    1.94   0
  -2  -8 -14   18.94    2.42   0
  -3  -8 -14    1.81    2.58   0
   3   8  14    1.23    2.54   0
   4   8  14    1.82    2.78   0
  -4  -8 -14    4.93    3.43   0
  -3   9  14    0.55    2.87   0
   3  -9 -14    2.75    2.67   0
  -3   9  14   -0.79    2.77   0
  -2   9  14    1.23    2.52   0
   2  -9 -14    1.70    2.51   0
  -1   9  14    1.13    2.27   0
   1  -9 -14    0.26    2.36   0
   0  -9 -14    4.40    2.38   0
   0   9  14    4.82    1.69   0
   1   9  14  100.24    2.65   0
  -1  -9 -14  110.56    3.17   0
   2   9  14    2.35    2.49   0
  -2  -9 -14    2.55    2.53   0
   3   9  14    2.65    2.75   0
  -3  -9 -14    4.46    2.72   0
   2 -10 -14   -0.98    1.83   0
  -2  10  14    0.32    2.58   0
   1 -10 -14   15.93    2.65   0
  -1  10  14   17.12    2.64   0
   0 -10 -14    6.26    2.51   0
   0  10  14    4.57    1.74   0
  -1 -10 -14   47.44    3.01   0
   1  10  14   49.30    3.07   0
   2  10  14   -0.09    2.70   0
  -2 -10 -14    2.24    1.99   0
  -1  11  14    0.44    2.73   0
   1 -11 -14    0.82    1.91   0
   0 -11 -14   -0.54    1.90   0
   0  11  14    1.41    1.92   0
  -1 -11 -14    1.59    2.96   0
   1  11  14    0.44    1.93   0
   1  10 -15    1.45    1.94   0
  -1 -10  15    2.64    3.38   0
   0  10 -15    0.39    1.90   0
   0 -10  15    2.86    2.66   0
   0  10 -15    1.50    2.69   0
  -1  10 -15   -1.83    2.78   0
  -1  10 -15   -1.26    2.73   0
   1 -10  15    1.77    2.75   0
   2 -10  15    0.87    2.77   0
   2   9 -15    0.92    2.59   0
   1   9 -15    2.14    2.44   0
  -1  -9  15    1.50    2.55   0
   0  -9  15    0.68    2.56   0
   0   9 -15   -0.41    2.44   0
   0   9 -15    1.08    2.48   0
  -1   9 -15    1.00    2.51   0
  -1   9 -15    1.12    2.56   0
   1  -9  15   -0.80    2.60   0
   2  -9  15    3.45    2.70   0
  -2   9 -15    3.64    2.68   0
   2   8 -15    4.00    2.41   0
  -1  -8  15    0.71    2.91   0
   1   8 -15    0.44    2.33   0
  -1  -8  15   -0.03    2.93   0
   0   8 -15    5.86    1.66   0
   0   8 -15    5.88    2.40   0
   0  -8  15    7.47    2.41   0
   1  -8  15  113.96    3.38   0
  -1   8 -15  117.54    3.11   0
  -1   8 -15  104.43    3.31   0
   2  -8  15   12.29    2.62   0
  -2   8 -15   13.00    3.22   0
  -2   8 -15   14.34    2.48   0
  -3   8 -15   26.96    3.63   0
   3  -8  15   24.50    2.78   0
  -3   8 -15   27.48    2.81   0
   4   7 -15   -0.61    1.98   0
   3   7 -15    1.08    2.41   0
   2   7 -15    3.95    1.63   0
   1   7 -15    2.44    2.11   0
  -1  -7  15    1.85    2.83   0
  -1  -7  15    1.54    2.91   0
   0   7 -15   88.29    2.33   0
   0   7 -15   94.56    2.97   0
   0  -7  15   89.87    3.21   0
  -1   7 -15    1.96    2.20   0
   1  -7  15    1.38    2.30   0
  -1   7 -15    2.06    2.24   0
  -2   7 -15   85.70    2.90   0
   2  -7  15   79.97    2.86   0
  -2   7 -15   81.37    3.21   0
  -3   7 -15    0.89    3.11   0
  -3   7 -15    1.69    2.44   0
   3  -7  15   -1.93    2.24   0
   4  -7  15    2.26    1.92   0
  -4   7 -15   -0.52    2.66   0
   4   6 -15    2.72    1.85   0
   3   6 -15  111.37    2.99   0
   2   6 -15    0.60    1.58   0
   1   6 -15    3.11    2.11   0
  -1  -6  15    2.31    2.60   0
  -1  -6  15    1.42    2.67   0
   0   6 -15   13.00    2.23   0
   0   6 -15   11.43    2.06   0
   0  -6  15   12.18    2.34   0
  -1   6 -15    8.92    2.36   0
   1  -6  15   11.31    1.61   0
  -1   6 -15    6.66    2.23   0
  -2   6 -15    8.81    2.85   0
  -2   6 -15    8.49    1.59   0
  -3   6 -15   31.19    3.35   0
   3  -6  15   26.60    2.46   0
  -3   6 -15   31.07    2.46   0
   4  -6  15    5.43    2.51   0
  -4   6 -15    5.92    2.60   0
   4   5 -15    1.65    1.68   0
   3   5 -15    5.51    2.42   0
   2   5 -15  322.93    3.49   0
  -1  -5  15    0.29    2.60   0
  -1  -5  15    0.28    2.64   0
   1   5 -15    1.24    2.10   0
   0  -5  15   95.57    3.03   0
   0  -5  15   90.78    3.12   0
   0   5 -15  100.45    2.63   0
  -1   5 -15    0.92    2.12   0
   1  -5  15    1.21    1.51   0
  -1   5 -15    4.86    2.17   0
  -2   5 -15   22.37    2.23   0
  -2   5 -15   22.00    2.42   0
   2  -5  15   21.49    1.71   0
   3  -5  15    2.24    1.59   0
  -3   5 -15    4.16    2.28   0
   4  -5  15    6.37    2.46   0
   4   4 -15   35.36    2.67   0
   3   4 -15  314.10    3.76   0
   2   4 -15   22.36    2.27   0
   1   4 -15   45.82    2.37   0
  -1  -4  15   42.35    3.47   0
  -1  -4  15   43.16    3.79   0
   0  -4  15   73.95    2.15   0
   0  -4  15   67.93    2.84   0
   0   4 -15   73.73    2.55   0
   0  -4  15   73.94    2.92   0
  -1   4 -15  147.38    3.18   0
   1  -4  15  139.63    2.83   0
   1  -4  15  135.99    2.83   0
   2  -4  15    9.79    2.05   0
   2  -4  15   12.16    1.94   0
  -2   4 -15   12.40    2.33   0
  -2   4 -15   10.55    2.09   0
   3  -4  15  121.51    3.95   0
   3  -4  15  125.30    2.94   0
   4  -4  15    1.97    1.71   0
   4  -4  15    3.80    2.29   0
   5  -4  15    2.50    1.93   0
   5  -4  15    0.68    2.75   0
   5   3 -15    1.60    1.86   0
   5   3 -15   -0.69    4.03   0
   5   3 -15    0.79    3.44   0
   4   3 -15   14.63    1.80   0
   4   3 -15   15.40    4.33   0
   4   3 -15   17.15    3.96   0
   3   3 -15  105.17    2.83   0
   2   3 -15  276.76    3.54   0
  -1  -3  15   60.98    3.55   0
  -1  -3  15   62.20    2.54   0
   1   3 -15   65.66    2.52   0
  -1  -3  15   63.23    3.58   0
   0  -3  15    6.36    2.02   0
   0   3 -15    5.58    2.04   0
   0  -3  15    5.20    2.20   0
   0  -3  15    5.29    2.22   0
   1  -3  15    3.28    2.03   0
  -1   3 -15    3.69    2.00   0
   1  -3  15    5.15    1.99   0
   1  -3  15    3.91    1.42   0
   2  -3  15   -0.32    2.16   0
   2  -3  15    0.86    1.43   0
  -2   3 -15    4.27    2.19   0
   2  -3  15    1.70    1.48   0
   3  -3  15   36.29    1.88   0
   3  -3  15   36.68    2.79   0
   3  -3  15   34.49    1.87   0
   4  -3  15    7.85    3.43   0
   4  -3  15    7.07    1.68   0
   4  -3  15    8.62    2.34   0
   5  -3  15    3.63    2.59   0
   5  -3  15    4.95    2.59   0
   5   2 -15    1.60    3.31   0
   5   2 -15    2.20    3.35   0
   5   2 -15    2.09    2.77   0
   4   2 -15   17.70    2.51   0
  -4  -2  15   13.72    3.03   0
   4   2 -15   13.54    3.08   0
   3   2 -15    8.98    2.72   0
   3   2 -15    5.71    2.12   0
  -3  -2  15    5.95    2.73   0
   2   2 -15   61.28    1.98   0
  -2  -2  15   62.84    3.98   0
  -2  -2  15   62.38    2.36   0
   2   2 -15   64.34    4.06   0
  -1  -2  15  265.19    5.31   0
   1   2 -15  284.04    3.88   0
   1   2 -15  281.73    5.69   0
  -1  -2  15  279.33    3.56   0
   0  -2  15    3.74    1.44   0
   0   2 -15    2.52    1.39   0
   0   2 -15    2.11    2.17   0
   0  -2  15    3.57    2.11   0
   1  -2  15   79.58    2.84   0
   1  -2  15   73.62    2.92   0
  -1   2 -15   75.26    2.71   0
   1  -2  15   73.56    2.28   0
   2  -2  15  869.54    6.06   0
   2  -2  15  841.76    7.26   0
   2  -2  15  818.33    6.01   0
   3  -2  15  135.40    2.60   0
   3  -2  15  143.79    4.09   0
   3  -2  15  143.61    3.07   0
   4  -2  15   13.73    2.40   0
   4  -2  15   12.88    3.04   0
   4  -2  15   13.95    2.40   0
   5  -2  15    2.20    4.60   0
   5  -2  15    2.00    1.85   0
   5  -2  15    3.43    1.86   0
   5   1 -15   -0.33    2.58   0
  -5  -1  15    0.18    3.34   0
   5   1 -15    0.14    2.63   0
   4   1 -15    6.76    2.45   0
   4   1 -15    9.10    2.44   0
  -4  -1  15    7.56    2.50   0
   3   1 -15   19.74    2.38   0
   3   1 -15   18.76    2.94   0
  -3  -1  15   21.64    2.98   0
   2   1 -15   10.82    2.23   0
   2   1 -15    9.62    2.11   0
  -2  -1  15    9.66    2.66   0
  -2  -1  15   13.32    2.04   0
  -1  -1  15  374.31    4.34   0
   1   1 -15  367.57    4.13   0
  -1  -1  15  350.45    5.49   0
   1   1 -15  344.51    5.59   0
   0  -1  15 1121.91    7.31   0
   0   1 -15 1163.64    8.37   0
   0  -1  15 1145.14    8.44   0
   0   1 -15 1141.03    7.17   0
   1  -1  15   22.42    1.87   0
  -1   1 -15   22.53    2.34   0
  -1   1 -15   27.64    2.32   0
   1  -1  15   28.90    2.31   0
   2  -1  15  108.63    3.42   0
   2  -1  15   98.58    2.37   0
   2  -1  15   95.44    2.56   0
   3  -1  15   99.66    3.29   0
   3  -1  15   96.10    2.80   0
   3  -1  15   92.58    2.34   0
   4  -1  15  100.02    3.89   0
   4  -1  15   91.73    2.22   0
   4  -1  15   90.21    2.26   0
   5  -1  15    4.22    3.24   0
   5  -1  15    4.41    2.57   0
   5  -1  15    1.18    2.43   0
   5   0 -15    0.99    2.76   0
  -5   0  15    2.77    2.70   0
   5   0 -15    0.32    2.60   0
  -4   0  15    4.17    2.29   0
   4   0 -15    3.31    2.34   0
   4   0 -15    4.02    2.32   0
   3   0 -15   -0.06    2.09   0
  -3   0  15    0.69    2.03   0
   3   0 -15   -0.74    2.19   0
  -3   0  15    0.10    2.06   0
   2   0 -15    2.53    2.10   0
   2   0 -15    1.07    2.08   0
  -2   0  15    0.49    2.06   0
  -2   0  15    0.24    2.18   0
   1   0 -15  182.03    3.82   0
  -1   0  15  185.44    3.36   0
   1   0 -15  174.71    3.41   0
  -1   0  15  172.41    3.75   0
   0   0  15   18.81    1.79   0
   0   0 -15   16.34    2.16   0
   0   0 -15   16.46    1.72   0
   0   0  15   16.84    2.25   0
   1   0  15  308.66    3.92   0
  -1   0 -15  319.87    4.13   0
   1   0  15  308.66    4.04   0
   2   0  15   86.57    2.90   0
   2   0  15   81.82    2.79   0
   3   0  15   -0.33    1.43   0
   3   0  15   -0.21    2.13   0
   4   0  15   -0.47    1.48   0
   4   0  15    0.35    2.05   0
   5   0  15   13.27    2.55   0
   5   0  15   13.02    2.73   0
   5   0  15   14.61    2.67   0
   5  -1 -15    0.56    2.79   0
   5  -1 -15    1.49    2.60   0
  -5   1  15    2.03    2.77   0
   4  -1 -15    4.78    2.37   0
   4  -1 -15    3.63    2.43   0
  -4   1  15    3.46    2.37   0
   3  -1 -15   29.30    2.44   0
  -3   1  15   28.51    2.39   0
   3  -1 -15   26.99    2.49   0
  -3   1  15   30.17    2.45   0
  -2   1  15   14.00    2.27   0
   2  -1 -15   15.82    2.30   0
   2  -1 -15   13.84    2.27   0
  -2   1  15   13.96    2.27   0
  -1   1  15  125.10    3.08   0
   1  -1 -15  124.75    2.72   0
   1  -1 -15  135.71    3.20   0
  -1   1  15  121.64    2.81   0
   0   1  15 1148.77    7.33   0
   0   1  15 1210.37    7.43   0
   0  -1 -15 1234.62    8.10   0
  -1  -1 -15    7.16    2.29   0
   1   1  15  -11.88    3.17   0
   2   1  15  605.60    4.85   0
  -2  -1 -15  643.06    5.18   0
   3   1  15   86.76    2.47   0
   3   1  15   82.35    2.05   0
   4   1  15   33.02    2.50   0
   4   1  15   34.01    2.43   0
   5   1  15    9.82    2.41   0
   5   1  15   11.72    2.54   0
  -5   2  15   15.19    2.92   0
   5  -2 -15   14.97    2.88   0
   4  -2 -15    8.45    1.90   0
  -4   2  15    6.36    2.39   0
  -3   2  15    3.59    2.70   0
   3  -2 -15    3.19    2.25   0
  -3   2  15    1.68    2.14   0
   3  -2 -15    2.73    2.20   0
  -2   2  15    8.68    2.18   0
   2  -2 -15   10.87    2.14   0
  -2   2  15    8.76    2.11   0
  -1   2  15   71.44    2.61   0
  -1   2  15   72.06    2.59   0
   1  -2 -15   72.45    2.18   0
   0   2  15  108.80    2.51   0
   0  -2 -15  104.76    2.52   0
  -1  -2 -15  568.71    5.12   0
   1   2  15  536.27    5.08   0
  -2  -2 -15   29.44    2.50   0
   2   2  15   11.16    1.93   0
   3   2  15  122.31    2.96   0
   4   2  15   60.58    2.70   0
   4   2  15   60.76    2.81   0
   5   2  15    2.55    2.51   0
   5   2  15    1.70    2.52   0
  -5   3  15    1.05    1.94   0
   5  -3 -15    3.09    2.78   0
   4  -3 -15   71.09    2.28   0
  -4   3  15   81.32    2.33   0
  -3   3  15    1.93    2.15   0
   3  -3 -15    0.41    1.58   0
   2  -3 -15    7.51    2.17   0
  -2   3  15    6.84    2.14   0
  -2   3  15    8.28    2.05   0
   1  -3 -15   49.18    2.41   0
  -1   3  15   54.80    2.46   0
  -1   3  15   56.04    2.45   0
   0  -3 -15  654.24    5.24   0
   0   3  15  657.64    5.37   0
   1   3  15   20.97    1.69   0
  -1  -3 -15   19.96    1.70   0
  -2  -3 -15   17.46    2.25   0
   2   3  15   16.07    1.60   0
  -3  -3 -15    3.03    2.10   0
   3   3  15    1.43    2.21   0
   4   3  15   12.80    2.38   0
   4   3  15    9.97    1.76   0
   5   3  15    7.76    2.70   0
   5   3  15   10.31    2.69   0
  -5   4  15    0.75    1.94   0
   4  -4 -15   27.85    2.71   0
  -4   4  15   23.91    2.76   0
  -3   4  15   89.94    3.30   0
  -3   4  15   82.51    2.40   0
   3  -4 -15   80.04    2.41   0
  -2   4  15    1.06    2.09   0
   2  -4 -15   -0.22    1.48   0
   1  -4 -15    2.80    2.09   0
  -1   4  15    2.01    2.08   0
   0  -4 -15    2.25    1.53   0
   0   4  15    0.88    2.13   0
   1   4  15   45.92    2.39   0
  -1  -4 -15   50.15    2.43   0
   2   4  15  111.58    2.37   0
  -2  -4 -15  113.39    2.34   0
  -3  -4 -15    1.42    2.13   0
   3   4  15   -0.10    2.16   0
   4   4  15   -0.04    1.66   0
   4   4  15   -0.05    2.49   0
   5   4  15    2.94    2.68   0
   5   4  15   -0.70    2.73   0
   4  -5 -15   23.37    2.62   0
  -4   5  15   24.11    1.89   0
  -4   5  15   29.26    4.03   0
  -3   5  15    0.72    3.00   0
  -3   5  15    1.90    2.38   0
   3  -5 -15    0.97    2.17   0
  -2   5  15   15.57    2.30   0
  -2   5  15   14.52    2.34   0
   2  -5 -15   14.65    1.74   0
   1  -5 -15   82.76    2.58   0
  -1   5  15   90.17    2.18   0
   0  -5 -15   -0.23    2.04   0
   0   5  15    0.49    1.38   0
   1   5  15   37.44    2.27   0
  -1  -5 -15   38.83    2.30   0
   2   5  15    8.00    2.23   0
  -2  -5 -15    8.10    2.12   0
   3   5  15    1.24    2.23   0
  -3  -5 -15    0.15    2.16   0
   4   5  15   16.23    1.89   0
   5   5  15    2.86    2.76   0
   5   5  15    2.63    2.90   0
  -4   6  15    4.76    4.28   0
   4  -6 -15    3.16    2.68   0
  -4   6  15    4.77    2.66   0
  -3   6  15    3.01    3.05   0
   3  -6 -15    2.63    1.60   0
  -3   6  15    3.60    1.72   0
  -2   6  15   81.39    3.56   0
   2  -6 -15   69.84    2.62   0
  -2   6  15   70.73    2.16   0
  -1   6  15   96.63    2.77   0
   1  -6 -15   87.88    2.70   0
   0  -6 -15  236.92    3.11   0
   0   6  15  250.21    3.52   0
   1   6  15   52.98    2.44   0
  -1  -6 -15   50.98    1.89   0
   2   6  15    9.65    2.24   0
  -2  -6 -15    7.35    2.23   0
   3   6  15   18.81    2.50   0
  -3  -6 -15   19.16    2.47   0
   4   6  15    1.10    2.74   0
  -4  -6 -15    5.31    2.62   0
   4  -7 -15   -0.70    1.83   0
  -4   7  15    0.51    4.42   0
  -4   7  15   -0.02    1.78   0
   3  -7 -15   12.91    1.88   0
  -3   7  15   16.39    2.74   0
  -3   7  15   12.94    1.89   0
  -2   7  15    7.76    1.69   0
   2  -7 -15    8.30    2.34   0
   1  -7 -15   12.19    1.65   0
  -1   7  15   16.33    1.66   0
   0  -7 -15   13.62    2.31   0
   0   7  15   14.92    2.32   0
   1   7  15   15.31    2.26   0
  -1  -7 -15   16.07    1.73   0
   2   7  15    0.44    2.32   0
  -2  -7 -15    1.51    1.67   0
   3   7  15    8.96    2.56   0
  -3  -7 -15    9.20    2.47   0
   4   7  15   -1.43    2.74   0
  -4  -7 -15    2.35    2.63   0
  -3   8  15    0.54    2.62   0
   3  -8 -15    1.04    2.53   0
  -3   8  15    2.05    1.81   0
  -2   8  15    2.46    2.43   0
   2  -8 -15   -1.09    1.66   0
   1  -8 -15   23.91    2.55   0
  -1   8  15   26.76    1.83   0
   0  -8 -15    3.91    2.19   0
   0   8  15    4.21    2.25   0
  -1  -8 -15  151.28    2.79   0
   1   8  15  156.38    3.26   0
   2   8  15    1.10    2.46   0
  -2  -8 -15    0.91    1.66   0
   3   8  15   13.52    2.80   0
  -3  -8 -15   14.74    2.78   0
   4   8  15    2.35    2.93   0
  -4  -8 -15    3.48    2.85   0
  -3   9  15   -0.33    2.94   0
   3  -9 -15    0.62    2.74   0
  -3   9  15    0.48    2.74   0
  -2   9  15   10.50    2.63   0
   2  -9 -15    6.54    2.59   0
  -1   9  15    9.54    2.41   0
   1  -9 -15    8.69    1.73   0
   0  -9 -15   -0.05    1.71   0
   0   9  15    0.46    1.66   0
  -1  -9 -15   18.40    2.69   0
   1   9  15   19.95    1.95   0
   2   9  15   32.36    2.88   0
  -2  -9 -15   34.09    2.83   0
   3   9  15    1.38    2.68   0
  -3  -9 -15    2.00    2.69   0
   2 -10 -15    1.22    2.60   0
  -2  10  15    2.15    1.82   0
  -1  10  15   16.30    2.68   0
   1 -10 -15   10.81    2.68   0
   0 -10 -15   15.71    2.75   0
   0  10  15   16.70    1.89   0
  -1 -10 -15    3.66    2.68   0
   1  10  15    1.72    1.76   0
   2  10  15    3.68    2.72   0
  -2 -10 -15    3.41    2.73   0
   0  11  15    1.46    1.90   0
   0 -11 -15    2.35    1.82   0
  -1 -11 -15    7.21    2.87   0
   1  11  15    6.76    2.10   0
   1  10 -16    8.14    2.76   0
  -1 -10  16    7.55    3.54   0
  -1 -10  16    8.44    2.85   0
   0  10 -16   10.82    2.79   0
   0 -10  16   10.41    2.88   0
   0  10 -16   12.99    2.80   0
  -1  10 -16    5.43    2.86   0
   1 -10  16    9.62    2.85   0
   2   9 -16    2.56    1.87   0
   1   9 -16    3.06    1.79   0
  -1  -9  16    1.85    3.13   0
  -1  -9  16    0.97    2.63   0
   0   9 -16    8.91    2.51   0
   0  -9  16    8.46    2.63   0
   0   9 -16    8.81    2.65   0
  -1   9 -16    3.48    2.59   0
  -1   9 -16    2.54    2.55   0
   1  -9  16    2.27    2.63   0
   2  -9  16    0.94    2.53   0
  -2   9 -16   -0.43    2.54   0
   2   8 -16    0.39    1.71   0
   1   8 -16   52.31    2.70   0
  -1  -8  16   50.67    3.80   0
  -1  -8  16   57.50    3.74   0
   0   8 -16    1.87    2.28   0
   0   8 -16    1.96    2.35   0
   0  -8  16    1.10    2.45   0
   1  -8  16   41.75    2.79   0
  -1   8 -16   43.66    2.66   0
  -1   8 -16   36.25    2.71   0
   2  -8  16   12.66    2.54   0
  -2   8 -16   12.01    2.65   0
  -2   8 -16   12.80    2.55   0
  -3   8 -16    3.47    3.31   0
   3  -8  16    1.11    2.62   0
  -3   8 -16    0.67    1.81   0
   2   7 -16   10.08    2.40   0
   1   7 -16    2.37    1.47   0
  -1  -7  16    1.13    2.76   0
  -1  -7  16    2.03    3.30   0
   0  -7  16    0.33    2.33   0
   0   7 -16    0.97    2.26   0
   0   7 -16    2.77    2.10   0
  -1   7 -16   11.93    1.68   0
  -1   7 -16   12.26    2.42   0
   1  -7  16   10.68    1.78   0
   2  -7  16   -1.59    2.39   0
  -2   7 -16    0.23    2.45   0
  -2   7 -16    1.45    2.38   0
   3  -7  16    1.73    2.38   0
  -3   7 -16    1.82    2.55   0
  -3   7 -16    1.40    1.78   0
   4  -7  16    1.77    1.95   0
  -4   7 -16   -0.48    2.75   0
   4   6 -16    7.33    2.56   0
   3   6 -16   20.59    2.53   0
   2   6 -16   17.39    1.74   0
   1   6 -16    0.61    2.11   0
  -1  -6  16    0.01    2.64   0
  -1  -6  16    0.03    2.62   0
   0  -6  16    8.99    2.35   0
   0   6 -16    9.27    2.12   0
  -1   6 -16  144.41    3.26   0
  -1   6 -16  142.35    3.14   0
   1  -6  16  148.38    3.16   0
  -2   6 -16    1.08    2.23   0
   2  -6  16    3.98    2.15   0
  -2   6 -16    1.77    1.49   0
  -3   6 -16   17.88    2.62   0
   3  -6  16   19.58    2.48   0
  -3   6 -16   16.71    2.46   0
  -4   6 -16    1.44    1.84   0
   4  -6  16    3.34    2.52   0
   4   5 -16    4.05    2.55   0
   3   5 -16   -0.18    2.30   0
   2   5 -16  719.67    5.27   0
   1   5 -16   18.11    2.17   0
  -1  -5  16   17.19    3.25   0
  -1  -5  16   17.09    3.19   0
   0   5 -16   11.00    2.05   0
   0  -5  16   12.09    2.31   0
   0  -5  16    9.19    2.54   0
  -1   5 -16   20.26    2.36   0
   1  -5  16   18.33    2.30   0
  -1   5 -16   17.70    2.31   0
  -2   5 -16   12.02    2.30   0
  -2   5 -16   12.32    2.11   0
   2  -5  16   10.00    1.62   0
   3  -5  16   16.04    1.78   0
  -3   5 -16   17.23    2.38   0
   4  -5  16    2.54    2.46   0
   4   4 -16   15.73    1.92   0
   3   4 -16  141.84    3.29   0
   2   4 -16  149.59    3.09   0
   1   4 -16    6.18    1.95   0
  -1  -4  16    4.33    2.65   0
  -1  -4  16    4.89    3.15   0
   0  -4  16   13.63    2.07   0
   0  -4  16   12.03    2.19   0
   0   4 -16   13.75    2.12   0
   0  -4  16   11.41    2.22   0
   1  -4  16    0.75    2.06   0
  -1   4 -16    0.06    2.01   0
   1  -4  16   -0.05    2.06   0
   1  -4  16    1.88    2.06   0
   2  -4  16    0.81    1.34   0
  -2   4 -16   -1.07    2.22   0
   2  -4  16    0.83    2.10   0
   3  -4  16  108.55    4.03   0
   3  -4  16  108.02    2.79   0
   4  -4  16    3.04    2.39   0
   4  -4  16    0.72    1.71   0
   5  -4  16   -2.49    2.73   0
   5  -4  16    1.41    2.65   0
   5   3 -16    0.98    2.66   0
   5   3 -16    0.61    4.02   0
   5   3 -16    0.55    3.94   0
   4   3 -16   33.48    4.74   0
   4   3 -16   36.65    2.86   0
   4   3 -16   32.88    4.72   0
   3   3 -16  111.73    2.90   0
   2   3 -16   53.75    2.48   0
  -1  -3  16    0.12    1.41   0
   1   3 -16    0.23    1.93   0
  -1  -3  16   -0.37    2.48   0
  -1  -3  16    0.42    2.40   0
   0  -3  16   98.42    2.73   0
   0   3 -16   99.61    2.78   0
   0  -3  16   88.21    3.10   0
   0  -3  16   93.10    3.15   0
   1  -3  16   81.49    2.74   0
   1  -3  16   78.97    2.54   0
  -1   3 -16   79.93    2.68   0
   1  -3  16   75.96    2.68   0
   2  -3  16   87.65    2.94   0
  -2   3 -16   91.53    2.94   0
   2  -3  16   80.64    2.21   0
   2  -3  16   81.73    2.63   0
   3  -3  16    2.90    1.58   0
   3  -3  16    3.36    2.22   0
   3  -3  16    3.06    2.71   0
   4  -3  16    3.41    3.38   0
   4  -3  16    2.21    1.71   0
   4  -3  16    3.47    2.38   0
   5  -3  16    1.52    1.80   0
   5  -3  16    2.26    2.59   0
   5   2 -16   11.37    3.46   0
   5   2 -16    8.32    2.76   0
   5   2 -16   13.22    2.88   0
   4   2 -16    8.33    2.48   0
   4   2 -16    6.90    2.49   0
  -4  -2  16    5.74    3.04   0
   3   2 -16    5.08    2.72   0
   3   2 -16    6.32    2.11   0
  -3  -2  16    6.43    3.16   0
  -2  -2  16   11.06    3.14   0
   2   2 -16   10.59    1.50   0
  -2  -2  16   12.03    1.52   0
   2   2 -16   10.33    2.88   0
  -1  -2  16  451.69    6.79   0
   1   2 -16  481.89    4.66   0
  -1  -2  16  471.25    4.63   0
   1   2 -16  449.04    6.61   0
   0  -2  16  192.33    3.38   0
   0   2 -16  200.42    3.39   0
   0   2 -16  194.35    3.98   0
   0  -2  16  192.06    3.92   0
   1  -2  16  803.17    6.01   0
   1  -2  16  830.62    6.40   0
  -1   2 -16  821.38    6.26   0
   1  -2  16  822.91    6.13   0
   2  -2  16  847.27    6.99   0
   2  -2  16  816.35    5.58   0
   2  -2  16  860.16    5.82   0
   3  -2  16   22.98    3.01   0
   3  -2  16   19.46    1.74   0
   3  -2  16   20.22    1.77   0
   4  -2  16    5.92    2.34   0
   4  -2  16    5.49    2.89   0
   4  -2  16    4.38    2.39   0
   5  -2  16    1.96    1.86   0
   5  -2  16    1.54    1.85   0
   5  -2  16    1.19    3.76   0
  -5  -1  16   -0.24    3.37   0
   5   1 -16    1.14    2.66   0
   5   1 -16    0.51    3.33   0
   4   1 -16   46.68    2.98   0
   4   1 -16   58.69    2.79   0
  -4  -1  16   57.18    3.47   0
   3   1 -16    6.63    1.54   0
   3   1 -16    5.44    2.20   0
  -3  -1  16    5.91    2.33   0
  -2  -1  16   61.86    2.13   0
   2   1 -16   59.60    3.27   0
   2   1 -16   63.58    2.01   0
  -2  -1  16   61.35    3.26   0
  -1  -1  16  606.17    5.28   0
   1   1 -16  595.18    5.05   0
   1   1 -16  592.55    6.67   0
  -1  -1  16  562.67    6.45   0
   0  -1  16   74.23    3.54   0
   0   1 -16   29.01    3.46   0
   0  -1  16   38.54    3.09   0
   0   1 -16   45.55    2.76   0
   1  -1  16   17.14    2.16   0
  -1   1 -16   25.65    2.57   0
  -1   1 -16   14.71    2.27   0
   1  -1  16   19.78    2.21   0
   2  -1  16  122.15    2.49   0
   2  -1  16  120.53    3.20   0
   2  -1  16  125.65    2.87   0
   3  -1  16   34.65    1.88   0
   3  -1  16   36.55    3.05   0
   3  -1  16   32.87    1.93   0
   4  -1  16    1.79    2.96   0
   4  -1  16    0.44    1.50   0
   4  -1  16    2.10    1.73   0
   5  -1  16    0.24    2.49   0
   5  -1  16    2.39    3.12   0
   5  -1  16    3.53    1.75   0
   5   0 -16   -0.26    2.69   0
  -5   0  16   -0.19    2.64   0
   5   0 -16    2.10    2.64   0
   4   0 -16    0.99    2.36   0
  -4   0  16    0.86    2.33   0
   4   0 -16    0.68    2.33   0
  -3   0  16    2.07    2.10   0
   3   0 -16    3.37    2.25   0
  -3   0  16    3.74    2.60   0
   3   0 -16    3.84    2.22   0
  -2   0  16    2.21    1.99   0
   2   0 -16    2.27    2.13   0
   2   0 -16    4.13    2.05   0
  -2   0  16    2.45    2.03   0
   1   0 -16   -0.06    1.35   0
  -1   0  16   -0.79    1.91   0
  -1   0  16    0.34    2.02   0
   1   0 -16    0.27    2.15   0
   0   0  16  163.73    3.27   0
   0   0 -16  157.71    3.22   0
   0   0 -16  159.59    3.30   0
   0   0  16  162.04    3.35   0
   1   0  16   61.57    2.49   0
  -1   0 -16   56.82    2.11   0
   1   0  16   61.72    2.12   0
   2   0  16   13.98    2.17   0
   2   0  16   10.46    1.60   0
   3   0  16    0.75    1.46   0
   3   0  16    0.40    1.41   0
   4   0  16    0.89    1.65   0
   4   0  16    1.25    1.56   0
   4   0  16    1.10    2.14   0
   5   0  16   12.37    2.77   0
   5   0  16   11.92    2.55   0
   5   0  16   14.64    2.51   0
   5  -1 -16    1.34    3.28   0
   5  -1 -16    2.17    2.77   0
  -5   1  16    0.84    2.72   0
  -4   1  16   55.08    2.83   0
   4  -1 -16   51.33    2.89   0
   4  -1 -16   53.14    3.00   0
  -3   1  16   10.77    2.28   0
   3  -1 -16   10.66    2.22   0
  -3   1  16    8.80    2.28   0
   3  -1 -16   11.46    2.36   0
   2  -1 -16   33.49    2.38   0
   2  -1 -16   34.72    2.42   0
  -2   1  16   34.82    2.36   0
  -2   1  16   35.52    2.36   0
  -1   1  16  936.03    6.72   0
   1  -1 -16  944.66    6.76   0
  -1   1  16  951.42    6.44   0
   1  -1 -16  959.60    6.62   0
   0   1  16  384.48    4.64   0
   0   1  16  422.18    4.56   0
   0  -1 -16  394.96    4.88   0
  -1  -1 -16   39.32    1.89   0
   1   1  16   35.31    2.65   0
  -2  -1 -16   46.30    2.01   0
   2   1  16   48.45    2.48   0
   3   1  16   49.43    1.96   0
   3   1  16   50.92    2.58   0
   4   1  16    1.81    1.50   0
   4   1  16    1.74    1.64   0
   5   1  16    4.34    2.48   0
   5   1  16    3.93    2.59   0
  -5   2  16    1.15    1.95   0
   5  -2 -16    0.80    2.79   0
   4  -2 -16    0.87    2.51   0
  -4   2  16   -1.13    2.54   0
  -3   2  16   18.24    2.37   0
  -3   2  16   20.67    2.30   0
   3  -2 -16   18.77    2.40   0
   3  -2 -16   17.27    2.28   0
  -2   2  16   -0.68    2.03   0
   2  -2 -16   -1.04    2.17   0
  -2   2  16    1.25    1.36   0
   1  -2 -16  195.78    3.53   0
  -1   2  16  203.89    3.43   0
  -1   2  16  203.30    3.43   0
   0   2  16   71.56    2.60   0
   0   2  16   64.33    2.59   0
   0  -2 -16   66.13    2.57   0
  -1  -2 -16  428.80    4.57   0
   1   2  16  416.44    4.28   0
  -2  -2 -16 1287.28    6.79   0
   2   2  16 1326.20    7.11   0
   3   2  16    8.04    1.60   0
   4   2  16   39.44    2.61   0
   4   2  16   38.44    2.65   0
   5   2  16    7.86    2.58   0
   5   2  16    8.13    1.87   0
  -5   3  16    3.12    2.74   0
   5  -3 -16    1.61    2.69   0
   4  -3 -16    5.23    1.69   0
  -4   3  16    4.54    1.72   0
  -3   3  16   45.95    2.71   0
  -3   3  16   48.88    2.47   0
   3  -3 -16   46.74    2.02   0
  -2   3  16  258.67    3.97   0
   2  -3 -16  232.67    3.45   0
  -2   3  16  259.86    3.20   0
   1  -3 -16   11.19    2.12   0
  -1   3  16   10.77    1.48   0
  -1   3  16    9.93    2.11   0
   0  -3 -16    0.15    2.22   0
   0   3  16   -0.38    1.58   0
   1   3  16   76.51    2.16   0
  -1  -3 -16   78.14    2.27   0
  -2  -3 -16  402.66    4.14   0
   2   3  16  392.71    4.12   0
  -3  -3 -16  205.97    2.99   0
   3   3  16  208.05    3.03   0
   4   3  16    0.98    2.19   0
   4   3  16   -0.63    2.28   0
   5   3  16    3.12    1.78   0
   5   3  16    1.19    2.57   0
   4  -4 -16   36.18    2.77   0
  -4   4  16   43.15    3.69   0
  -4   4  16   41.77    2.73   0
  -3   4  16  213.07    4.26   0
  -3   4  16  192.39    2.98   0
   3  -4 -16  186.98    3.02   0
  -2   4  16   52.16    2.69   0
   2  -4 -16   45.63    1.94   0
  -1   4  16  117.80    2.77   0
   1  -4 -16  110.57    2.72   0
   0  -4 -16   21.34    2.27   0
   0   4  16   24.35    2.25   0
   1   4  16   86.10    2.64   0
  -1  -4 -16   88.18    2.70   0
   2   4  16   -0.25    1.96   0
  -2  -4 -16    0.26    1.48   0
  -3  -4 -16   32.92    1.84   0
   3   4  16   30.23    1.85   0
   4   4  16    8.63    2.57   0
   4   4  16   10.17    2.50   0
   5   4  16    2.41    2.74   0
   5   4  16    2.07    2.77   0
  -4   5  16    1.10    3.18   0
   4  -5 -16    1.65    1.66   0
  -4   5  16   -0.86    1.76   0
  -3   5  16  329.61    5.57   0
   3  -5 -16  310.12    3.72   0
  -3   5  16  306.44    3.93   0
  -2   5  16    1.24    2.24   0
   2  -5 -16    1.06    1.57   0
  -2   5  16    1.67    2.28   0
   1  -5 -16  105.08    2.84   0
  -1   5  16  107.43    2.41   0
   0  -5 -16   43.75    1.95   0
   0   5  16   48.12    1.96   0
   1   5  16   13.95    2.09   0
  -1  -5 -16   12.49    2.11   0
   2   5  16    4.89    2.08   0
  -2  -5 -16    6.22    2.20   0
   3   5  16    5.97    2.34   0
  -3  -5 -16    9.89    2.29   0
   4   5  16    1.64    2.61   0
   5   5  16    0.78    2.95   0
   5   5  16    1.85    2.84   0
   4  -6 -16    2.93    1.91   0
  -4   6  16    3.06    3.78   0
  -4   6  16    3.27    1.89   0
  -3   6  16   32.74    1.86   0
   3  -6 -16   35.26    2.59   0
  -3   6  16   37.11    3.36   0
  -2   6  16   10.25    1.67   0
   2  -6 -16   13.10    2.30   0
  -2   6  16   13.57    2.50   0
   1  -6 -16    4.02    1.57   0
  -1   6  16    1.94    2.26   0
   0   6  16  267.10    3.65   0
   0  -6 -16  256.42    3.52   0
   1   6  16  169.19    3.06   0
  -1  -6 -16  177.49    3.25   0
   2   6  16   30.60    2.45   0
  -2  -6 -16   33.37    1.85   0
   3   6  16   16.08    2.45   0
  -3  -6 -16   18.40    2.48   0
  -4  -6 -16    5.86    2.56   0
   4   6  16    4.91    1.93   0
   4  -7 -16    1.63    2.51   0
  -4   7  16    1.66    2.71   0
  -4   7  16    2.66    4.08   0
   3  -7 -16    3.44    2.48   0
  -3   7  16    1.17    2.54   0
  -3   7  16    0.78    1.69   0
  -2   7  16    2.93    1.69   0
   2  -7 -16    3.57    1.70   0
   1  -7 -16    1.08    2.22   0
  -1   7  16    4.48    1.61   0
   0  -7 -16    3.08    2.20   0
   0   7  16    1.66    2.08   0
   1   7  16   36.38    1.84   0
  -1  -7 -16   39.18    1.89   0
   2   7  16   77.50    2.81   0
  -2  -7 -16   78.35    2.91   0
   3   7  16   59.80    3.13   0
  -3  -7 -16   74.91    3.10   0
   4   7  16    7.45    2.83   0
  -4  -7 -16    9.57    2.85   0
  -3   8  16   -0.18    2.63   0
   3  -8 -16    0.90    1.76   0
  -3   8  16    2.59    2.55   0
  -2   8  16    3.79    2.38   0
   2  -8 -16    3.96    2.30   0
   1  -8 -16    6.74    1.73   0
  -1   8  16    7.23    1.80   0
   0  -8 -16   47.10    2.54   0
   0   8  16   44.11    2.43   0
   1   8  16  154.20    3.23   0
  -1  -8 -16  143.08    2.76   0
   2   8  16   62.23    3.01   0
  -2  -8 -16   65.80    3.01   0
   3   8  16    5.30    2.67   0
  -3  -8 -16    4.10    2.69   0
   4   8  16    1.02    2.74   0
  -4  -8 -16    0.56    2.84   0
  -3   9  16   -0.15    2.73   0
  -3   9  16    0.88    3.42   0
   3  -9 -16    0.84    2.76   0
  -2   9  16    4.37    2.55   0
   2  -9 -16    5.05    2.55   0
  -1   9  16   28.63    2.65   0
   1  -9 -16   27.81    1.88   0
   0  -9 -16    1.23    1.71   0
   0   9  16   -0.04    1.68   0
  -1  -9 -16   10.78    2.52   0
   1   9  16    7.31    1.77   0
   2   9  16    2.12    2.66   0
  -2  -9 -16    4.72    2.61   0
  -3  -9 -16   -0.04    2.75   0
   3   9  16    1.54    2.74   0
  -2  10  16    2.66    1.92   0
   2 -10 -16    4.07    2.80   0
  -1  10  16    1.56    2.59   0
   1 -10 -16    3.61    2.66   0
   0 -10 -16    2.44    2.58   0
   0  10  16    4.53    1.78   0
  -1 -10 -16    0.92    2.57   0
   1  10  16    1.30    1.92   0
   2  10  16   -0.70    2.76   0
  -2 -10 -16    1.85    2.76   0
   0  11  16    4.78    1.98   0
   0 -11 -16    6.20    2.02   0
   1  11  16    1.10    1.90   0
  -1 -11 -16    3.03    2.81   0
   1  10 -17    7.48    1.88   0
  -1 -10  17   12.38    3.63   0
  -1 -10  17   10.89    3.59   0
   0  10 -17   23.18    3.61   0
   0  10 -17   25.99    2.15   0
   0 -10  17   20.98    3.05   0
  -1  10 -17    2.22    2.73   0
   1 -10  17    0.75    2.81   0
   2   9 -17    0.78    2.56   0
   1   9 -17    2.52    2.45   0
  -1  -9  17    0.67    3.14   0
  -1  -9  17    0.67    3.12   0
   0   9 -17   17.18    1.94   0
   0   9 -17   15.05    2.73   0
   0  -9  17   16.78    2.71   0
  -1   9 -17    0.89    2.47   0
   1  -9  17    1.12    2.66   0
   2  -9  17    5.27    2.65   0
  -2   9 -17    8.46    2.76   0
  -2   9 -17    8.18    2.67   0
   3   8 -17    1.33    1.79   0
   2   8 -17   11.17    2.46   0
   1   8 -17   63.99    2.18   0
  -1  -8  17   64.03    4.16   0
  -1  -8  17   64.05    3.89   0
   0   8 -17   50.59    2.59   0
   0   8 -17   46.08    2.83   0
   0  -8  17   47.26    2.88   0
   1  -8  17    2.84    2.44   0
  -1   8 -17    1.59    2.45   0
   2  -8  17    5.36    2.49   0
  -2   8 -17    3.17    2.64   0
  -2   8 -17    3.44    1.75   0
   3  -8  17   10.14    2.57   0
  -3   8 -17    5.76    2.75   0
  -3   8 -17    9.04    3.50   0
   2   7 -17   53.16    2.66   0
  -1  -7  17    5.20    2.80   0
  -1  -7  17    4.17    2.87   0
   1   7 -17    2.82    2.33   0
   0   7 -17   27.48    2.32   0
   0  -7  17   25.96    2.50   0
  -1   7 -17   70.59    2.86   0
  -1   7 -17   64.80    2.29   0
   1  -7  17   66.81    2.83   0
   2  -7  17  109.28    3.09   0
  -2   7 -17  104.09    3.15   0
  -2   7 -17  109.27    3.51   0
  -3   7 -17    4.78    2.67   0
   3  -7  17    7.75    2.44   0
  -3   7 -17    4.74    2.48   0
  -4   7 -17    0.19    1.93   0
   4  -7  17    1.02    2.79   0
   4   6 -17    6.93    1.88   0
   3   6 -17   14.33    1.72   0
   2   6 -17  284.56    3.71   0
   1   6 -17    6.42    2.19   0
  -1  -6  17    5.74    3.26   0
  -1  -6  17    5.12    3.16   0
   0   6 -17   19.48    2.24   0
   0  -6  17   19.14    2.42   0
   0  -6  17   21.41    2.39   0
  -1   6 -17   80.57    2.73   0
   1  -6  17   71.25    2.75   0
  -1   6 -17   74.32    2.75   0
  -2   6 -17    1.59    2.30   0
   2  -6  17    1.63    2.05   0
  -2   6 -17    0.28    1.59   0
  -3   6 -17   13.60    2.58   0
   3  -6  17   20.64    2.51   0
  -3   6 -17   20.51    1.91   0
   4  -6  17    3.05    1.84   0
   4   5 -17    0.87    1.71   0
   3   5 -17  202.66    3.04   0
   2   5 -17   56.34    2.74   0
   1   5 -17    0.85    2.11   0
  -1  -5  17    0.01    2.93   0
  -1  -5  17    0.50    2.58   0
   0   5 -17   36.41    2.32   0
   0  -5  17   33.07    2.55   0
   0  -5  17   31.71    2.54   0
  -1   5 -17   11.27    2.19   0
   1  -5  17   10.77    1.68   0
  -2   5 -17    1.56    2.27   0
   2  -5  17    2.94    2.09   0
   3  -5  17   15.03    1.72   0
   4  -5  17    1.73    2.51   0
   4  -5  17    1.64    2.46   0
   4   4 -17    1.87    2.48   0
   3   4 -17    6.70    2.23   0
   2   4 -17  206.00    3.31   0
  -1  -4  17   58.33    3.68   0
   1   4 -17   63.04    2.36   0
  -1  -4  17   60.29    3.65   0
   0  -4  17  187.21    3.23   0
   0   4 -17  187.93    3.20   0
   0  -4  17  188.68    3.83   0
   0  -4  17  183.11    4.12   0
  -1   4 -17    2.76    2.21   0
   1  -4  17    4.09    1.55   0
   1  -4  17    3.94    1.51   0
   1  -4  17    4.54    2.17   0
   2  -4  17   11.16    1.42   0
   2  -4  17   10.22    2.22   0
  -2   4 -17    9.80    2.19   0
   2  -4  17    9.49    1.42   0
   3  -4  17    6.35    2.98   0
   3  -4  17    4.97    1.61   0
   3  -4  17    3.31    2.28   0
   4  -4  17    0.93    2.35   0
   4  -4  17    0.80    1.66   0
   5  -4  17    4.49    2.76   0
   5  -4  17    7.49    2.71   0
   5   3 -17    1.06    1.88   0
   5   3 -17    1.59    4.54   0
   5   3 -17    0.18    4.51   0
   4   3 -17    7.88    4.54   0
   4   3 -17    7.55    4.85   0
   4   3 -17    3.70    2.59   0
   3   3 -17    0.61    2.08   0
   2   3 -17   17.24    2.16   0
  -2  -3  17   17.66    4.95   0
  -1  -3  17  101.32    4.01   0
  -1  -3  17  102.52    2.25   0
   1   3 -17  108.62    2.66   0
  -1  -3  17   99.77    4.01   0
   0  -3  17   66.82    2.48   0
   0   3 -17   70.87    2.10   0
   0  -3  17   70.51    2.79   0
   0  -3  17   66.69    2.86   0
  -1   3 -17   21.57    2.24   0
   1  -3  17   19.36    2.28   0
   1  -3  17   22.06    2.26   0
   1  -3  17   22.17    2.20   0
  -2   3 -17    0.95    2.12   0
   2  -3  17    0.95    1.43   0
   2  -3  17    1.54    2.07   0
   2  -3  17    1.06    2.06   0
   3  -3  17   82.66    3.55   0
   3  -3  17   77.18    2.70   0
   3  -3  17   74.76    2.23   0
   4  -3  17    1.55    3.40   0
   4  -3  17    4.03    2.36   0
   4  -3  17   -0.84    2.37   0
   5  -3  17    0.97    1.85   0
   5  -3  17    0.44    1.87   0
   5   2 -17   19.64    2.98   0
   5   2 -17   16.47    3.61   0
   5   2 -17   24.05    3.05   0
   4   2 -17    6.95    1.79   0
   4   2 -17    9.41    3.05   0
  -4  -2  17    9.05    3.09   0
   3   2 -17    5.38    2.81   0
   3   2 -17    5.26    2.16   0
  -3  -2  17    5.18    3.24   0
   2   2 -17   24.73    2.10   0
  -2  -2  17   22.93    3.03   0
  -2  -2  17   22.88    1.65   0
   2   2 -17   23.92    3.22   0
  -1  -2  17  386.53    4.06   0
  -1  -2  17  375.19    5.74   0
   1   2 -17  390.56    5.79   0
   1   2 -17  386.03    4.23   0
   0   2 -17   71.84    2.63   0
   0  -2  17   94.55    2.76   0
   0   2 -17   71.29    2.91   0
   0  -2  17   69.33    2.89   0
  -1   2 -17  441.18    4.76   0
   1  -2  17  425.03    4.55   0
   1  -2  17  445.41    4.72   0
   1  -2  17  454.24    4.85   0
   2  -2  17   83.59    3.22   0
   2  -2  17   84.86    2.48   0
   2  -2  17  101.02    2.99   0
   3  -2  17   16.33    2.90   0
   3  -2  17   15.85    2.28   0
   3  -2  17   19.18    1.72   0
   4  -2  17   14.63    3.02   0
   4  -2  17   12.76    2.40   0
   4  -2  17    8.48    1.82   0
   5  -2  17   -0.02    4.28   0
   5  -2  17   -0.77    2.46   0
   5  -2  17    0.68    1.80   0
   5   1 -17    0.65    3.35   0
   5   1 -17    1.18    2.65   0
  -5  -1  17   -0.92    3.46   0
   4   1 -17    2.04    2.36   0
   4   1 -17    2.67    2.46   0
  -4  -1  17    3.62    2.38   0
   3   1 -17   70.92    2.66   0
   3   1 -17   69.80    3.10   0
  -3  -1  17   71.86    3.01   0
  -2  -1  17   71.92    2.05   0
   2   1 -17   74.47    2.61   0
   2   1 -17   69.26    3.10   0
  -2  -1  17   72.67    2.99   0
  -1  -1  17   46.42    1.90   0
  -1  -1  17   48.14    2.77   0
   1   1 -17   47.70    2.42   0
   1   1 -17   49.02    3.23   0
   0  -1  17  363.00    4.46   0
   0   1 -17  370.15    4.66   0
   0   1 -17  379.86    5.29   0
   0  -1  17  361.17    4.71   0
   1  -1  17 1042.41    6.89   0
  -1   1 -17  888.26    6.00   0
  -1   1 -17 1002.95    6.39   0
   1  -1  17 1044.07    6.63   0
   2  -1  17    6.98    2.26   0
   2  -1  17    6.76    1.50   0
   2  -1  17    7.40    2.09   0
   3  -1  17    5.63    2.22   0
   3  -1  17    1.83    2.26   0
   3  -1  17    3.06    2.21   0
   4  -1  17   16.97    2.70   0
   4  -1  17   18.54    1.95   0
   4  -1  17   21.90    2.48   0
   5  -1  17    1.66    2.55   0
   5  -1  17    0.09    3.20   0
   5  -1  17    1.40    1.86   0
  -5   0  17    9.06    2.87   0
   5   0 -17    8.13    2.85   0
   5   0 -17    9.85    2.82   0
   4   0 -17    1.59    2.47   0
  -4   0  17    0.87    2.34   0
   4   0 -17    1.56    2.42   0
   3   0 -17   10.72    2.24   0
   3   0 -17   10.85    2.34   0
  -3   0  17   10.58    2.29   0
  -3   0  17    7.17    2.19   0
  -2   0  17    1.93    2.02   0
   2   0 -17    3.03    2.18   0
  -2   0  17    3.85    2.13   0
   2   0 -17    2.53    2.03   0
  -1   0  17  246.51    4.18   0
   1   0 -17  257.64    3.47   0
  -1   0  17  264.91    3.78   0
   1   0 -17  243.31    3.77   0
   0   0  17   -0.08    2.19   0
   0   0 -17    0.81    1.49   0
   0   0 -17    0.09    1.95   0
   0   0  17    1.34    1.51   0
  -1   0 -17   48.37    2.37   0
   1   0  17   49.24    2.40   0
   1   0  17   49.29    2.44   0
   2   0  17   97.08    2.50   0
  -2   0 -17   91.21    2.24   0
   2   0  17   94.33    2.69   0
   3   0  17    0.85    2.09   0
   3   0  17   -1.58    2.20   0
   3   0  17    1.16    2.13   0
   4   0  17    3.90    2.43   0
   4   0  17    0.93    2.24   0
   4   0  17    5.58    2.28   0
   5   0  17    5.18    2.50   0
   5   0  17    8.05    3.38   0
   5   0  17    4.72    2.59   0
   5  -1 -17   -0.06    3.37   0
   5  -1 -17    3.70    2.82   0
  -5   1  17    0.18    2.80   0
  -4   1  17    4.24    2.51   0
   4  -1 -17    5.61    2.47   0
   4  -1 -17    3.01    2.42   0
  -3   1  17   52.07    2.63   0
  -3   1  17   48.90    2.66   0
   3  -1 -17   47.64    2.67   0
   3  -1 -17   50.14    2.68   0
  -2   1  17   84.14    2.81   0
   2  -1 -17   75.25    2.81   0
   2  -1 -17   90.30    2.90   0
  -2   1  17   83.34    2.85   0
  -1   1  17   13.16    2.47   0
   1  -1 -17   19.42    2.28   0
   1  -1 -17    7.20    2.63   0
  -1   1  17   17.13    2.34   0
   0   1  17  526.43    4.82   0
   0   1  17  486.01    4.82   0
   0  -1 -17  515.73    5.19   0
  -1  -1 -17  716.14    5.71   0
   1   1  17  694.16    5.48   0
   1   1  17  716.87    5.75   0
  -2  -1 -17   28.18    2.29   0
   2   1  17   27.70    2.41   0
   3   1  17    4.38    2.22   0
   3   1  17    3.71    1.42   0
   4   1  17  169.35    2.87   0
   4   1  17  161.16    2.86   0
   5   1  17   -0.58    2.48   0
   5   1  17    0.25    2.52   0
  -5   2  17    0.48    2.75   0
   5  -2 -17    2.65    2.77   0
   4  -2 -17    2.50    2.46   0
  -4   2  17    1.69    1.72   0
  -3   2  17   20.25    2.38   0
   3  -2 -17   20.50    2.28   0
   3  -2 -17   18.93    2.38   0
  -2   2  17   32.60    2.38   0
   2  -2 -17   30.29    1.88   0
  -1   2  17  116.52    2.96   0
   1  -2 -17   99.85    3.01   0
  -1   2  17  112.89    2.91   0
   0   2  17  101.24    2.47   0
   0   2  17  114.42    3.04   0
   0  -2 -17  103.24    2.84   0
  -1  -2 -17  854.67    5.72   0
   1   2  17  858.69    6.04   0
  -2  -2 -17  576.89    5.00   0
   2   2  17  585.79    5.14   0
  -3  -2 -17   13.35    2.15   0
   3   2  17   12.39    1.58   0
   4   2  17   37.00    1.98   0
   4   2  17   37.33    2.49   0
   5   2  17    3.75    1.92   0
   5   2  17    1.45    2.59   0
  -5   3  17    3.75    2.83   0
   5  -3 -17    3.49    2.89   0
  -4   3  17   10.71    2.60   0
   4  -3 -17    8.35    1.73   0
  -4   3  17    9.33    1.81   0
  -3   3  17  144.01    3.57   0
  -3   3  17  138.41    2.69   0
   3  -3 -17  131.80    3.15   0
  -2   3  17   44.03    2.56   0
   2  -3 -17   39.75    1.79   0
  -2   3  17   45.95    2.41   0
  -1   3  17   11.49    2.05   0
  -1   3  17   13.13    2.11   0
   1  -3 -17   11.69    1.56   0
   0  -3 -17   14.40    1.67   0
   0   3  17   16.04    2.26   0
   1   3  17    6.88    1.52   0
  -1  -3 -17    7.93    2.21   0
  -2  -3 -17  121.47    2.83   0
   2   3  17  116.93    2.45   0
  -3  -3 -17   48.13    2.47   0
   3   3  17   47.70    2.46   0
   4   3  17    6.30    2.29   0
   4   3  17    3.41    2.30   0
   5   3  17   14.18    2.84   0
   5   3  17   17.27    2.81   0
  -4   4  17   30.09    2.81   0
   4  -4 -17   25.82    2.01   0
  -4   4  17   29.50    2.63   0
  -3   4  17  404.01    5.49   0
  -3   4  17  390.04    4.31   0
   3  -4 -17  365.46    3.85   0
  -2   4  17   52.21    2.60   0
   2  -4 -17   47.60    1.92   0
  -2   4  17   49.53    2.29   0
   1  -4 -17    4.10    2.03   0
  -1   4  17    1.71    2.13   0
   0  -4 -17   41.65    1.88   0
   0   4  17   43.12    2.34   0
   1   4  17    0.61    1.53   0
  -1  -4 -17    2.08    2.08   0
   2   4  17    1.71    2.01   0
  -2  -4 -17   -0.09    1.34   0
  -3  -4 -17   14.86    2.32   0
   3   4  17   14.48    2.37   0
   4   4  17    1.75    2.42   0
   4   4  17    0.89    1.66   0
   5   4  17    0.80    2.70   0
   5   4  17    0.65    2.69   0
  -4   5  17   13.46    3.85   0
   4  -5 -17    9.91    2.53   0
  -4   5  17    9.09    2.56   0
  -3   5  17    7.62    3.15   0
   3  -5 -17    8.05    2.40   0
  -3   5  17    6.41    2.51   0
  -2   5  17   71.38    2.85   0
   2  -5 -17   63.74    2.69   0
  -2   5  17   69.73    2.18   0
   1  -5 -17   30.12    2.40   0
  -1   5  17   32.13    1.81   0
   0  -5 -17  385.97    4.03   0
   0   5  17  394.97    4.11   0
   1   5  17    1.06    1.95   0
  -1  -5 -17    1.36    1.98   0
   2   5  17   20.45    2.25   0
  -2  -5 -17   24.15    2.19   0
   3   5  17    9.60    2.45   0
  -3  -5 -17    9.88    2.32   0
  -4  -5 -17   -0.62    1.81   0
   4   5  17    2.22    2.40   0
   5   5  17    1.98    2.68   0
   5   5  17   -0.18    2.85   0
  -4   6  17    4.78    3.35   0
   4  -6 -17    4.35    2.59   0
  -4   6  17    1.13    1.95   0
  -3   6  17   14.66    2.61   0
  -3   6  17   12.59    1.77   0
   3  -6 -17   14.70    1.79   0
  -2   6  17    6.26    1.63   0
   2  -6 -17    8.28    1.61   0
  -2   6  17    7.69    2.26   0
  -1   6  17    8.76    2.26   0
   1  -6 -17    8.97    2.27   0
   0  -6 -17    3.49    2.26   0
   0   6  17    2.59    2.27   0
   1   6  17   11.75    1.60   0
  -1  -6 -17   12.76    2.17   0
   2   6  17   17.57    2.37   0
  -2  -6 -17   15.89    2.32   0
   3   6  17    1.09    2.39   0
  -3  -6 -17    1.59    1.74   0
   4   6  17   -0.49    1.82   0
  -4  -6 -17    3.88    2.68   0
   4  -7 -17    0.92    2.76   0
  -4   7  17    0.67    4.09   0
  -4   7  17   -0.24    2.77   0
  -3   7  17    0.59    3.15   0
   3  -7 -17    0.49    1.64   0
  -3   7  17    0.73    1.64   0
  -2   7  17    4.56    2.33   0
   2  -7 -17    6.28    2.34   0
   1  -7 -17    0.68    2.23   0
  -1   7  17    1.53    1.53   0
   0  -7 -17   10.57    1.59   0
   0   7  17    9.77    2.25   0
   1   7  17    1.63    1.67   0
  -1  -7 -17    3.15    1.54   0
   2   7  17  167.90    2.98   0
  -2  -7 -17  182.29    3.44   0
   3   7  17   23.41    2.55   0
  -3  -7 -17   27.54    2.58   0
   4   7  17   22.38    2.93   0
  -4  -7 -17   23.82    2.99   0
  -3   8  17    3.27    2.63   0
   3  -8 -17    0.03    2.60   0
  -3   8  17    4.10    2.58   0
  -2   8  17    5.56    2.39   0
   2  -8 -17    8.84    2.48   0
   1  -8 -17   24.42    2.57   0
  -1   8  17   26.23    1.89   0
   0  -8 -17    1.12    2.14   0
   0   8  17   -0.16    2.12   0
   1   8  17    2.68    2.31   0
  -1  -8 -17    1.85    2.36   0
   2   8  17   22.13    2.66   0
  -2  -8 -17   23.41    1.90   0
   3   8  17   50.46    2.49   0
  -3  -8 -17   50.81    2.45   0
   4   8  17    3.51    2.84   0
  -4  -8 -17    5.11    2.85   0
   2  -9 -17    4.59    1.79   0
  -2   9  17    3.57    2.49   0
  -1   9  17    7.90    2.24   0
   1  -9 -17    6.25    2.45   0
   0  -9 -17   -0.36    1.69   0
   0   9  17   -0.14    1.69   0
   1   9  17    1.72    2.52   0
  -1  -9 -17    1.60    2.51   0
   2   9  17   29.13    2.10   0
  -2  -9 -17   33.86    2.74   0
   3   9  17    2.50    2.08   0
  -3  -9 -17    4.82    2.86   0
   2 -10 -17   -0.01    2.77   0
  -2  10  17    0.43    1.98   0
  -1  10  17    3.95    2.53   0
   1 -10 -17    8.31    2.63   0
   0 -10 -17    0.13    2.49   0
   0  10  17    1.87    2.50   0
   1  10  17   12.55    2.78   0
  -1 -10 -17   15.00    2.73   0
   2  10  17   11.81    2.87   0
  -2 -10 -17   13.41    2.89   0
   0  11  17    9.46    2.77   0
   0 -11 -17    3.40    2.77   0
  -1 -11 -17    3.80    2.14   0
  -1 -10  18    0.64    3.48   0
  -1 -10  18    0.32    3.46   0
   0 -10  18    1.51    2.83   0
   0  10 -18    2.11    2.62   0
  -1  10 -18    1.91    2.65   0
  -1  10 -18    0.92    2.79   0
   1 -10  18    1.61    2.80   0
   2   9 -18    2.91    1.81   0
  -1  -9  18    1.75    3.18   0
  -1  -9  18    2.34    3.09   0
   0   9 -18    2.78    2.47   0
   0  -9  18    1.94    2.61   0
   1  -9  18    1.52    2.59   0
  -1   9 -18   -0.61    1.75   0
   2  -9  18    9.21    2.00   0
  -2   9 -18    8.22    2.70   0
  -2   9 -18   10.81    2.79   0
   3   8 -18    4.57    2.67   0
   1   8 -18   45.04    2.62   0
  -1  -8  18   33.82    3.66   0
  -1  -8  18   42.70    4.12   0
   0   8 -18   -0.17    2.32   0
   0  -8  18   -0.13    2.46   0
   1  -8  18    5.06    2.53   0
  -1   8 -18    6.07    2.51   0
   2  -8  18    0.14    2.42   0
  -2   8 -18    0.51    2.63   0
  -2   8 -18   -0.33    1.69   0
   3  -8  18    4.71    2.65   0
  -3   8 -18    4.89    3.44   0
  -3   8 -18    4.81    1.86   0
   2   7 -18    7.21    1.76   0
   1   7 -18   16.09    2.39   0
  -1  -7  18   13.49    3.38   0
  -1  -7  18   12.96    3.07   0
   0   7 -18    2.47    2.11   0
   0  -7  18    4.04    2.36   0
   0  -7  18    4.55    2.31   0
   1  -7  18   -0.15    2.30   0
  -1   7 -18    1.31    2.33   0
  -1   7 -18   -0.41    2.34   0
  -2   7 -18  273.81    4.52   0
   2  -7  18  259.33    3.82   0
  -2   7 -18  247.75    3.44   0
   3  -7  18    1.15    2.48   0
  -3   7 -18    1.89    3.26   0
  -3   7 -18    0.61    1.77   0
   4   6 -18    2.46    2.63   0
   3   6 -18   42.77    2.53   0
   2   6 -18   77.47    2.84   0
   1   6 -18   20.95    1.67   0
  -1  -6  18   19.67    3.43   0
  -1  -6  18   17.81    3.54   0
   0   6 -18    1.61    2.12   0
   0  -6  18    0.12    2.13   0
   0  -6  18    0.04    2.22   0
   1  -6  18   65.91    2.25   0
  -1   6 -18   80.58    2.76   0
  -2   6 -18   15.62    2.50   0
  -2   6 -18   12.47    2.24   0
   2  -6  18   10.67    2.32   0
  -3   6 -18    2.38    2.51   0
   3  -6  18    2.30    2.44   0
   4  -6  18    0.45    1.80   0
   4   5 -18    4.07    2.53   0
   3   5 -18    4.16    2.42   0
   2   5 -18    4.92    2.29   0
  -1  -5  18    4.26    2.58   0
  -1  -5  18    4.42    2.70   0
   1   5 -18    2.35    2.22   0
   0   5 -18  152.34    2.99   0
   0  -5  18  146.24    3.49   0
   0  -5  18  140.83    3.89   0
  -1   5 -18    1.41    2.20   0
   1  -5  18    2.19    2.25   0
   1  -5  18    1.38    2.06   0
   1  -5  18    1.98    2.14   0
   2  -5  18    6.84    2.35   0
  -2   5 -18    6.11    2.32   0
   2  -5  18    4.79    2.21   0
   3  -5  18   -1.61    2.32   0
   4  -5  18    1.66    2.51   0
   4  -5  18    6.49    2.51   0
   3   4 -18  155.21    3.23   0
   2   4 -18    2.39    2.29   0
  -1  -4  18    4.91    1.53   0
   1   4 -18    6.35    2.11   0
  -1  -4  18    6.28    2.68   0
  -1  -4  18    5.42    2.82   0
   0  -4  18  287.74    3.69   0
   0  -4  18  271.38    4.23   0
   0   4 -18  296.86    3.63   0
   0  -4  18  285.44    4.32   0
   1  -4  18   61.98    2.62   0
  -1   4 -18   63.17    2.64   0
   1  -4  18   57.53    2.57   0
   1  -4  18   62.32    2.55   0
   2  -4  18   37.98    2.54   0
  -2   4 -18   41.19    2.59   0
   2  -4  18   35.27    1.79   0
   2  -4  18   34.01    2.30   0
   3  -4  18   13.66    2.99   0
   3  -4  18   16.54    2.36   0
   3  -4  18   13.98    2.36   0
   4  -4  18    4.79    1.80   0
   4  -4  18    3.27    1.67   0
   5   3 -18   -0.97    2.91   0
   5   3 -18    0.39    4.51   0
   5   3 -18    0.28    4.46   0
   4   3 -18    2.35    2.47   0
   4   3 -18    1.57    4.66   0
   4   3 -18    1.11    4.74   0
   3   3 -18    7.88    1.62   0
   2   3 -18    2.57    2.08   0
  -2  -3  18    0.39    3.55   0
  -1  -3  18   41.73    1.78   0
   1   3 -18   42.82    2.25   0
  -1  -3  18   42.70    3.25   0
  -1  -3  18   41.86    3.17   0
   0   3 -18    3.95    1.43   0
   0  -3  18    5.44    1.99   0
   0  -3  18    3.53    2.17   0
   0  -3  18    3.47    2.17   0
   1  -3  18    1.87    1.46   0
   1  -3  18    1.54    2.14   0
   1  -3  18    1.56    1.45   0
  -1   3 -18    2.61    2.09   0
   2  -3  18   20.22    2.40   0
  -2   3 -18   22.53    2.32   0
   2  -3  18   19.14    1.72   0
   2  -3  18   18.58    2.14   0
   3  -3  18   17.28    2.43   0
   3  -3  18   18.19    1.73   0
   3  -3  18   14.43    1.76   0
   4  -3  18   15.79    2.38   0
   4  -3  18   17.43    3.20   0
   4  -3  18   17.71    1.88   0
   5  -3  18   -0.33    1.85   0
   5  -3  18    1.36    1.76   0
   5   2 -18   13.40    3.03   0
   5   2 -18   13.75    3.71   0
   5   2 -18   15.07    3.74   0
   4   2 -18    3.27    2.55   0
   4   2 -18    0.74    2.99   0
  -4  -2  18    2.79    2.99   0
   3   2 -18   20.15    3.12   0
  -3  -2  18   22.76    3.57   0
   3   2 -18   24.14    2.32   0
   2   2 -18  203.25    3.12   0
  -2  -2  18  206.22    3.13   0
   2   2 -18  203.89    5.10   0
  -2  -2  18  202.51    5.22   0
  -1  -2  18  186.46    2.99   0
   1   2 -18  196.77    3.28   0
  -1  -2  18  180.48    4.14   0
   1   2 -18  190.17    4.19   0
   0  -2  18  441.21    4.29   0
   0   2 -18  464.67    4.36   0
   0   2 -18  469.34    5.27   0
   0  -2  18  442.52    5.17   0
   1  -2  18    9.01    2.11   0
   1  -2  18    3.51    2.11   0
  -1   2 -18    1.28    2.19   0
   1  -2  18    6.32    2.13   0
   2  -2  18  262.63    4.01   0
   2  -2  18  254.79    3.29   0
   2  -2  18  265.30    3.40   0
   3  -2  18   12.29    2.41   0
   3  -2  18   12.51    1.72   0
   3  -2  18    9.41    2.27   0
   4  -2  18    4.61    1.70   0
   4  -2  18    3.80    3.04   0
   4  -2  18    4.16    2.38   0
   5  -2  18    4.69    3.41   0
   5  -2  18    5.43    2.65   0
   5  -2  18    4.38    2.68   0
   5   1 -18   -0.55    2.85   0
   5   1 -18    1.04    3.49   0
  -5  -1  18    0.27    3.47   0
   4   1 -18   13.84    2.44   0
   4   1 -18   10.93    3.09   0
  -4  -1  18   11.91    3.05   0
  -3  -1  18    2.88    1.50   0
   3   1 -18    4.09    2.74   0
   3   1 -18    2.48    2.16   0
  -3  -1  18    3.25    2.15   0
   2   1 -18   26.13    2.55   0
   2   1 -18   29.29    2.21   0
  -2  -1  18   29.68    2.97   0
  -2  -1  18   28.70    1.79   0
  -1  -1  18  179.90    4.06   0
  -1  -1  18  195.48    3.41   0
   1   1 -18  189.76    3.07   0
   1   1 -18  183.20    4.02   0
   0  -1  18  423.41    4.78   0
   0   1 -18  441.05    4.95   0
   0   1 -18  438.39    5.14   0
   0  -1  18  428.37    5.47   0
  -1   1 -18  880.40    6.43   0
  -1   1 -18  861.03    6.37   0
   1  -1  18  853.72    6.43   0
   1  -1  18  889.89    6.21   0
   2  -1  18  208.61    3.83   0
   2  -1  18  200.23    3.02   0
   2  -1  18  194.64    3.32   0
   3  -1  18    1.64    2.13   0
   3  -1  18    0.78    1.49   0
   3  -1  18    1.05    2.16   0
   4  -1  18    0.70    2.41   0
   4  -1  18   -1.08    2.34   0
   4  -1  18   -1.06    2.36   0
   5  -1  18    0.44    3.23   0
   5  -1  18    1.69    1.84   0
   5  -1  18    2.34    2.52   0
  -5   0  18    2.27    2.78   0
   5   0 -18    0.21    2.63   0
   5   0 -18    1.07    2.76   0
   4   0 -18   13.61    3.22   0
  -4   0  18   16.41    2.59   0
   4   0 -18   15.41    2.68   0
  -3   0  18    0.45    2.12   0
   3   0 -18    0.88    1.48   0
  -3   0  18    0.53    2.16   0
   3   0 -18    2.14    2.75   0
  -2   0  18  250.06    3.71   0
   2   0 -18  232.08    3.93   0
   2   0 -18  243.34    3.77   0
  -2   0  18  237.82    4.34   0
  -1   0  18   67.79    2.14   0
  -1   0  18   69.64    2.73   0
   1   0 -18   68.15    2.60   0
   1   0 -18   63.93    2.26   0
   0   0  18   75.98    2.68   0
   0   0 -18   73.98    2.58   0
   0   0 -18   69.76    2.20   0
   0   0  18   67.72    2.55   0
   1   0  18   31.31    2.36   0
  -1   0 -18   32.51    2.35   0
   1   0  18   35.61    2.38   0
   2   0  18   41.25    2.41   0
  -2   0 -18   38.37    2.29   0
   2   0  18   37.42    1.77   0
   3   0  18    2.79    2.12   0
   3   0  18    0.80    2.10   0
   3   0  18    1.50    2.18   0
   4   0  18    8.53    2.93   0
   4   0  18   10.35    2.32   0
   4   0  18   11.03    2.33   0
   5   0  18    3.15    2.71   0
   5   0  18    4.51    1.87   0
   5   0  18    4.51    2.62   0
   5  -1 -18    2.79    2.71   0
   5  -1 -18    2.04    2.78   0
  -5   1  18    0.84    1.91   0
   4  -1 -18    1.40    2.43   0
   4  -1 -18    1.84    2.38   0
  -4   1  18    2.08    2.42   0
  -3   1  18    7.42    2.34   0
  -3   1  18    5.90    2.26   0
   3  -1 -18    6.10    2.29   0
   3  -1 -18    5.75    2.28   0
   2  -1 -18   80.87    2.85   0
   2  -1 -18   82.90    2.46   0
  -2   1  18   87.55    2.84   0
  -2   1  18   86.39    2.91   0
  -1   1  18   -0.22    2.03   0
   1  -1 -18    5.88    2.11   0
   1  -1 -18    1.35    1.46   0
  -1   1  18    0.47    2.05   0
   0   1  18 1202.03    7.17   0
   0   1  18 1296.12    7.44   0
   0  -1 -18 1241.43    7.07   0
   1   1  18  719.14    5.38   0
  -1  -1 -18  753.99    5.64   0
   1   1  18  688.41    5.78   0
  -2  -1 -18  400.75    3.86   0
   2   1  18  396.24    4.06   0
   3   1  18    4.91    2.06   0
   3   1  18    5.55    1.59   0
   4   1  18   16.64    1.79   0
   4   1  18   14.85    1.83   0
   5   1  18    0.94    2.55   0
   5   1  18   -0.45    1.88   0
  -5   2  18    5.81    2.81   0
   5  -2 -18    7.53    2.82   0
   4  -2 -18    3.76    2.38   0
  -4   2  18    3.37    2.58   0
  -3   2  18   15.59    2.45   0
   3  -2 -18   13.30    2.28   0
  -2   2  18   82.27    2.82   0
   2  -2 -18   78.63    2.80   0
  -1   2  18  356.56    4.30   0
  -1   2  18  350.84    4.15   0
   1  -2 -18  339.47    4.18   0
   0   2  18  981.54    6.38   0
   0   2  18 1043.67    6.61   0
   0  -2 -18  952.57    6.08   0
  -1  -2 -18   71.04    2.93   0
   1   2  18   69.45    2.33   0
  -2  -2 -18  626.13    4.93   0
   2   2  18  595.15    4.83   0
  -3  -2 -18   49.96    1.91   0
   3   2  18   47.20    1.91   0
   4   2  18   11.75    2.34   0
   4   2  18    9.99    1.77   0
   5   2  18    0.63    1.92   0
   5   2  18    1.72    2.66   0
   5  -3 -18   -0.08    2.78   0
  -4   3  18   35.91    3.37   0
   4  -3 -18   28.83    2.06   0
  -4   3  18   32.82    2.01   0
  -3   3  18   32.64    2.53   0
  -3   3  18   30.23    2.50   0
   3  -3 -18   33.01    2.54   0
  -2   3  18   75.45    2.63   0
   2  -3 -18   70.02    2.20   0
  -2   3  18   76.39    2.69   0
   1  -3 -18    6.73    1.50   0
  -1   3  18    7.17    2.03   0
  -1   3  18    6.44    2.05   0
   0  -3 -18   51.28    2.46   0
   0   3  18   55.74    2.53   0
   1   3  18  302.37    3.49   0
  -1  -3 -18  313.57    3.52   0
  -2  -3 -18  170.55    3.07   0
   2   3  18  162.49    3.04   0
  -3  -3 -18   11.08    1.66   0
   3   3  18   12.33    2.33   0
   4   3  18   22.98    2.41   0
   4   3  18   21.82    2.42   0
   5   3  18   12.57    2.66   0
   5   3  18   15.89    2.66   0
   4  -4 -18    1.48    1.87   0
  -4   4  18   -1.11    2.38   0
  -4   4  18    0.85    3.15   0
  -3   4  18  108.78    3.12   0
   3  -4 -18  101.47    2.47   0
  -3   4  18  117.91    3.46   0
  -2   4  18  132.07    3.19   0
   2  -4 -18  132.16    2.90   0
  -2   4  18  138.14    2.86   0
   1  -4 -18    1.10    2.12   0
  -1   4  18    1.88    2.06   0
  -1   4  18    3.65    2.12   0
   0  -4 -18  100.71    2.66   0
   0   4  18  101.97    2.25   0
   1   4  18   20.80    2.20   0
  -1  -4 -18   21.27    1.67   0
   2   4  18    1.69    1.91   0
  -2  -4 -18    1.09    1.97   0
  -3  -4 -18   58.02    2.73   0
   3   4  18   56.26    2.77   0
   4   4  18   22.55    2.65   0
   5   4  18    5.56    2.75   0
   5   4  18    9.88    2.80   0
  -4   5  18    2.98    3.18   0
   4  -5 -18    3.58    2.37   0
  -4   5  18    4.08    2.53   0
  -3   5  18   49.06    2.73   0
  -3   5  18   50.40    3.41   0
   3  -5 -18   43.67    2.06   0
   2  -5 -18  637.87    5.04   0
  -2   5  18  693.03    5.92   0
  -2   5  18  637.42    4.65   0
   1  -5 -18   71.28    2.17   0
  -1   5  18   79.47    2.18   0
   0  -5 -18    7.57    2.29   0
   0   5  18    7.35    2.26   0
   1   5  18   -0.41    2.00   0
  -1  -5 -18    0.53    1.97   0
  -2  -5 -18    7.67    1.57   0
   2   5  18    8.10    2.23   0
   3   5  18   21.08    2.50   0
  -3  -5 -18   23.40    2.56   0
  -4  -5 -18    3.24    2.42   0
   4   5  18    1.77    2.50   0
   5   5  18    1.80    2.86   0
   5   5  18    2.59    2.91   0
   4  -6 -18    2.26    1.78   0
  -4   6  18    4.01    3.84   0
  -4   6  18    4.26    2.65   0
  -3   6  18  112.85    4.06   0
  -3   6  18  105.67    2.44   0
   3  -6 -18  110.59    2.99   0
   2  -6 -18    8.96    2.30   0
  -2   6  18    7.02    2.55   0
  -2   6  18    7.75    1.70   0
   1  -6 -18    1.58    2.21   0
  -1   6  18    2.75    2.23   0
   0   6  18    0.50    2.20   0
   0  -6 -18   -0.21    1.60   0
   1   6  18    8.24    2.17   0
  -1  -6 -18    8.36    2.24   0
   2   6  18    5.68    2.23   0
  -2  -6 -18    5.92    2.27   0
   3   6  18   19.10    1.99   0
  -3  -6 -18   20.17    1.84   0
   4   6  18    7.12    1.87   0
  -4  -6 -18    6.67    2.63   0
  -3   7  18    3.14    2.62   0
  -3   7  18    2.23    2.49   0
   3  -7 -18    5.81    2.50   0
  -2   7  18    1.38    2.29   0
   2  -7 -18    1.31    1.62   0
  -2   7  18    1.92    3.00   0
   1  -7 -18    5.46    2.24   0
  -1   7  18    6.39    1.54   0
   0  -7 -18    5.74    2.25   0
   0   7  18    4.13    2.19   0
   1   7  18   19.77    2.34   0
  -1  -7 -18   17.43    2.40   0
   2   7  18  173.74    3.36   0
  -2  -7 -18  183.83    3.47   0
   3   7  18    7.51    2.59   0
  -3  -7 -18    9.81    2.59   0
   4   7  18    1.59    2.80   0
  -4  -7 -18    3.21    2.70   0
  -3   8  18    0.75    2.73   0
  -3   8  18   -0.52    2.59   0
   3  -8 -18    0.33    2.62   0
   2  -8 -18    2.41    1.70   0
  -2   8  18    3.94    2.41   0
   1  -8 -18    0.83    2.33   0
  -1   8  18    1.79    2.33   0
   0  -8 -18    0.84    1.66   0
   0   8  18    2.35    1.57   0
   1   8  18    8.72    1.70   0
  -1  -8 -18   10.11    2.37   0
   2   8  18   10.20    1.90   0
  -2  -8 -18   12.61    2.48   0
  -3  -8 -18    7.74    1.98   0
   3   8  18    6.64    2.63   0
  -2   9  18    0.41    1.78   0
   2  -9 -18    2.16    2.50   0
   1  -9 -18    4.08    2.30   0
  -1   9  18    3.05    2.38   0
   0  -9 -18   10.08    1.87   0
   0   9  18   12.42    2.50   0
   1   9  18   23.29    2.66   0
  -1  -9 -18   20.38    2.03   0
   2   9  18   -0.37    2.60   0
  -2  -9 -18   -0.96    2.70   0
   3   9  18    9.15    2.89   0
  -3  -9 -18   12.74    2.83   0
   2 -10 -18    4.26    2.78   0
  -2  10  18    3.97    2.77   0
  -1  10  18   -0.83    2.59   0
   1 -10 -18    4.00    2.60   0
   0 -10 -18    7.24    2.55   0
   0  10  18    7.32    2.64   0
   1  10  18    1.55    2.69   0
  -1 -10 -18    0.36    2.67   0
   2  10  18    9.76    2.13   0
  -2 -10 -18   14.89    2.97   0
   0  11  18    0.92    2.78   0
  -1 -10  19    0.59    3.51   0
  -1 -10  19    0.17    3.42   0
   0  10 -19    2.61    1.90   0
   0 -10  19    2.93    2.83   0
   0 -10  19    3.52    2.81   0
  -1  10 -19    1.80    2.06   0
  -1  10 -19   -0.76    2.78   0
   1 -10  19    1.09    2.16   0
  -1  -9  19    2.05    3.34   0
  -1  -9  19    2.51    3.73   0
   0  -9  19    6.13    2.68   0
   0  -9  19    5.76    2.76   0
   1  -9  19    2.04    2.69   0
  -1   9 -19    0.62    2.67   0
  -1   9 -19    1.11    2.53   0
   2  -9  19    2.73    1.92   0
  -2   9 -19   -0.10    2.69   0
  -2   9 -19    0.79    1.90   0
   3   8 -19   10.23    1.97   0
  -1  -8  19    8.61    3.22   0
  -1  -8  19   10.95    3.20   0
   0   8 -19    3.25    1.65   0
   0  -8  19    3.94    2.55   0
   0  -8  19    3.93    2.37   0
  -1   8 -19   12.19    2.42   0
   1  -8  19   13.63    2.57   0
  -2   8 -19   13.57    2.78   0
   2  -8  19   10.98    2.58   0
  -2   8 -19   12.92    2.58   0
   3  -8  19    1.12    1.94   0
  -3   8 -19   -0.68    3.34   0
  -3   8 -19   -0.27    2.66   0
   2   7 -19    3.65    2.45   0
   1   7 -19    7.18    1.71   0
  -1  -7  19    8.20    3.33   0
  -1  -7  19    6.09    2.99   0
   0  -7  19    7.76    2.34   0
   0  -7  19    8.58    2.84   0
  -1   7 -19   28.75    2.56   0
   1  -7  19   25.58    2.47   0
  -2   7 -19  192.14    4.14   0
   2  -7  19  200.81    3.57   0
  -2   7 -19  179.59    3.18   0
   3  -7  19    1.66    1.71   0
  -3   7 -19   -0.16    2.71   0
   4   6 -19    3.46    1.90   0
   3   6 -19    2.12    1.78   0
   2   6 -19   10.36    1.72   0
  -1  -6  19   23.10    3.21   0
   1   6 -19   24.33    2.36   0
  -1  -6  19   23.65    3.25   0
   0   6 -19    1.79    2.19   0
   0  -6  19    0.22    2.19   0
   0  -6  19    0.34    2.20   0
  -1   6 -19  113.14    3.11   0
   1  -6  19  119.54    3.10   0
   1  -6  19  107.07    3.10   0
  -2   6 -19   52.19    2.79   0
   2  -6  19   46.21    2.67   0
  -3   6 -19   32.72    2.96   0
   3  -6  19   33.94    2.68   0
   4  -6  19    0.34    1.80   0
   4  -6  19   -1.08    2.66   0
   4   5 -19    1.72    1.91   0
   3   5 -19    2.85    1.74   0
   2   5 -19   35.07    1.85   0
   1   5 -19   24.58    2.31   0
  -1  -5  19   19.85    3.25   0
  -1  -5  19   21.75    2.97   0
   0  -5  19   23.66    2.51   0
   0   5 -19   23.06    1.63   0
   0  -5  19   20.05    2.34   0
   1  -5  19   48.90    2.60   0
   1  -5  19   50.83    2.51   0
  -1   5 -19   48.17    1.94   0
   1  -5  19   49.41    2.53   0
   2  -5  19   27.94    2.50   0
  -2   5 -19   31.65    2.69   0
   2  -5  19   34.17    2.34   0
   2  -5  19   28.31    2.38   0
   3  -5  19    9.40    2.37   0
   3  -5  19    8.30    2.28   0
   4  -5  19    1.55    1.73   0
   4  -5  19    2.98    1.75   0
   3   4 -19   48.72    2.08   0
   2   4 -19  270.34    3.26   0
  -1  -4  19   34.05    1.77   0
  -1  -4  19   32.52    3.10   0
   1   4 -19   32.81    2.31   0
  -1  -4  19   33.46    3.15   0
   0  -4  19   24.82    2.21   0
   0   4 -19   25.55    2.11   0
   0  -4  19   27.05    2.52   0
   0  -4  19   28.71    2.40   0
   1  -4  19    3.11    2.17   0
  -1   4 -19    2.21    1.55   0
   1  -4  19    5.09    2.10   0
   1  -4  19    4.13    2.12   0
   2  -4  19   14.84    2.32   0
   2  -4  19   16.98    2.10   0
  -2   4 -19   20.23    2.38   0
   2  -4  19   18.67    2.17   0
   3  -4  19    4.28    2.38   0
   3  -4  19    5.00    2.29   0
   3  -4  19    3.67    1.58   0
   4  -4  19   15.01    3.79   0
   4  -4  19    9.18    2.55   0
   4  -4  19   11.31    2.52   0
   4   3 -19    0.30    5.36   0
   4   3 -19    0.97    2.33   0
   4   3 -19    0.36    5.72   0
   3   3 -19   47.10    2.60   0
  -2  -3  19    7.69    1.59   0
   2   3 -19    5.89    1.58   0
  -2  -3  19    6.34    3.42   0
   2   3 -19    6.25    3.08   0
  -1  -3  19   34.78    2.74   0
   1   3 -19   34.05    1.70   0
  -1  -3  19   38.70    1.74   0
  -1  -3  19   36.61    3.09   0
   0  -3  19   62.36    2.79   0
   0   3 -19   72.41    2.51   0
   0  -3  19   66.76    2.79   0
   0  -3  19   67.91    2.50   0
   1  -3  19   10.48    1.60   0
   1  -3  19    9.87    1.47   0
  -1   3 -19   10.49    2.16   0
   1  -3  19    9.64    2.01   0
   2  -3  19    4.85    1.45   0
   2  -3  19    7.76    2.19   0
   2  -3  19    7.71    2.09   0
  -2   3 -19    7.48    2.22   0
   3  -3  19   89.57    3.20   0
   3  -3  19   84.11    2.74   0
   3  -3  19   85.04    2.26   0
   4  -3  19    5.63    2.39   0
   4  -3  19    5.70    1.73   0
   4  -3  19    6.70    3.06   0
   5  -3  19    3.70    5.29   0
   5  -3  19    2.38    2.81   0
   5  -3  19    2.96    2.68   0
   5   2 -19   19.04    3.84   0
   5   2 -19   26.07    3.04   0
   5   2 -19   19.53    3.91   0
   4   2 -19   25.08    3.48   0
   4   2 -19   23.87    2.01   0
  -4  -2  19   24.57    3.49   0
   3   2 -19   43.72    3.48   0
   3   2 -19   47.60    2.54   0
  -3  -2  19   46.34    3.54   0
  -2  -2  19   26.44    1.62   0
   2   2 -19   28.50    2.15   0
   2   2 -19   24.86    3.04   0
  -2  -2  19   25.45    3.05   0
  -1  -2  19  154.03    3.08   0
  -1  -2  19  143.72    3.69   0
   1   2 -19  148.13    3.71   0
   1   2 -19  152.13    2.65   0
   0  -2  19   52.51    2.76   0
   0   2 -19   50.97    2.44   0
   0   2 -19   44.87    2.76   0
   0  -2  19   54.18    2.59   0
   1  -2  19  249.08    3.36   0
   1  -2  19  241.63    3.36   0
  -1   2 -19  250.05    3.33   0
   1  -2  19  250.96    3.64   0
   2  -2  19  371.77    4.57   0
   2  -2  19  362.58    3.89   0
   2  -2  19  355.48    3.93   0
   3  -2  19   71.16    2.98   0
   3  -2  19   74.84    2.53   0
   3  -2  19   64.70    2.67   0
   4  -2  19   12.96    3.13   0
   4  -2  19    9.96    1.80   0
   4  -2  19    7.94    2.42   0
   5  -2  19    0.13    3.73   0
   5  -2  19    0.33    2.63   0
   5  -2  19    1.22    2.62   0
  -5  -1  19   20.91    2.99   0
   5   1 -19   23.08    2.93   0
   5   1 -19   18.22    3.61   0
   4   1 -19    8.06    2.47   0
   4   1 -19    7.04    2.98   0
  -4  -1  19    7.13    2.49   0
   3   1 -19    0.60    2.17   0
   3   1 -19    1.38    2.23   0
  -3  -1  19    0.87    2.57   0
  -3  -1  19    0.42    1.58   0
   2   1 -19  110.10    2.39   0
  -2  -1  19  115.70    2.76   0
  -2  -1  19  107.33    3.82   0
   2   1 -19  106.47    3.77   0
  -1  -1  19  377.00    3.92   0
  -1  -1  19  366.96    5.05   0
   1   1 -19  396.68    4.19   0
   1   1 -19  386.30    5.20   0
   0  -1  19  316.76    4.13   0
   0   1 -19  319.55    4.45   0
   0   1 -19  329.47    4.48   0
   0  -1  19  305.84    4.59   0
   1  -1  19  115.29    3.21   0
  -1   1 -19  118.48    2.81   0
  -1   1 -19  121.33    3.18   0
   1  -1  19  119.17    2.66   0
   2  -1  19    9.39    2.21   0
   2  -1  19   11.90    2.27   0
   2  -1  19   16.13    2.33   0
   3  -1  19   13.92    2.23   0
   3  -1  19   16.32    2.39   0
   3  -1  19   20.32    2.26   0
   4  -1  19    6.57    2.57   0
   4  -1  19    5.61    2.32   0
   4  -1  19    7.60    2.38   0
   5  -1  19    2.47    2.60   0
   5  -1  19    4.73    3.25   0
   5  -1  19    2.79    1.83   0
   5   0 -19    4.12    2.78   0
   5   0 -19    3.55    2.86   0
  -5   0  19    5.34    2.95   0
  -4   0  19    2.59    2.59   0
   4   0 -19    2.79    2.32   0
   4   0 -19    1.57    2.41   0
  -3   0  19    0.30    2.19   0
   3   0 -19    0.66    2.67   0
   3   0 -19    0.64    2.17   0
  -3   0  19    1.44    2.12   0
   2   0 -19    8.49    2.14   0
  -2   0  19    9.58    1.47   0
   2   0 -19    7.70    1.64   0
  -2   0  19    9.47    2.22   0
  -1   0  19   54.64    2.00   0
  -1   0  19   56.55    2.54   0
   1   0 -19   57.41    2.72   0
   1   0 -19   56.49    2.50   0
   0   0  19    6.06    2.06   0
   0   0 -19    4.67    1.56   0
   0   0 -19    6.02    2.04   0
   0   0  19    5.55    2.07   0
   1   0  19  415.44    4.39   0
  -1   0 -19  433.56    4.14   0
   1   0  19  425.11    4.14   0
   2   0  19   47.55    2.04   0
  -2   0 -19   43.00    1.80   0
   2   0  19   47.66    2.35   0
   3   0  19    3.06    2.10   0
   3   0  19    3.82    2.10   0
   3   0  19    3.86    1.55   0
   4   0  19    7.80    2.43   0
   4   0  19    8.70    2.36   0
   4   0  19    6.84    1.70   0
   5   0  19   11.42    2.71   0
   5   0  19   13.73    2.85   0
   5   0  19   14.48    2.64   0
   5  -1 -19    9.34    2.92   0
   5  -1 -19    9.59    2.79   0
  -5   1  19    9.04    2.81   0
   4  -1 -19    0.37    2.43   0
   4  -1 -19    1.34    2.47   0
  -4   1  19    1.34    2.31   0
  -3   1  19    6.30    1.65   0
  -3   1  19    6.44    2.29   0
   3  -1 -19    8.14    2.36   0
   3  -1 -19    6.79    2.29   0
  -2   1  19   83.61    2.78   0
   2  -1 -19   79.47    2.76   0
   2  -1 -19   90.78    2.91   0
  -2   1  19   83.69    2.95   0
   1  -1 -19  121.09    2.71   0
  -1   1  19  130.80    2.57   0
  -1   1  19  137.38    3.18   0
   1  -1 -19  138.97    3.02   0
   0   1  19  328.81    4.28   0
   0  -1 -19  307.64    3.75   0
   0   1  19  297.65    4.44   0
   1   1  19  287.18    3.88   0
  -1  -1 -19  290.86    3.89   0
   1   1  19  273.36    4.03   0
  -2  -1 -19  335.98    3.92   0
   2   1  19  336.83    4.08   0
   3   1  19    4.34    1.51   0
   3   1  19    3.18    1.56   0
   4   1  19    7.24    2.29   0
   4   1  19    9.62    1.66   0
   5   1  19    1.12    2.61   0
   5   1  19    1.61    1.82   0
  -5   2  19    6.70    2.91   0
   5  -2 -19    5.91    2.83   0
   4  -2 -19   16.29    2.70   0
  -4   2  19   19.55    2.63   0
  -3   2  19   25.04    2.54   0
  -3   2  19   23.78    2.41   0
   3  -2 -19   27.82    2.46   0
   2  -2 -19   11.89    2.27   0
  -2   2  19    4.73    2.20   0
  -2   2  19    6.36    1.60   0
   1  -2 -19  380.77    4.28   0
  -1   2  19  408.26    4.38   0
  -1   2  19  404.75    4.28   0
   0   2  19   32.97    2.92   0
   0   2  19   17.22    2.27   0
   0  -2 -19   20.74    2.54   0
  -1  -2 -19  172.93    2.84   0
   1   2  19  175.41    3.26   0
  -2  -2 -19   39.28    2.67   0
   2   2  19   30.65    2.54   0
  -3  -2 -19   28.87    2.33   0
   3   2  19   27.70    1.81   0
   4   2  19   47.47    2.05   0
   4   2  19   53.00    2.64   0
   5   2  19    1.96    2.51   0
   5   2  19   -0.79    2.41   0
   4  -3 -19    1.38    1.64   0
  -4   3  19   -1.12    1.78   0
  -4   3  19    1.92    2.46   0
  -3   3  19   27.12    2.52   0
  -3   3  19   25.39    2.56   0
   3  -3 -19   21.55    2.47   0
  -2   3  19   18.25    1.70   0
   2  -3 -19   15.10    2.22   0
  -2   3  19   19.39    2.27   0
  -1   3  19   18.73    1.63   0
   1  -3 -19   16.58    2.16   0
  -1   3  19   18.89    2.14   0
   0   3  19  222.51    3.40   0
   0  -3 -19  207.80    3.00   0
   1   3  19    0.91    2.12   0
  -1  -3 -19    1.36    1.44   0
  -2  -3 -19    2.01    2.09   0
   2   3  19    0.95    1.46   0
  -3  -3 -19   39.46    2.49   0
   3   3  19   38.75    1.87   0
   4   3  19    5.93    1.65   0
   4   3  19    4.42    2.37   0
   5   3  19   -0.20    1.83   0
   5   3  19   -0.18    1.87   0
  -4   4  19    1.78    3.08   0
   4  -4 -19    2.61    2.35   0
  -4   4  19    0.38    1.84   0
  -3   4  19    5.62    2.55   0
  -3   4  19    9.21    2.49   0
   3  -4 -19    8.78    2.37   0
   2  -4 -19  121.72    2.88   0
  -2   4  19  122.09    3.21   0
  -2   4  19  122.61    2.90   0
   1  -4 -19   27.28    1.72   0
  -1   4  19   29.14    1.81   0
  -1   4  19   30.53    2.38   0
   0  -4 -19   80.73    2.14   0
   0   4  19   87.85    2.62   0
   1   4  19   78.66    2.60   0
  -1  -4 -19   80.97    2.23   0
   2   4  19    4.58    1.98   0
  -2  -4 -19    4.44    2.11   0
  -3  -4 -19    9.63    1.70   0
   3   4  19    8.61    2.40   0
   4   4  19    1.34    1.66   0
   5   4  19    1.83    2.05   0
   5   4  19    5.45    2.79   0
   4  -5 -19    0.47    1.73   0
  -4   5  19    0.77    3.17   0
  -4   5  19    0.95    2.57   0
  -3   5  19   92.16    3.66   0
  -3   5  19   88.42    2.95   0
   3  -5 -19   83.13    2.89   0
   2  -5 -19  315.60    3.46   0
  -2   5  19  352.83    4.53   0
  -2   5  19  344.45    3.50   0
   1  -5 -19   11.42    2.31   0
  -1   5  19   13.30    1.65   0
   0  -5 -19   44.92    1.93   0
   0   5  19   43.84    1.92   0
   1   5  19   32.10    2.37   0
  -1  -5 -19   31.03    2.36   0
   2   5  19    1.33    1.40   0
  -2  -5 -19    1.83    2.16   0
   3   5  19  130.20    3.15   0
  -3  -5 -19  130.01    2.71   0
  -4  -5 -19    4.12    2.50   0
   4   5  19    1.34    1.73   0
  -4   6  19    2.54    3.45   0
   4  -6 -19    2.06    2.72   0
  -4   6  19    5.78    2.68   0
  -3   6  19   50.40    3.01   0
   3  -6 -19   36.76    2.10   0
  -3   6  19   39.71    2.57   0
  -2   6  19   28.07    2.52   0
  -2   6  19   32.39    2.55   0
   2  -6 -19   26.89    1.92   0
   1  -6 -19   27.58    2.38   0
  -1   6  19   25.05    2.36   0
   0  -6 -19    3.21    2.25   0
   0   6  19    0.80    1.54   0
   1   6  19   10.85    2.21   0
  -1  -6 -19    8.72    2.28   0
   2   6  19    1.71    2.20   0
  -2  -6 -19    2.07    1.48   0
   3   6  19   17.61    1.82   0
  -3  -6 -19   20.42    2.66   0
   4   6  19    2.14    1.76   0
  -4  -6 -19    1.54    1.78   0
  -3   7  19    7.18    2.71   0
  -3   7  19    5.93    2.44   0
   3  -7 -19    4.19    1.85   0
  -2   7  19    7.81    2.34   0
   2  -7 -19    6.00    2.36   0
  -2   7  19    4.82    2.52   0
   1  -7 -19   19.55    2.38   0
  -1   7  19   20.74    1.76   0
   0  -7 -19  106.29    2.85   0
   0   7  19  103.32    2.77   0
   1   7  19    5.28    2.22   0
  -1  -7 -19    4.51    2.38   0
   2   7  19    7.34    1.79   0
  -2  -7 -19    8.37    2.45   0
   3   7  19    1.59    1.74   0
  -3  -7 -19    0.29    2.37   0
   4   7  19    1.45    2.76   0
  -4  -7 -19    1.90    2.70   0
  -3   8  19    0.94    1.82   0
  -3   8  19    2.74    2.72   0
   3  -8 -19    1.30    1.85   0
  -2   8  19    3.91    2.50   0
   2  -8 -19    2.45    2.52   0
   1  -8 -19    3.42    1.69   0
  -1   8  19    1.63    2.38   0
   0  -8 -19   35.52    1.92   0
   0   8  19   37.02    2.58   0
   1   8  19   15.97    2.40   0
  -1  -8 -19   15.31    2.49   0
   2   8  19    0.84    2.31   0
  -2  -8 -19    0.81    2.42   0
   3   8  19   14.70    2.00   0
  -3  -8 -19   18.50    2.08   0
  -2   9  19    2.73    1.83   0
   2  -9 -19    2.28    2.60   0
   1  -9 -19   -0.37    2.45   0
  -1   9  19    0.52    2.47   0
   0  -9 -19    8.70    1.88   0
   0   9  19    8.07    2.52   0
   1   9  19    2.73    2.53   0
  -1  -9 -19    3.20    1.77   0
   2   9  19   18.84    2.73   0
  -2  -9 -19   23.28    2.68   0
   3   9  19    3.23    2.74   0
  -3  -9 -19    2.07    2.79   0
   1 -10 -19    8.72    2.75   0
  -1  10  19    6.31    2.00   0
   0 -10 -19    4.03    2.61   0
   0  10  19    5.57    2.60   0
   1  10  19    0.92    2.56   0
  -1 -10 -19    1.51    1.93   0
   2  10  19    4.13    2.74   0
  -2 -10 -19    3.86    1.98   0
   0  10 -20    1.21    2.74   0
   0 -10  20    0.94    2.87   0
   0 -10  20    1.51    2.91   0
  -1  -9  20   -0.55    3.32   0
  -1  -9  20    1.38    3.80   0
   0  -9  20    4.04    3.33   0
   0  -9  20    3.07    2.66   0
   1  -9  20    2.21    1.97   0
  -1   9 -20    1.82    1.90   0
   2  -9  20    0.50    2.65   0
  -2   9 -20    0.75    2.67   0
  -2   9 -20    1.83    2.70   0
  -1  -8  20    2.16    3.12   0
  -1  -8  20    3.09    3.65   0
   0  -8  20    1.55    2.42   0
   0   8 -20    0.31    2.38   0
   0  -8  20   -0.44    2.49   0
  -1   8 -20    1.78    2.46   0
   1  -8  20    1.15    2.52   0
  -2   8 -20   46.10    3.01   0
   2  -8  20   52.05    2.93   0
   3  -8  20   -0.07    2.69   0
  -3   8 -20    1.70    3.47   0
   2   7 -20   21.76    1.91   0
   1   7 -20   32.97    2.46   0
  -1  -7  20   40.20    3.46   0
  -1  -7  20   36.06    3.43   0
   0  -7  20    0.82    2.32   0
   0  -7  20    1.27    2.28   0
  -1   7 -20    2.99    1.73   0
   1  -7  20    2.13    2.43   0
   1  -7  20    4.45    2.43   0
  -2   7 -20   -0.20    2.44   0
   2  -7  20   -2.36    2.43   0
  -3   7 -20    4.26    2.85   0
   3  -7  20    6.40    1.78   0
   3   6 -20   10.38    2.45   0
   2   6 -20   -0.22    2.29   0
  -1  -6  20    1.43    2.78   0
   1   6 -20    3.51    2.11   0
  -1  -6  20    1.44    2.88   0
   0   6 -20   56.07    2.09   0
   0  -6  20   51.33    2.72   0
   0  -6  20   54.11    2.78   0
  -1   6 -20   13.46    2.48   0
   1  -6  20   16.35    2.31   0
   1  -6  20   15.39    2.38   0
  -2   6 -20  210.65    3.94   0
   2  -6  20  191.62    3.12   0
   2  -6  20  186.15    3.62   0
  -3   6 -20   14.95    2.79   0
   3  -6  20   49.97    2.28   0
   3  -6  20   42.08    2.22   0
   4  -6  20    0.00    2.62   0
   4  -6  20    3.14    2.61   0
   3   5 -20    1.23    2.36   0
   2   5 -20  157.52    3.19   0
   1   5 -20    2.16    1.54   0
  -1  -5  20    0.85    2.66   0
  -1  -5  20    1.40    2.75   0
   0  -5  20   27.82    1.66   0
   0  -5  20   28.87    2.52   0
   0   5 -20   27.87    1.66   0
   0  -5  20   27.36    2.54   0
   1  -5  20   18.54    2.39   0
  -1   5 -20   22.66    2.40   0
   1  -5  20   24.28    2.31   0
   1  -5  20   22.21    2.31   0
   2  -5  20   72.75    3.00   0
  -2   5 -20   79.03    3.03   0
   2  -5  20   76.99    2.71   0
   2  -5  20   71.29    2.57   0
   3  -5  20   13.33    2.52   0
   3  -5  20    9.85    1.78   0
   3  -5  20   12.46    2.48   0
   4  -5  20    3.49    2.56   0
   4  -5  20    1.30    1.82   0
   3   4 -20   -0.05    2.24   0
   2   4 -20  101.52    2.89   0
  -1  -4  20    9.88    1.52   0
   1   4 -20   11.52    2.16   0
  -1  -4  20   10.03    2.74   0
  -1  -4  20    9.91    2.77   0
   0  -4  20    0.42    1.95   0
   0   4 -20   -0.09    1.36   0
   0  -4  20   -0.73    2.00   0
   0  -4  20   -0.23    2.01   0
   1  -4  20    1.48    2.22   0
  -1   4 -20    0.15    2.10   0
   1  -4  20   -1.26    2.17   0
   1  -4  20   -0.21    1.57   0
   2  -4  20   33.21    2.60   0
   2  -4  20   35.46    2.33   0
  -2   4 -20   37.27    2.61   0
   2  -4  20   35.67    2.39   0
   3  -4  20   45.36    2.00   0
   3  -4  20   41.36    2.80   0
   3  -4  20   42.16    2.60   0
   4  -4  20    1.36    3.07   0
   4  -4  20    0.04    2.48   0
   4  -4  20    0.36    2.42   0
   4   3 -20   18.86    2.62   0
   3   3 -20   57.27    2.65   0
  -2  -3  20    9.90    1.62   0
  -2  -3  20    9.21    3.14   0
   2   3 -20    9.70    2.17   0
   2   3 -20   10.41    3.18   0
  -1  -3  20    0.11    2.24   0
   1   3 -20    3.14    2.16   0
  -1  -3  20    0.19    1.42   0
   0  -3  20  186.17    2.79   0
   0   3 -20  184.07    2.79   0
   0  -3  20  185.38    3.75   0
   0  -3  20  187.60    3.64   0
   1  -3  20  106.22    2.96   0
   1  -3  20   94.10    2.53   0
  -1   3 -20  105.69    3.00   0
   1  -3  20  100.68    2.96   0
   2  -3  20   80.09    2.80   0
  -2   3 -20   75.30    2.91   0
   2  -3  20   75.96    2.60   0
   2  -3  20   73.32    2.55   0
   3  -3  20  168.18    3.94   0
   3  -3  20  163.13    3.34   0
   3  -3  20  163.99    2.88   0
   4  -3  20    1.62    2.42   0
   4  -3  20    4.74    3.10   0
   4  -3  20    3.22    1.71   0
   5  -3  20    1.24    4.36   0
   5  -3  20    0.33    2.75   0
   5  -3  20   -0.16    2.73   0
   5   2 -20    5.30    3.64   0
   4   2 -20    3.02    3.15   0
   4   2 -20    4.80    2.53   0
  -4  -2  20    3.35    3.10   0
   3   2 -20   -0.47    1.61   0
  -3  -2  20    0.92    2.75   0
   3   2 -20    0.39    3.38   0
  -2  -2  20    1.03    1.37   0
   2   2 -20    0.58    1.53   0
   2   2 -20    0.85    2.18   0
  -2  -2  20    1.23    2.63   0
  -1  -2  20   28.93    2.52   0
  -1  -2  20   32.42    2.22   0
   1   2 -20   33.30    2.29   0
   1   2 -20   29.94    2.50   0
   0  -2  20  334.16    3.65   0
   0   2 -20  343.64    4.01   0
   0   2 -20  327.29    4.56   0
   0  -2  20  329.96    4.40   0
   1  -2  20   69.82    2.14   0
  -1   2 -20   71.93    2.36   0
   1  -2  20   78.94    2.27   0
   1  -2  20   76.81    2.54   0
   2  -2  20  145.17    2.94   0
   2  -2  20  140.41    3.28   0
   2  -2  20  150.59    3.25   0
   3  -2  20   47.24    2.64   0
   3  -2  20   44.17    1.90   0
   3  -2  20   44.65    2.45   0
   4  -2  20   22.68    3.16   0
   4  -2  20   23.50    2.54   0
   4  -2  20   21.83    1.89   0
   5  -2  20    0.91    2.62   0
   5  -2  20    2.11    2.66   0
   5  -2  20    0.88    3.35   0
  -5  -1  20   -0.21    2.98   0
   5   1 -20    1.50    2.79   0
   5   1 -20    0.56    3.52   0
   4   1 -20   12.74    2.60   0
   4   1 -20   13.64    2.64   0
  -4  -1  20   14.76    2.64   0
  -3  -1  20    0.33    1.53   0
   3   1 -20    1.34    1.60   0
   3   1 -20    2.24    2.19   0
  -3  -1  20    1.49    2.70   0
  -2  -1  20    0.14    1.83   0
   2   1 -20    1.15    1.91   0
  -2  -1  20    0.74    2.78   0
   2   1 -20    0.68    2.25   0
  -1  -1  20    7.34    2.31   0
  -1  -1  20   -1.80    2.61   0
   1   1 -20   -3.65    2.50   0
   1   1 -20    3.23    2.25   0
   0  -1  20   87.03    2.80   0
   0   1 -20   98.52    3.00   0
   0   1 -20   91.01    2.91   0
   0  -1  20   91.10    3.13   0
   1  -1  20   55.02    2.50   0
  -1   1 -20   54.94    2.41   0
  -1   1 -20   54.06    2.50   0
   1  -1  20   66.96    2.56   0
   2  -1  20   62.78    2.75   0
   2  -1  20   59.32    2.41   0
   2  -1  20   67.57    2.48   0
   3  -1  20    5.24    2.13   0
   3  -1  20    6.56    2.17   0
   3  -1  20    5.20    2.22   0
   4  -1  20   34.60    2.79   0
   4  -1  20   30.44    2.01   0
   4  -1  20   32.58    2.60   0
   5  -1  20    0.84    1.74   0
   5  -1  20    2.80    2.78   0
   5  -1  20    2.24    1.81   0
   5   0 -20    0.58    2.78   0
   5   0 -20    0.38    2.84   0
  -5   0  20   -0.75    2.72   0
  -4   0  20   11.98    2.65   0
   4   0 -20   14.67    2.54   0
   4   0 -20   11.18    2.60   0
   3   0 -20    2.34    2.21   0
  -3   0  20    2.56    2.30   0
  -3   0  20    3.13    2.28   0
   3   0 -20    1.62    2.16   0
   2   0 -20   46.48    2.66   0
  -2   0  20   49.59    2.48   0
   2   0 -20   49.93    2.46   0
  -2   0  20   49.97    2.50   0
  -1   0  20   18.65    1.78   0
  -1   0  20   22.16    1.84   0
   1   0 -20   20.45    1.68   0
   1   0 -20   25.83    2.47   0
   0   0  20  102.98    2.36   0
   0   0 -20  103.47    2.80   0
   0   0 -20  103.04    2.82   0
   0   0  20  102.42    2.85   0
   1   0  20   12.02    2.46   0
  -1   0 -20    2.52    1.72   0
   1   0  20    6.33    2.11   0
   2   0  20   20.69    2.38   0
  -2   0 -20   20.10    2.10   0
   2   0  20   20.35    2.13   0
   3   0  20   15.77    1.67   0
   3   0  20   14.75    2.32   0
   3   0  20   13.27    2.27   0
   4   0  20   54.60    3.39   0
   4   0  20   47.03    2.68   0
   4   0  20   47.81    2.07   0
   5   0  20    1.44    2.70   0
   5   0  20   -1.16    2.59   0
   5   0  20    0.67    3.28   0
   5  -1 -20    0.04    2.86   0
   5  -1 -20    0.61    3.33   0
  -5   1  20   -0.78    2.91   0
   4  -1 -20   14.45    2.75   0
   4  -1 -20   14.04    2.56   0
  -4   1  20   15.74    2.77   0
  -3   1  20    1.39    2.18   0
  -3   1  20   -1.13    2.27   0
   3  -1 -20    0.23    2.30   0
   3  -1 -20    0.78    2.31   0
   2  -1 -20   -0.61    2.30   0
   2  -1 -20   -0.02    2.08   0
  -2   1  20    1.10    2.08   0
  -2   1  20   -0.41    2.26   0
   1  -1 -20   35.02    2.46   0
  -1   1  20   30.70    2.44   0
  -1   1  20   30.90    2.01   0
   1  -1 -20   33.12    2.38   0
   0   1  20   19.33    2.58   0
   0   1  20   18.07    2.36   0
   0  -1 -20   12.68    1.66   0
   1   1  20  281.29    3.43   0
  -1  -1 -20  272.48    3.74   0
   1   1  20  274.11    3.46   0
   2   1  20   39.24    1.94   0
  -2  -1 -20   35.78    2.33   0
   2   1  20   38.78    2.39   0
   3   1  20    0.23    2.11   0
   3   1  20    0.65    2.20   0
   4   1  20   69.65    2.69   0
   4   1  20   75.98    2.27   0
   5   1  20    0.36    1.90   0
   5   1  20   -0.86    1.84   0
   5   1  20    1.99    2.53   0
   5  -2 -20    4.48    2.99   0
  -4   2  20    1.04    2.44   0
   4  -2 -20   -0.43    1.79   0
  -4   2  20   -0.05    2.54   0
  -3   2  20   27.08    2.53   0
  -3   2  20   25.95    1.91   0
   3  -2 -20   24.11    2.54   0
  -2   2  20   31.41    2.47   0
   2  -2 -20   29.07    1.79   0
  -2   2  20   33.68    2.42   0
  -1   2  20   43.68    1.98   0
  -1   2  20   48.89    2.39   0
   1  -2 -20   43.19    2.54   0
   0   2  20   60.58    2.53   0
   0   2  20   68.27    2.54   0
   0  -2 -20   62.02    2.57   0
  -1  -2 -20   95.88    2.82   0
   1   2  20  102.22    2.38   0
  -2  -2 -20  554.28    4.40   0
   2   2  20  546.98    4.52   0
  -3  -2 -20    1.58    1.54   0
   3   2  20    1.24    2.24   0
   4   2  20   34.86    2.55   0
   4   2  20   33.15    2.62   0
   5   2  20    3.74    1.85   0
   5   2  20    2.84    2.53   0
  -4   3  20    3.37    3.07   0
   4  -3 -20    3.68    2.55   0
  -4   3  20    2.86    1.84   0
  -3   3  20   20.07    2.61   0
  -3   3  20   19.88    2.56   0
   3  -3 -20   19.60    2.53   0
   2  -3 -20   30.98    2.28   0
  -2   3  20   29.99    2.50   0
  -2   3  20   31.77    2.27   0
   1  -3 -20   69.46    2.49   0
  -1   3  20   73.41    2.71   0
  -1   3  20   74.79    2.55   0
   0   3  20   64.89    2.06   0
   0  -3 -20   64.66    2.56   0
   1   3  20   38.52    2.34   0
  -1  -3 -20   37.42    2.38   0
  -2  -3 -20   59.80    2.52   0
   2   3  20   54.39    2.53   0
  -3  -3 -20    1.82    2.08   0
   3   3  20   -0.62    2.16   0
   4   3  20    0.82    2.34   0
   4   3  20    1.29    1.69   0
   5   3  20    0.09    2.63   0
   5   3  20    1.71    2.66   0
  -4   4  20    5.59    3.24   0
   4  -4 -20    8.25    2.44   0
  -4   4  20    6.44    1.91   0
  -3   4  20  215.06    3.56   0
   3  -4 -20  218.55    3.46   0
  -3   4  20  232.60    4.14   0
   2  -4 -20    4.74    2.19   0
  -2   4  20    4.27    2.28   0
  -2   4  20    3.60    2.12   0
   1  -4 -20   -0.35    1.48   0
  -1   4  20   -0.01    2.04   0
  -1   4  20    1.77    2.06   0
   0  -4 -20   54.67    2.37   0
   0   4  20   56.51    1.89   0
   1   4  20    1.49    2.06   0
  -1  -4 -20    2.46    2.09   0
   2   4  20    4.93    1.62   0
  -2  -4 -20    6.94    2.16   0
  -3  -4 -20  102.57    2.93   0
   3   4  20  102.79    2.91   0
   4   4  20    7.80    2.50   0
   5   4  20    4.11    2.69   0
   5   4  20    2.05    2.81   0
  -4   5  20   -0.23    3.26   0
   4  -5 -20    0.22    2.58   0
  -4   5  20    1.43    2.50   0
  -3   5  20   73.57    3.25   0
  -3   5  20   77.72    2.87   0
   3  -5 -20   67.34    2.84   0
   2  -5 -20   94.03    2.26   0
  -2   5  20  104.68    3.28   0
  -2   5  20   95.13    2.92   0
   1  -5 -20   43.71    1.94   0
  -1   5  20   42.32    2.53   0
   0  -5 -20  186.94    3.27   0
   0   5  20  194.19    3.28   0
   1   5  20    4.75    1.51   0
  -1  -5 -20    5.19    1.59   0
   2   5  20   33.71    1.85   0
  -2  -5 -20   37.91    2.45   0
   3   5  20   22.18    2.53   0
  -3  -5 -20   23.98    1.86   0
  -4  -5 -20    0.05    2.48   0
   4   5  20    2.64    2.56   0
  -4   6  20    1.79    3.39   0
   4  -6 -20    1.36    1.90   0
  -4   6  20    3.64    2.70   0
  -3   6  20    1.66    2.47   0
  -3   6  20    0.03    2.28   0
   3  -6 -20    0.70    2.35   0
   2  -6 -20   11.36    2.45   0
  -2   6  20   12.15    2.49   0
  -2   6  20   10.18    2.37   0
   1  -6 -20   25.93    2.46   0
  -1   6  20   27.62    1.79   0
   0  -6 -20   -0.51    2.19   0
   0   6  20   -0.57    2.19   0
   1   6  20  264.00    3.56   0
  -1  -6 -20  271.30    3.56   0
   2   6  20    5.18    1.55   0
  -2  -6 -20    5.26    2.27   0
   3   6  20   15.17    1.82   0
  -3  -6 -20   20.27    2.56   0
   4   6  20    9.51    2.68   0
  -4  -6 -20   11.07    2.60   0
  -3   7  20    6.29    3.31   0
   3  -7 -20    5.91    2.55   0
  -3   7  20    9.49    2.59   0
  -2   7  20    4.16    2.39   0
   2  -7 -20    3.49    1.73   0
  -2   7  20    5.01    2.57   0
   1  -7 -20   17.13    1.78   0
  -1   7  20   16.62    2.40   0
   0  -7 -20   21.13    2.42   0
   0   7  20   21.37    1.81   0
   1   7  20   24.01    2.35   0
  -1  -7 -20   26.23    2.38   0
   2   7  20   89.13    2.93   0
  -2  -7 -20   95.86    2.44   0
   3   7  20    1.63    2.41   0
  -3  -7 -20    2.28    2.54   0
   4   7  20    3.13    2.75   0
  -4  -7 -20    1.19    2.81   0
  -3   8  20    5.81    2.79   0
  -3   8  20    4.74    1.94   0
   3  -8 -20    4.40    2.69   0
   2  -8 -20   20.79    2.59   0
  -2   8  20   21.35    2.79   0
  -2   8  20   20.09    1.93   0
   1  -8 -20   30.80    2.56   0
  -1   8  20   38.24    2.60   0
   0  -8 -20    1.75    1.63   0
   0   8  20    1.47    2.35   0
   1   8  20   45.46    2.64   0
  -1  -8 -20   49.07    2.64   0
   2   8  20    1.71    1.64   0
  -2  -8 -20    0.18    2.43   0
   3   8  20    5.67    2.68   0
  -3  -8 -20    3.08    2.59   0
   2  -9 -20    1.62    2.61   0
  -2   9  20   -0.13    2.62   0
   1  -9 -20   27.93    2.66   0
  -1   9  20   21.54    1.97   0
   0  -9 -20    2.64    2.52   0
   0   9  20   -0.38    2.40   0
   1   9  20    4.64    1.78   0
  -1  -9 -20    5.05    2.55   0
   2   9  20    0.61    1.83   0
  -2  -9 -20    0.59    2.55   0
   3   9  20    1.22    2.87   0
  -3  -9 -20    0.55    2.81   0
  -1  10  20    1.82    2.66   0
   1 -10 -20    1.40    2.67   0
   0 -10 -20    5.82    2.58   0
   0  10  20    1.55    2.55   0
   1  10  20   10.61    2.64   0
  -1 -10 -20   13.19    2.78   0
   2  10  20   13.74    2.90   0
  -2 -10 -20   16.27    2.94   0
  -1  -9  21    1.04    3.28   0
  -1  -9  21    0.32    3.34   0
   0  -9  21    1.41    2.77   0
   0  -9  21    2.08    2.78   0
   1  -9  21    1.06    2.69   0
  -1   9 -21    1.90    2.76   0
   1  -9  21    0.99    2.68   0
   2  -9  21    3.49    2.82   0
  -2   9 -21    2.61    2.83   0
  -1  -8  21   35.14    3.76   0
  -1  -8  21   41.31    3.78   0
   0   8 -21   -0.25    1.72   0
   0  -8  21    0.77    2.45   0
   0  -8  21    0.67    2.52   0
  -1   8 -21    1.51    2.50   0
   1  -8  21   -0.35    2.55   0
   1  -8  21    1.51    2.54   0
  -2   8 -21    7.73    2.83   0
   2  -8  21    9.19    2.64   0
   3  -8  21   10.67    2.83   0
  -3   8 -21    8.23    2.98   0
   2   7 -21   15.20    2.44   0
   1   7 -21    2.57    2.42   0
  -1  -7  21    1.93    3.02   0
  -1  -7  21    2.27    3.44   0
   0  -7  21    1.24    2.93   0
   0  -7  21    1.56    2.39   0
   0   7 -21    3.41    2.29   0
  -1   7 -21   12.37    2.40   0
   1  -7  21   10.63    2.50   0
   1  -7  21   11.59    2.44   0
  -2   7 -21   12.15    2.65   0
   2  -7  21   13.03    2.48   0
   2  -7  21   13.32    2.49   0
  -3   7 -21    9.61    2.84   0
   3  -7  21    9.38    2.61   0
   3  -7  21    6.07    1.86   0
   3   6 -21   32.44    2.08   0
   2   6 -21   86.61    2.33   0
   1   6 -21   27.22    1.83   0
  -1  -6  21   29.55    3.29   0
  -1  -6  21   28.66    3.37   0
   0   6 -21    3.04    2.17   0
   0  -6  21    1.82    2.26   0
   0  -6  21    1.50    2.47   0
   1  -6  21   32.21    2.58   0
  -1   6 -21   36.30    2.52   0
   1  -6  21   31.11    2.46   0
  -2   6 -21  191.77    3.75   0
   2  -6  21  178.29    3.48   0
   2  -6  21  191.99    3.45   0
   3  -6  21  117.08    3.17   0
   3  -6  21   91.22    2.62   0
   4  -6  21   -1.12    2.68   0
   4  -6  21    3.35    1.82   0
   2   5 -21    6.37    2.33   0
   1   5 -21   -0.70    2.13   0
  -1  -5  21    0.16    2.64   0
  -1  -5  21    0.46    2.73   0
   0  -5  21   41.44    2.65   0
   0  -5  21   43.61    1.81   0
   0   5 -21   42.37    2.35   0
   0  -5  21   43.73    2.67   0
   1  -5  21   16.75    2.33   0
   1  -5  21   17.48    2.31   0
  -1   5 -21   17.91    1.75   0
   1  -5  21   16.45    1.71   0
   2  -5  21    5.31    2.40   0
   2  -5  21    6.41    2.23   0
  -2   5 -21    6.07    2.35   0
   2  -5  21    4.66    2.22   0
   3  -5  21   39.27    3.00   0
   3  -5  21   44.99    2.65   0
   3  -5  21   47.29    2.64   0
   4  -5  21   -0.15    2.61   0
   4  -5  21   -0.64    2.56   0
   3   4 -21   40.65    2.04   0
   2   4 -21  158.26    3.07   0
   1   4 -21    9.84    1.65   0
  -1  -4  21    7.81    1.57   0
  -1  -4  21    8.26    2.70   0
  -1  -4  21    9.18    2.90   0
   0  -4  21  240.01    3.22   0
   0   4 -21  239.18    3.24   0
   0  -4  21  231.71    3.94   0
   0  -4  21  214.01    3.97   0
  -1   4 -21   18.61    2.27   0
   1  -4  21   20.99    2.32   0
   1  -4  21   22.23    2.44   0
   1  -4  21   20.52    2.44   0
   2  -4  21   16.69    2.47   0
   2  -4  21   14.82    1.73   0
  -2   4 -21   18.13    2.41   0
   2  -4  21   18.29    2.35   0
   3  -4  21   71.95    3.16   0
   3  -4  21   67.36    2.82   0
   3  -4  21   74.71    2.79   0
   4  -4  21    1.07    3.11   0
   4  -4  21    0.13    1.83   0
   4  -4  21    0.94    2.56   0
   4   3 -21    4.48    2.49   0
   3   3 -21    5.80    2.25   0
   3   3 -21    5.56    5.25   0
  -2  -3  21   32.74    1.77   0
   2   3 -21   33.40    3.65   0
   2   3 -21   37.20    2.40   0
  -2  -3  21   34.22    3.60   0
  -1  -3  21  377.45    4.08   0
  -1  -3  21  363.27    5.70   0
   1   3 -21  375.34    3.98   0
   0  -3  21   26.05    2.24   0
   0   3 -21   36.05    2.27   0
   0  -3  21   27.42    1.85   0
   0  -3  21   27.92    2.36   0
   1  -3  21  217.48    3.27   0
  -1   3 -21  220.32    3.62   0
   1  -3  21  217.81    3.20   0
   1  -3  21  222.14    3.60   0
  -2   3 -21   23.69    2.38   0
   2  -3  21   26.76    2.24   0
   2  -3  21   23.48    2.17   0
   2  -3  21   24.48    2.55   0
   3  -3  21  308.61    4.75   0
   3  -3  21  314.51    3.92   0
   3  -3  21  310.01    3.87   0
   4  -3  21    2.90    2.43   0
   4  -3  21    0.80    2.45   0
   4  -3  21    1.14    3.04   0
   5  -3  21    0.85    3.91   0
   5  -3  21    1.89    1.93   0
   4   2 -21   16.33    2.64   0
  -4  -2  21   17.99    3.45   0
   4   2 -21   19.42    3.42   0
   3   2 -21    1.20    2.22   0
  -3  -2  21   -0.10    2.77   0
   3   2 -21   -0.53    2.87   0
  -2  -2  21   18.50    2.03   0
   2   2 -21   17.60    2.06   0
   2   2 -21   16.51    2.98   0
  -2  -2  21   16.32    2.89   0
  -1  -2  21  221.08    3.09   0
   1   2 -21  224.38    3.10   0
  -1  -2  21  213.48    4.51   0
   1   2 -21  232.30    4.51   0
   0  -2  21  160.50    2.84   0
   0   2 -21  163.58    2.75   0
   0   2 -21  167.27    3.46   0
   0  -2  21  160.50    3.03   0
   1  -2  21    1.99    1.34   0
   1  -2  21    1.64    2.04   0
  -1   2 -21    0.80    2.06   0
   1  -2  21    2.60    1.96   0
   2  -2  21    0.15    2.16   0
   2  -2  21    0.33    2.12   0
   2  -2  21    0.75    2.18   0
   3  -2  21    2.10    2.28   0
   3  -2  21    5.03    2.27   0
   3  -2  21   -0.07    2.17   0
   4  -2  21    3.75    2.43   0
   4  -2  21    1.83    2.41   0
   4  -2  21    2.42    2.36   0
   5  -2  21   -0.76    1.83   0
   5  -2  21    0.24    2.61   0
   5  -2  21    1.81    3.31   0
   5   1 -21    1.26    3.49   0
   4   1 -21   15.30    2.73   0
   4   1 -21   17.02    2.56   0
  -4  -1  21   14.49    3.31   0
  -3  -1  21   14.13    2.29   0
   3   1 -21   12.73    2.48   0
   3   1 -21   15.07    2.34   0
  -3  -1  21   13.17    2.34   0
   2   1 -21   24.56    2.24   0
  -2  -1  21   23.04    2.54   0
  -2  -1  21   23.55    1.67   0
   2   1 -21   23.78    2.98   0
  -1  -1  21    5.84    2.24   0
  -1  -1  21    1.42    2.10   0
   1   1 -21   -0.59    1.47   0
   1   1 -21   -0.79    2.19   0
   0  -1  21    9.96    2.11   0
   0   1 -21   12.16    2.23   0
   0   1 -21    9.98    2.26   0
   0  -1  21   10.15    2.30   0
   1  -1  21    9.57    2.10   0
  -1   1 -21    8.00    2.11   0
  -1   1 -21    9.70    1.51   0
   1  -1  21   10.66    2.31   0
   2  -1  21   23.31    1.82   0
   2  -1  21   20.40    2.31   0
   2  -1  21   22.75    1.75   0
   3  -1  21    3.44    2.34   0
   3  -1  21    4.27    1.58   0
   3  -1  21    2.63    1.66   0
   4  -1  21   69.13    3.26   0
   4  -1  21   67.58    2.85   0
   4  -1  21   64.84    2.18   0
   5  -1  21    1.05    2.76   0
   5  -1  21    1.95    2.63   0
   5  -1  21   -0.13    1.77   0
   5   0 -21    8.07    3.03   0
   5   0 -21    4.29    2.88   0
  -4   0  21    3.28    3.06   0
   4   0 -21    0.14    2.48   0
   4   0 -21    1.87    2.49   0
  -3   0  21  163.41    2.99   0
   3   0 -21  163.28    3.65   0
  -3   0  21  165.59    3.62   0
   3   0 -21  165.62    3.44   0
   2   0 -21    9.61    2.43   0
  -2   0  21    7.74    2.23   0
   2   0 -21    7.86    2.31   0
  -2   0  21    9.54    2.28   0
  -1   0  21  879.50    6.54   0
  -1   0  21  904.74    5.79   0
   1   0 -21  902.72    5.75   0
   1   0 -21  887.49    6.60   0
   0   0  21    3.02    2.12   0
   0   0 -21    5.03    1.64   0
   0   0 -21   -0.16    2.06   0
   0   0  21    0.08    2.08   0
  -1   0 -21   77.81    2.18   0
   1   0  21   84.13    2.67   0
   1   0  21   85.86    2.57   0
   2   0  21   23.95    2.33   0
  -2   0 -21   22.72    1.61   0
   2   0  21   23.93    1.65   0
   3   0  21    7.21    2.32   0
   3   0  21    6.94    2.21   0
   3   0  21   11.92    2.26   0
   4   0  21    9.65    2.39   0
   4   0  21    9.01    2.57   0
   4   0  21   10.28    2.36   0
   5   0  21    2.38    2.57   0
   5   0  21    2.45    2.73   0
   5   0  21    2.66    1.78   0
   5  -1 -21    1.95    2.74   0
   5  -1 -21    1.55    2.78   0
   4  -1 -21   18.06    2.67   0
   4  -1 -21   16.36    2.67   0
  -4   1  21   19.65    2.64   0
  -3   1  21   11.38    2.19   0
  -3   1  21   11.61    2.45   0
   3  -1 -21   13.51    2.46   0
   3  -1 -21    8.17    2.41   0
   2  -1 -21    1.64    2.22   0
   2  -1 -21   -0.08    2.17   0
  -2   1  21    0.50    1.59   0
  -2   1  21    1.72    2.24   0
  -1   1  21  173.64    3.13   0
  -1   1  21  163.73    3.27   0
   1  -1 -21  170.40    3.13   0
   1  -1 -21  161.11    3.25   0
   0   1  21   65.52    2.61   0
   0   1  21   68.90    2.59   0
   0  -1 -21   62.79    2.05   0
   1   1  21   90.07    2.76   0
  -1  -1 -21   83.16    2.32   0
   1   1  21   85.28    2.24   0
   2   1  21   36.86    2.44   0
  -2  -1 -21   34.82    2.24   0
   2   1  21   31.78    1.76   0
   3   1  21  131.39    2.96   0
   4   1  21    2.29    1.68   0
   4   1  21    0.80    1.75   0
   5   1  21   -0.70    2.68   0
   5   1  21    2.74    2.53   0
   5   1  21    1.74    2.58   0
  -4   2  21   10.12    2.66   0
   4  -2 -21    9.85    2.64   0
  -4   2  21    8.57    2.60   0
  -3   2  21    7.13    2.31   0
   3  -2 -21    6.52    2.38   0
  -3   2  21    4.29    1.69   0
   2  -2 -21   34.21    2.42   0
  -2   2  21   34.02    1.85   0
  -2   2  21   36.84    2.51   0
  -1   2  21   59.91    2.47   0
  -1   2  21   57.35    1.99   0
   1  -2 -21   57.18    2.54   0
   0   2  21   71.12    2.64   0
   0   2  21   72.37    2.12   0
   0  -2 -21   62.86    2.12   0
  -1  -2 -21    0.51    1.45   0
   1   2  21    1.45    2.05   0
  -2  -2 -21  440.38    3.99   0
   2   2  21  443.58    4.06   0
  -3  -2 -21   -0.72    2.17   0
   3   2  21    0.06    2.19   0
   4   2  21    6.21    2.54   0
   4   2  21    8.84    2.52   0
   5   2  21    1.09    2.67   0
   5   2  21    0.57    1.87   0
  -4   3  21    0.30    2.50   0
   4  -3 -21   -1.47    2.61   0
  -4   3  21    1.55    2.55   0
  -3   3  21  117.00    3.07   0
   3  -3 -21  114.49    3.10   0
  -3   3  21  111.53    3.27   0
   2  -3 -21    3.83    2.15   0
  -2   3  21    3.08    2.24   0
  -2   3  21    2.07    2.11   0
   1  -3 -21  342.15    3.91   0
  -1   3  21  364.51    4.22   0
  -1   3  21  335.51    3.53   0
   0   3  21   24.90    2.26   0
   0   3  21   24.14    2.22   0
   0  -3 -21   17.83    2.35   0
   1   3  21  192.30    3.11   0
  -1  -3 -21  196.06    2.85   0
  -2  -3 -21    1.34    2.18   0
   2   3  21    1.80    1.50   0
  -3  -3 -21    8.49    1.64   0
   3   3  21    8.24    2.26   0
   4   3  21    6.64    2.42   0
   4   3  21    7.16    2.42   0
   5   3  21    2.57    2.67   0
   5   3  21    1.82    2.70   0
  -4   4  21    1.97    3.17   0
   4  -4 -21    4.20    2.55   0
  -4   4  21    1.94    2.56   0
  -3   4  21  101.39    3.32   0
   3  -4 -21   94.14    2.83   0
  -3   4  21   92.24    2.44   0
   2  -4 -21   26.54    2.42   0
  -2   4  21   28.61    2.48   0
  -2   4  21   26.11    2.41   0
   1  -4 -21    3.46    2.21   0
  -1   4  21    5.30    2.18   0
  -1   4  21    6.59    1.59   0
   0  -4 -21   -2.51    1.99   0
   0   4  21    0.89    2.01   0
   1   4  21   10.97    2.24   0
  -1  -4 -21    8.24    2.18   0
   2   4  21    0.21    2.28   0
  -2  -4 -21    2.35    1.58   0
  -3  -4 -21  178.69    3.31   0
   3   4  21  157.63    2.75   0
   4   4  21   14.39    1.98   0
   5   4  21    1.38    2.81   0
   5   4  21   -0.78    2.01   0
   4  -5 -21    1.16    1.77   0
  -4   5  21    0.76    1.80   0
  -4   5  21    1.44    3.29   0
  -3   5  21    2.68    2.47   0
  -3   5  21   -1.58    2.46   0
   3  -5 -21    1.85    1.71   0
   2  -5 -21    2.92    2.31   0
  -2   5  21    0.91    2.53   0
  -2   5  21    2.45    2.35   0
   1  -5 -21    1.28    2.27   0
  -1   5  21    1.12    2.11   0
  -1   5  21    0.16    2.19   0
   0  -5 -21   20.59    2.33   0
   0   5  21   20.00    2.31   0
   1   5  21   19.63    1.77   0
  -1  -5 -21   21.11    1.75   0
   2   5  21   19.81    1.69   0
  -2  -5 -21   22.71    1.77   0
   3   5  21   42.81    2.00   0
  -3  -5 -21   43.69    2.04   0
  -4  -5 -21    3.57    1.88   0
   4   5  21    1.33    2.56   0
  -4   6  21    1.67    3.29   0
   4  -6 -21    1.83    2.70   0
  -4   6  21    0.85    1.94   0
  -3   6  21    4.05    2.54   0
  -3   6  21    6.83    2.54   0
   3  -6 -21    4.77    2.45   0
   2  -6 -21   75.09    2.81   0
  -2   6  21   83.95    2.93   0
  -2   6  21   84.15    2.78   0
   1  -6 -21   66.86    2.58   0
  -1   6  21   68.97    2.09   0
   0  -6 -21   12.22    1.73   0
   0   6  21   16.08    2.30   0
   1   6  21    1.30    1.64   0
  -1  -6 -21    0.39    2.19   0
   2   6  21    8.10    1.56   0
  -2  -6 -21    4.30    1.67   0
   3   6  21   -0.15    1.72   0
  -3  -6 -21    0.28    2.42   0
   4   6  21    2.50    2.55   0
  -4  -6 -21    1.36    2.57   0
  -3   7  21    7.96    1.86   0
  -3   7  21    9.64    2.81   0
   3  -7 -21    6.71    2.67   0
   2  -7 -21    8.03    2.46   0
  -2   7  21   10.86    2.40   0
  -2   7  21    8.01    1.82   0
   1  -7 -21    3.48    2.37   0
  -1   7  21    4.03    2.36   0
   0  -7 -21   13.39    2.38   0
   0   7  21   13.61    2.32   0
   1   7  21   23.51    2.39   0
  -1  -7 -21   22.31    2.34   0
   2   7  21  246.89    3.72   0
  -2  -7 -21  253.41    3.61   0
   3   7  21    3.34    2.55   0
  -3  -7 -21    5.35    2.47   0
   4   7  21    1.50    2.10   0
  -4  -7 -21    0.51    2.72   0
  -3   8  21   13.16    3.53   0
  -3   8  21   14.39    2.79   0
   3  -8 -21   14.20    2.79   0
  -2   8  21    8.87    2.60   0
   2  -8 -21   12.12    1.84   0
  -2   8  21   10.09    2.64   0
   1  -8 -21   27.10    2.68   0
  -1   8  21   27.40    2.01   0
   0  -8 -21   11.05    2.37   0
   0   8  21   15.32    2.33   0
   1   8  21   -0.48    1.76   0
  -1  -8 -21    0.68    1.61   0
   2   8  21    9.43    2.45   0
  -2  -8 -21   12.35    2.52   0
   3   8  21    4.07    2.78   0
  -3  -8 -21    1.57    2.63   0
  -2   9  21    1.94    2.63   0
   2  -9 -21    0.73    1.88   0
   1  -9 -21   11.82    1.81   0
  -1   9  21   11.83    2.57   0
   0  -9 -21    6.93    2.50   0
   0   9  21    4.84    1.80   0
   1   9  21    2.18    2.45   0
  -1  -9 -21    1.73    2.65   0
   2   9  21    3.50    2.57   0
  -2  -9 -21    3.22    2.64   0
   3   9  21    1.65    2.77   0
  -3  -9 -21   -0.35    2.74   0
  -1  10  21    3.26    2.73   0
   1 -10 -21    3.52    2.71   0
   0 -10 -21    8.35    2.81   0
   0  10  21    7.15    2.02   0
   1  10  21    1.55    1.91   0
  -1 -10 -21    1.99    2.63   0
   2  10  21    3.88    2.03   0
  -2 -10 -21    6.27    2.13   0
  -1  -9  22   10.43    3.65   0
  -1  -9  22   11.56    3.55   0
   0  -9  22   -0.67    2.71   0
   0  -9  22    1.76    2.80   0
   1  -9  22    2.49    2.72   0
  -1   9 -22    2.09    1.98   0
   1  -9  22    2.60    2.72   0
   2  -9  22   -1.47    2.69   0
   2  -9  22    1.77    2.70   0
   2   8 -22    5.60    1.91   0
  -1  -8  22    0.77    3.21   0
  -1  -8  22    0.86    3.20   0
   0  -8  22   -0.13    2.43   0
   0   8 -22    1.31    2.45   0
   0  -8  22   -0.06    2.48   0
  -1   8 -22    2.99    2.56   0
   1  -8  22    2.41    2.62   0
   1  -8  22    2.79    2.65   0
  -2   8 -22    0.95    2.60   0
   2  -8  22    0.77    1.70   0
   2  -8  22    0.77    2.71   0
   3   7 -22    8.49    1.85   0
   2   7 -22   12.06    1.85   0
   1   7 -22    3.08    1.72   0
  -1  -7  22    4.28    3.19   0
  -1  -7  22    4.30    3.05   0
   0   7 -22   15.81    1.80   0
   0  -7  22   15.43    2.53   0
   0  -7  22   16.41    2.61   0
  -1   7 -22    5.64    2.57   0
   1  -7  22    5.69    2.52   0
   1  -7  22    5.24    2.45   0
  -2   7 -22   48.03    2.94   0
   2  -7  22   51.12    2.88   0
   2  -7  22   45.36    2.27   0
  -3   7 -22    0.67    3.40   0
   3  -7  22    0.42    2.62   0
   3  -7  22    2.73    2.61   0
   3   6 -22    6.93    2.53   0
   2   6 -22    2.63    2.37   0
   1   6 -22   59.62    2.69   0
  -1  -6  22   54.04    3.58   0
  -1  -6  22   59.80    3.70   0
   0  -6  22    1.08    2.36   0
   0  -6  22    1.10    2.26   0
  -1   6 -22   87.57    2.97   0
   1  -6  22   76.61    2.41   0
   1  -6  22   84.59    2.94   0
  -2   6 -22    9.49    2.58   0
   2  -6  22    9.24    2.41   0
   2  -6  22    4.86    2.39   0
   3  -6  22   35.78    2.11   0
   3  -6  22   30.54    2.75   0
   4  -6  22    3.93    1.93   0
   4  -6  22    5.69    2.71   0
   4   5 -22    6.22    2.70   0
   2   5 -22    8.73    1.75   0
   1   5 -22    5.63    2.22   0
  -1  -5  22    4.36    2.90   0
  -1  -5  22    5.25    2.94   0
   0  -5  22    1.54    2.08   0
   0  -5  22    1.24    2.13   0
   0   5 -22    3.07    2.17   0
   0  -5  22   -0.01    2.25   0
   1  -5  22  156.82    3.28   0
   1  -5  22  150.12    3.28   0
  -1   5 -22  163.72    3.25   0
   1  -5  22  156.16    3.30   0
   2  -5  22   20.97    1.83   0
   2  -5  22   26.88    2.60   0
  -2   5 -22   23.94    2.64   0
   2  -5  22   22.83    1.84   0
   3  -5  22    1.29    3.10   0
   3  -5  22    2.07    1.76   0
   3  -5  22    1.69    1.67   0
   4  -5  22   14.53    1.99   0
   4  -5  22   18.21    2.68   0
   4   4 -22   10.11    1.95   0
   3   4 -22    0.73    2.33   0
   2   4 -22    3.89    1.64   0
  -1  -4  22    2.89    2.70   0
   1   4 -22    5.09    2.14   0
  -1  -4  22    3.59    2.16   0
  -1  -4  22    4.59    2.68   0
   0  -4  22   31.91    1.84   0
   0   4 -22   35.09    1.87   0
   0  -4  22   33.93    2.56   0
   0  -4  22   32.85    2.56   0
   1  -4  22   59.51    2.55   0
  -1   4 -22   57.07    2.56   0
   1  -4  22   56.78    2.59   0
   1  -4  22   59.06    2.81   0
   2  -4  22    4.96    2.30   0
   2  -4  22    2.22    1.63   0
  -2   4 -22    3.08    2.32   0
   2  -4  22    3.92    2.17   0
   3  -4  22   10.24    2.46   0
   3  -4  22    8.73    2.39   0
   3  -4  22    9.03    2.43   0
   4  -4  22   10.97    3.36   0
   4  -4  22    3.99    2.67   0
   4  -4  22   11.37    1.94   0
   4   3 -22    6.32    2.56   0
   3   3 -22   -1.15    2.24   0
  -3  -3  22    1.00    4.54   0
   3   3 -22    0.72    4.29   0
  -2  -3  22   72.92    2.67   0
   2   3 -22   71.92    2.22   0
   2   3 -22   74.78    4.00   0
  -2  -3  22   76.82    4.09   0
   1   3 -22   24.14    1.77   0
  -1  -3  22   17.49    2.44   0
  -1  -3  22   19.45    3.11   0
   0  -3  22    0.70    1.43   0
   0   3 -22    0.08    1.47   0
   0  -3  22   -0.41    2.06   0
   0  -3  22   -0.86    1.99   0
  -1   3 -22  114.21    2.58   0
   1  -3  22  115.89    2.93   0
   1  -3  22  115.61    3.20   0
   1  -3  22  123.15    2.95   0
   2  -3  22    8.45    2.26   0
  -2   3 -22   11.29    2.22   0
   2  -3  22    9.30    2.20   0
   2  -3  22    8.17    1.63   0
   3  -3  22  110.92    3.51   0
   3  -3  22  107.06    3.13   0
   3  -3  22  102.94    2.64   0
   4  -3  22    5.98    2.54   0
   4  -3  22    6.47    2.47   0
   4  -3  22    3.92    1.82   0
   4   2 -22    5.70    3.37   0
  -4  -2  22    5.31    3.29   0
   4   2 -22    5.86    2.48   0
   3   2 -22   14.14    1.83   0
  -3  -2  22   14.60    3.09   0
   3   2 -22   16.44    3.01   0
  -2  -2  22   29.00    2.24   0
   2   2 -22   28.91    1.80   0
   2   2 -22   27.52    3.06   0
  -2  -2  22   26.24    3.07   0
  -1  -2  22   48.85    2.52   0
   1   2 -22   48.56    2.84   0
  -1  -2  22   42.82    2.79   0
   1   2 -22   51.72    2.42   0
   0  -2  22    1.87    2.09   0
   0   2 -22    5.51    2.08   0
   0   2 -22    6.71    2.39   0
   0  -2  22    6.83    2.22   0
   1  -2  22   -0.34    1.34   0
  -1   2 -22   -0.50    1.90   0
   1  -2  22    4.46    2.05   0
   1  -2  22    1.78    2.00   0
   2  -2  22   74.17    2.78   0
   2  -2  22   71.18    2.21   0
   2  -2  22   74.49    2.18   0
   3  -2  22    1.85    2.29   0
   3  -2  22    2.90    1.60   0
   3  -2  22    1.75    1.56   0
   4  -2  22   -0.25    2.43   0
   4  -2  22    1.07    1.69   0
   4  -2  22    1.04    2.37   0
   5  -2  22    0.22    2.78   0
   5  -2  22    3.29    2.66   0
   5  -2  22    2.23    2.65   0
   4   1 -22    0.30    2.45   0
   4   1 -22    0.80    2.50   0
  -4  -1  22   -0.83    2.47   0
  -3  -1  22    1.57    2.20   0
   3   1 -22    3.64    2.26   0
  -3  -1  22    0.86    2.31   0
   3   1 -22    1.09    2.24   0
   2   1 -22   26.62    1.67   0
  -2  -1  22   27.71    2.23   0
  -2  -1  22   27.49    3.14   0
   2   1 -22   28.11    3.14   0
  -1  -1  22  202.18    4.19   0
  -1  -1  22  206.47    3.05   0
   1   1 -22  207.62    3.46   0
   1   1 -22  214.50    3.93   0
   0  -1  22    0.08    2.04   0
   0   1 -22    1.07    2.14   0
   0   1 -22    1.89    2.17   0
   0  -1  22    5.62    2.29   0
   1  -1  22  369.93    4.07   0
  -1   1 -22  364.90    3.78   0
  -1   1 -22  361.14    3.96   0
   1  -1  22  390.57    4.11   0
   2  -1  22   26.76    2.36   0
   2  -1  22   32.94    2.46   0
   2  -1  22   25.92    2.45   0
   3  -1  22   12.95    1.79   0
   3  -1  22   15.05    2.21   0
   3  -1  22   12.12    2.26   0
   4  -1  22    6.26    2.37   0
   4  -1  22    4.66    2.39   0
   4  -1  22    8.78    2.46   0
   5  -1  22    3.62    2.64   0
   5  -1  22    3.20    3.37   0
   5  -1  22    3.73    1.81   0
   4   0 -22   35.63    2.81   0
   4   0 -22   32.66    2.79   0
  -4   0  22   33.73    2.82   0
  -3   0  22    0.95    2.31   0
   3   0 -22    2.01    2.24   0
  -3   0  22    1.12    2.49   0
   3   0 -22    0.91    2.36   0
   2   0 -22  398.97    4.21   0
   2   0 -22  401.98    4.79   0
  -2   0  22  403.38    4.29   0
  -2   0  22  401.69    4.82   0
  -1   0  22   -5.58    1.66   0
  -1   0  22   11.01    3.01   0
   1   0 -22   19.12    1.76   0
   1   0 -22   18.41    2.46   0
   0   0  22    2.84    1.43   0
   0   0 -22    3.51    2.02   0
   0   0  22    2.90    1.48   0
   0   0 -22    2.15    2.03   0
   1   0  22   -0.41    2.00   0
  -1   0 -22    6.23    1.54   0
   1   0  22   -0.25    2.05   0
   2   0  22    0.19    2.06   0
  -2   0 -22    1.46    2.15   0
   2   0  22   -1.37    2.21   0
   3   0  22    6.52    2.21   0
   3   0  22    4.44    1.61   0
   3   0  22    6.62    2.26   0
   4   0  22    3.36    1.61   0
   4   0  22    3.49    2.41   0
   4   0  22    3.96    1.64   0
   5   0  22    4.40    2.71   0
   5   0  22    4.08    1.89   0
   5   0  22    3.24    1.94   0
   4  -1 -22    0.94    2.49   0
   4  -1 -22   -0.60    2.49   0
  -4   1  22    1.19    2.51   0
  -3   1  22    1.59    2.27   0
   3  -1 -22    0.68    2.41   0
  -3   1  22    0.54    2.39   0
   3  -1 -22    1.14    1.70   0
   2  -1 -22   56.18    2.77   0
   2  -1 -22   57.40    2.09   0
  -2   1  22   59.99    2.63   0
  -2   1  22   61.05    2.08   0
  -1   1  22   45.60    2.41   0
  -1   1  22   46.72    2.13   0
   1  -1 -22   48.52    2.46   0
   1  -1 -22   55.32    2.69   0
   0   1  22  116.77    2.81   0
   0  -1 -22  107.14    2.40   0
   0   1  22  104.82    2.37   0
   1   1  22  131.11    2.94   0
  -1  -1 -22  134.89    2.96   0
   1   1  22  128.97    2.91   0
   2   1  22   27.89    1.81   0
  -2  -1 -22   24.76    1.76   0
   2   1  22   23.47    1.72   0
   3   1  22   13.61    2.31   0
   3   1  22   12.39    2.32   0
   4   1  22   -0.09    1.67   0
   4   1  22   -0.19    1.65   0
   4   1  22    2.55    2.39   0
   5   1  22    4.59    2.75   0
   5   1  22    2.85    2.63   0
   5   1  22    6.01    2.67   0
  -4   2  22    0.32    2.52   0
   4  -2 -22    2.16    2.66   0
  -4   2  22    0.90    2.53   0
  -3   2  22    8.72    2.41   0
  -3   2  22    4.92    2.36   0
   3  -2 -22    9.28    2.29   0
   2  -2 -22    8.27    2.34   0
  -2   2  22    8.76    2.27   0
  -2   2  22    8.74    2.40   0
   1  -2 -22   71.92    2.75   0
  -1   2  22   72.40    2.59   0
  -1   2  22   68.80    2.58   0
   0   2  22   33.26    2.39   0
   0   2  22   37.26    2.32   0
   0  -2 -22   35.09    1.86   0
   1   2  22   15.73    1.55   0
  -1  -2 -22   12.95    2.21   0
   1   2  22   15.34    1.57   0
  -2  -2 -22   22.25    1.80   0
   2   2  22   22.07    2.42   0
  -3  -2 -22   80.94    2.70   0
   3   2  22   77.86    2.71   0
   4   2  22   40.85    2.60   0
   4   2  22   40.73    2.63   0
   5   2  22    1.94    2.66   0
   5   2  22   -0.13    2.63   0
   4  -3 -22    1.85    2.65   0
  -4   3  22    1.98    2.58   0
  -4   3  22    0.46    2.57   0
  -3   3  22   18.15    2.47   0
  -3   3  22   14.37    2.44   0
   3  -3 -22   13.33    2.45   0
  -2   3  22    3.31    2.14   0
   2  -3 -22    3.82    2.10   0
  -2   3  22    1.74    2.11   0
   1  -3 -22    2.80    1.51   0
  -1   3  22   -0.88    2.04   0
  -1   3  22    0.34    2.14   0
   0   3  22  455.56    4.34   0
   0   3  22  501.75    4.41   0
   0  -3 -22  458.32    4.36   0
   1   3  22   95.57    2.80   0
  -1  -3 -22   93.65    2.15   0
  -2  -3 -22  164.77    3.12   0
   2   3  22  145.41    3.07   0
  -3  -3 -22  118.94    2.94   0
   3   3  22  113.02    2.46   0
   4   3  22    6.83    2.36   0
   4   3  22    7.98    2.53   0
   5   3  22    0.41    1.92   0
   5   3  22    0.82    1.93   0
  -4   4  22    4.92    3.19   0
   4  -4 -22    2.66    1.99   0
  -4   4  22    3.55    2.75   0
  -3   4  22    1.62    1.64   0
  -3   4  22    1.39    2.39   0
   3  -4 -22   -0.46    2.35   0
   2  -4 -22  113.91    3.04   0
  -2   4  22  126.49    3.29   0
  -2   4  22  124.69    2.95   0
   1  -4 -22    9.32    1.65   0
  -1   4  22    8.13    2.20   0
  -1   4  22    6.81    2.17   0
   0   4  22   12.80    1.70   0
   0  -4 -22   16.32    2.30   0
   1   4  22    2.06    2.13   0
  -1  -4 -22    1.10    2.18   0
   2   4  22  121.50    2.95   0
  -2  -4 -22  124.38    2.92   0
  -3  -4 -22    1.54    2.23   0
   3   4  22    0.22    2.41   0
   4   4  22   14.42    2.54   0
  -4   5  22    0.88    3.28   0
   4  -5 -22    0.08    2.58   0
  -4   5  22    1.32    2.63   0
  -3   5  22    4.89    2.51   0
  -3   5  22    6.36    2.64   0
   3  -5 -22    3.53    2.31   0
   2  -5 -22  205.52    2.92   0
  -2   5  22  222.44    3.78   0
  -2   5  22  219.37    3.36   0
   1  -5 -22    3.57    2.24   0
  -1   5  22    6.89    2.16   0
  -1   5  22    5.05    1.54   0
   0  -5 -22   29.22    1.81   0
   0   5  22   29.83    2.43   0
   1   5  22   -0.10    2.30   0
  -1  -5 -22    1.33    2.25   0
   2   5  22  269.41    3.64   0
  -2  -5 -22  304.41    3.75   0
   3   5  22    5.25    2.33   0
  -3  -5 -22    5.73    1.69   0
  -4  -5 -22    0.94    2.56   0
   4   5  22    0.25    2.51   0
   4  -6 -22   -1.01    1.96   0
  -3   6  22   32.44    2.08   0
  -3   6  22   43.13    2.88   0
   3  -6 -22   38.47    2.73   0
   2  -6 -22   44.19    2.66   0
  -2   6  22   51.51    2.79   0
  -2   6  22   41.31    2.05   0
   1  -6 -22    5.09    1.62   0
  -1   6  22    5.80    2.27   0
   0  -6 -22   11.54    1.72   0
   0   6  22   15.20    1.68   0
   1   6  22   33.63    2.39   0
  -1  -6 -22   33.31    1.92   0
   2   6  22   75.60    2.85   0
  -2  -6 -22   83.33    2.74   0
   3   6  22   48.74    2.24   0
  -3  -6 -22   56.39    2.79   0
  -4  -6 -22    2.66    2.70   0
   4   6  22    7.02    2.74   0
  -3   7  22   16.00    2.67   0
  -3   7  22   22.05    2.93   0
   3  -7 -22   15.55    1.94   0
   2  -7 -22    1.07    2.42   0
  -2   7  22    1.10    2.45   0
  -2   7  22    0.39    1.67   0
   1  -7 -22    1.51    2.38   0
  -1   7  22    0.79    1.69   0
   0  -7 -22    8.65    1.70   0
   0   7  22    7.06    2.33   0
   1   7  22   34.58    2.46   0
  -1  -7 -22   37.33    2.49   0
   2   7  22   64.85    2.32   0
  -2  -7 -22   75.78    2.37   0
   3   7  22    4.49    2.49   0
  -3  -7 -22    3.12    2.51   0
   4   7  22    0.60    1.93   0
  -4  -7 -22    1.99    2.74   0
   3  -8 -22    4.11    1.90   0
  -3   8  22    6.15    2.90   0
  -3   8  22    5.46    2.83   0
  -2   8  22    1.09    2.54   0
  -2   8  22   -0.38    2.65   0
   2  -8 -22   -1.01    2.58   0
   1  -8 -22   81.85    2.85   0
  -1   8  22   75.66    2.94   0
   0  -8 -22    2.10    2.23   0
   0   8  22    1.14    1.56   0
   1   8  22   -0.64    2.40   0
  -1  -8 -22    0.17    1.74   0
   2   8  22    2.72    1.67   0
  -2  -8 -22    2.28    2.48   0
   3   8  22    1.63    1.92   0
  -3  -8 -22   -0.01    2.69   0
  -2   9  22    3.30    1.86   0
   2  -9 -22    1.96    1.93   0
  -2   9  22    3.52    2.82   0
   1  -9 -22    2.63    1.85   0
  -1   9  22    0.06    2.57   0
   0  -9 -22    3.33    2.32   0
   0   9  22    1.65    2.47   0
   1   9  22    0.01    2.48   0
  -1  -9 -22    1.24    2.43   0
   2   9  22    2.13    2.59   0
  -2  -9 -22   -0.20    1.83   0
   1 -10 -22    9.40    2.03   0
  -1  10  22    8.80    2.04   0
   0 -10 -22    0.76    2.70   0
   0  10  22   -1.18    2.74   0
   1  10  22    1.54    2.71   0
  -1 -10 -22    2.88    2.73   0
  -1  -9  23    0.46    3.42   0
  -1  -9  23    1.34    3.93   0
   0  -9  23    1.67    2.72   0
   0  -9  23    0.57    2.70   0
   1  -9  23    5.45    2.77   0
  -1   9 -23    5.01    2.71   0
   1  -9  23    4.97    2.75   0
   2   8 -23    0.97    2.64   0
  -1  -8  23   16.08    3.50   0
  -1  -8  23   18.39    3.45   0
   0  -8  23    2.93    2.58   0
   0   8 -23    3.80    1.70   0
   0  -8  23    3.08    2.64   0
  -1   8 -23    0.93    2.56   0
   1  -8  23    0.31    2.65   0
   1  -8  23   -0.09    1.90   0
  -2   8 -23   -0.20    2.70   0
   2  -8  23    1.35    2.64   0
   2  -8  23    1.49    2.58   0
   3   7 -23    2.20    2.61   0
   2   7 -23    4.26    2.48   0
   1   7 -23  128.62    3.02   0
  -1  -7  23  124.37    4.60   0
  -1  -7  23  117.77    4.57   0
   0   7 -23   37.09    2.53   0
   0  -7  23   33.46    2.72   0
   0  -7  23   38.33    2.86   0
  -1   7 -23   50.51    2.90   0
   1  -7  23   45.75    2.79   0
   1  -7  23   48.75    2.83   0
  -2   7 -23   -0.24    2.69   0
   2  -7  23   -0.07    2.37   0
   2  -7  23   -1.59    1.69   0
  -3   7 -23    7.61    2.84   0
   3  -7  23    9.34    1.95   0
   3  -7  23    9.27    1.92   0
   3   6 -23    4.92    1.85   0
   1   6 -23    1.30    2.38   0
  -1  -6  23    0.35    2.96   0
  -1  -6  23    1.18    3.46   0
   0  -6  23    1.82    2.28   0
   0  -6  23   -1.50    2.24   0
  -1   6 -23   -0.27    2.28   0
   1  -6  23   -0.16    1.63   0
   1  -6  23    1.23    2.29   0
  -2   6 -23   21.76    2.68   0
   2  -6  23   21.67    2.46   0
   2  -6  23   21.16    2.46   0
   3  -6  23    4.07    2.49   0
   3  -6  23    2.96    2.50   0
   4   5 -23    2.27    2.69   0
   2   5 -23   13.69    2.43   0
   1   5 -23   11.13    1.66   0
  -1  -5  23    9.72    3.08   0
  -1  -5  23   12.24    3.03   0
   0  -5  23   30.22    2.31   0
   0  -5  23   27.16    2.39   0
   0   5 -23   25.53    2.29   0
   0  -5  23   29.95    2.49   0
   1  -5  23    2.70    2.20   0
   1  -5  23    3.12    2.32   0
  -1   5 -23    2.41    1.67   0
   1  -5  23    2.21    2.25   0
   2  -5  23  116.62    3.24   0
   2  -5  23  119.77    3.06   0
  -2   5 -23  124.82    3.32   0
   2  -5  23  119.56    3.07   0
   3  -5  23   24.45    2.72   0
   3  -5  23   23.40    2.55   0
   3  -5  23   22.33    2.52   0
   4  -5  23   -0.24    1.90   0
   4  -5  23    1.98    1.89   0
   4   4 -23    1.87    2.54   0
   3   4 -23    5.77    1.79   0
  -2  -4  23  478.84   14.68   0
   2   4 -23  523.21    4.47   0
  -2  -4  23  489.26   14.54   0
  -1  -4  23   44.76    2.87   0
  -1  -4  23   52.65    2.39   0
   1   4 -23   46.00    2.44   0
  -1  -4  23   43.98    2.83   0
   0  -4  23  105.31    3.22   0
   0  -4  23  112.89    2.90   0
   0   4 -23  115.35    2.92   0
   0  -4  23  115.57    3.26   0
   1  -4  23  147.47    3.16   0
  -1   4 -23  147.04    3.17   0
   1  -4  23  146.04    3.20   0
   1  -4  23  137.77    3.21   0
   2  -4  23   29.67    2.55   0
  -2   4 -23   31.54    2.64   0
   2  -4  23   26.37    2.34   0
   2  -4  23   24.96    1.91   0
   3  -4  23   32.80    2.61   0
   3  -4  23   30.68    2.58   0
   3  -4  23   31.84    2.47   0
   4  -4  23   22.90    2.91   0
   4  -4  23   21.63    2.70   0
   4  -4  23   19.30    2.61   0
   4   3 -23    0.75    1.81   0
   3   3 -23   16.10    2.31   0
   3   3 -23   18.48    4.52   0
  -3  -3  23   18.41    4.87   0
  -2  -3  23   23.80    2.29   0
   2   3 -23   22.18    2.32   0
   2   3 -23   25.21    3.28   0
  -2  -3  23   25.07    3.61   0
  -1  -3  23  302.22    3.37   0
  -1  -3  23  292.70    4.91   0
   1   3 -23  314.97    3.71   0
   0  -3  23   95.29    2.89   0
   0   3 -23   97.62    2.75   0
   0  -3  23   95.71    2.72   0
   0  -3  23  103.66    3.09   0
   1  -3  23  160.64    3.22   0
  -1   3 -23  158.26    2.77   0
   1  -3  23  151.49    3.28   0
   1  -3  23  147.93    3.18   0
   2  -3  23    8.25    1.71   0
  -2   3 -23    4.81    1.71   0
   2  -3  23   10.20    1.64   0
   2  -3  23    8.38    2.23   0
   3  -3  23   -0.94    2.44   0
   3  -3  23   -1.56    1.86   0
   3  -3  23    0.75    2.57   0
   4  -3  23   51.13    3.66   0
   4  -3  23   40.17    2.19   0
   4  -3  23   52.45    2.81   0
  -4  -2  23   21.34    3.51   0
   4   2 -23   22.11    2.68   0
   4   2 -23   22.51    3.56   0
   3   2 -23    3.62    2.32   0
  -3  -2  23    7.14    2.93   0
   3   2 -23    5.87    2.99   0
  -2  -2  23    9.26    1.62   0
   2   2 -23   13.70    2.20   0
   2   2 -23    9.64    2.90   0
  -2  -2  23    9.78    2.38   0
  -1  -2  23   36.06    2.33   0
  -1  -2  23   34.58    2.63   0
   1   2 -23   33.53    1.83   0
   1   2 -23   36.22    2.67   0
   0  -2  23    0.82    2.22   0
   0   2 -23    0.56    2.21   0
   0   2 -23    1.34    2.27   0
   0  -2  23    2.68    1.60   0
  -1   2 -23  120.75    2.94   0
   1  -2  23  110.32    2.47   0
   1  -2  23  113.70    2.89   0
   1  -2  23  117.50    2.94   0
   2  -2  23  138.94    3.28   0
   2  -2  23  136.91    3.01   0
   2  -2  23  140.68    2.97   0
   3  -2  23   12.58    2.59   0
   3  -2  23   13.58    2.32   0
   3  -2  23   14.69    2.29   0
   4  -2  23   16.98    2.65   0
   4  -2  23   15.73    2.51   0
   4  -2  23   14.81    2.54   0
   5  -2  23    3.57    2.54   0
   5  -2  23    3.79    2.81   0
   5  -2  23    1.72    2.82   0
   4   1 -23   -0.20    2.56   0
  -4  -1  23    0.49    3.09   0
   4   1 -23    0.78    1.78   0
  -3  -1  23   11.04    2.33   0
   3   1 -23   11.27    1.68   0
  -3  -1  23   10.59    2.84   0
   3   1 -23   11.63    2.54   0
   2   1 -23   94.98    2.66   0
  -2  -1  23   91.39    3.18   0
  -2  -1  23   89.38    2.16   0
   2   1 -23   89.08    3.15   0
  -1  -1  23  240.41    4.02   0
   1   1 -23  262.35    3.58   0
   1   1 -23  251.94    4.25   0
  -1  -1  23  253.43    3.32   0
   0   1 -23   61.59    2.54   0
   0  -1  23   63.40    1.95   0
   0   1 -23   61.05    2.22   0
   0  -1  23   62.13    2.73   0
   1  -1  23    8.54    2.19   0
  -1   1 -23   16.88    2.48   0
   1  -1  23   12.68    1.54   0
   2  -1  23   17.26    2.47   0
   2  -1  23   25.06    2.38   0
   2  -1  23   19.92    2.39   0
   3  -1  23   17.23    2.53   0
   3  -1  23   13.80    1.72   0
   3  -1  23   22.86    2.33   0
   4  -1  23    4.20    2.53   0
   4  -1  23    4.32    2.36   0
   4  -1  23    2.61    2.37   0
   5  -1  23   -0.86    1.79   0
   5  -1  23    0.94    3.37   0
   5  -1  23    1.62    1.91   0
   4   0 -23    1.07    2.47   0
   4   0 -23    2.34    2.61   0
  -4   0  23    1.83    2.43   0
   3   0 -23  105.18    3.29   0
  -3   0  23  121.21    3.03   0
  -3   0  23  104.48    3.35   0
   3   0 -23  104.67    3.12   0
   2   0 -23    5.71    2.39   0
  -2   0  23    3.39    2.16   0
   2   0 -23    1.07    2.13   0
  -2   0  23    3.77    2.35   0
  -1   0  23  370.28    4.00   0
  -1   0  23  344.56    4.45   0
   1   0 -23  357.70    3.73   0
   1   0 -23  341.89    4.43   0
   0   0  23    1.36    2.10   0
   0   0  23   -1.37    1.99   0
   0   0 -23    0.63    1.42   0
   0   0 -23   -0.01    1.62   0
   1   0  23   47.70    2.29   0
  -1   0 -23   48.05    1.86   0
   1   0  23   45.00    2.34   0
   2   0  23   13.55    1.63   0
  -2   0 -23   16.10    2.22   0
   2   0  23   19.53    2.21   0
   3   0  23   28.91    2.52   0
   3   0  23   29.06    1.76   0
   3   0  23   31.62    2.37   0
   4   0  23    3.75    2.31   0
   4   0  23    2.32    2.48   0
   4   0  23    1.60    1.68   0
   5   0  23    3.29    2.73   0
   5   0  23    5.23    2.62   0
   5   0  23    3.18    1.88   0
  -4   1  23   11.35    2.67   0
   4  -1 -23   12.41    2.68   0
   4  -1 -23   12.25    2.62   0
  -4   1  23   13.40    2.65   0
  -3   1  23    1.42    2.27   0
  -3   1  23    1.36    2.35   0
   3  -1 -23   -0.30    2.39   0
   3  -1 -23    2.22    2.24   0
   2  -1 -23   38.51    2.01   0
  -2   1  23   43.10    1.99   0
   2  -1 -23   45.12    2.47   0
  -2   1  23   41.97    2.53   0
  -1   1  23  175.82    3.10   0
  -1   1  23  157.29    3.41   0
   1  -1 -23  170.35    3.10   0
   1  -1 -23  157.99    2.99   0
   0   1  23   30.53    2.40   0
   0   1  23   31.56    2.33   0
   0  -1 -23   33.32    2.46   0
   1   1  23    0.37    1.49   0
  -1  -1 -23   -1.02    2.06   0
   1   1  23   12.61    2.30   0
   2   1  23  293.14    3.72   0
  -2  -1 -23  266.40    3.17   0
   2   1  23  277.03    3.26   0
   3   1  23  161.31    3.30   0
   3   1  23  162.14    3.11   0
   4   1  23   -0.54    2.45   0
   4   1  23    1.55    1.70   0
   4   1  23    0.41    1.71   0
   5   1  23    1.38    2.78   0
   5   1  23    2.58    1.89   0
   5   1  23    2.55    2.64   0
   4  -2 -23   20.31    2.85   0
  -4   2  23   19.90    2.72   0
  -4   2  23   18.39    2.14   0
  -3   2  23    0.94    2.33   0
  -3   2  23    1.68    1.65   0
   3  -2 -23   -0.59    2.35   0
   2  -2 -23   -0.34    2.21   0
  -2   2  23    1.78    2.18   0
  -2   2  23    1.67    1.59   0
   1  -2 -23  337.55    3.82   0
  -1   2  23  381.24    4.00   0
  -1   2  23  363.15    4.21   0
   0   2  23  138.16    2.93   0
   0   2  23  146.25    2.90   0
   0  -2 -23  139.46    2.57   0
   1   2  23   79.22    2.48   0
   1   2  23   77.02    2.57   0
  -1  -2 -23   72.65    2.14   0
  -2  -2 -23   92.57    2.26   0
   2   2  23   96.30    2.82   0
  -3  -2 -23   46.95    1.95   0
   3   2  23   43.85    2.55   0
   4   2  23   -0.03    2.32   0
   4   2  23   -0.19    1.65   0
   5   2  23    2.29    2.72   0
   5   2  23    3.51    2.75   0
  -4   3  23    0.11    3.20   0
   4  -3 -23    1.13    2.58   0
  -4   3  23   -0.09    2.69   0
  -3   3  23    1.22    2.25   0
  -3   3  23    3.01    2.31   0
   3  -3 -23   -0.27    2.38   0
   2  -3 -23   47.28    1.99   0
  -2   3  23   54.46    2.56   0
  -2   3  23   51.87    2.58   0
   1  -3 -23  210.61    3.24   0
  -1   3  23  206.57    3.37   0
  -1   3  23  207.83    3.32   0
   0   3  23   81.29    2.99   0
   0   3  23   70.67    2.69   0
   0  -3 -23   72.01    2.16   0
  -1  -3 -23    5.13    2.26   0
   1   3  23    4.35    1.66   0
  -2  -3 -23   24.93    1.83   0
   2   3  23   24.85    1.79   0
  -3  -3 -23  676.46    4.99   0
   3   3  23  641.34    4.89   0
   4   3  23   14.18    1.94   0
   4   3  23   13.35    1.93   0
   5   3  23   -0.94    2.77   0
   5   3  23    0.38    2.68   0
  -4   4  23   -0.23    3.26   0
   4  -4 -23   -2.29    2.62   0
  -4   4  23    0.17    2.65   0
  -3   4  23   17.64    2.45   0
  -3   4  23   17.49    2.63   0
   3  -4 -23   15.57    1.77   0
   2  -4 -23  256.34    3.30   0
  -2   4  23  284.73    4.17   0
  -2   4  23  271.48    3.86   0
   1  -4 -23   11.65    2.20   0
  -1   4  23   12.03    2.12   0
  -1   4  23   13.56    2.27   0
   0   4  23   43.59    2.45   0
   0  -4 -23   38.31    1.88   0
   1   4  23   54.77    2.57   0
  -1  -4 -23   54.79    2.03   0
   2   4  23   95.34    2.76   0
  -2  -4 -23  106.33    2.84   0
  -3  -4 -23   22.54    2.45   0
   3   4  23   19.43    1.81   0
   4   4  23    8.22    1.75   0
  -4   5  23    3.52    2.73   0
   4  -5 -23    1.88    2.62   0
  -4   5  23    2.60    2.68   0
  -3   5  23    8.86    3.12   0
  -3   5  23    8.58    1.89   0
   3  -5 -23   11.00    2.58   0
   2  -5 -23  232.80    3.56   0
  -2   5  23  258.22    3.93   0
  -2   5  23  226.57    3.13   0
   1  -5 -23   14.21    2.30   0
  -1   5  23   12.40    2.28   0
  -1   5  23   12.53    2.28   0
   0  -5 -23    5.30    2.20   0
   0   5  23    7.76    1.54   0
   1   5  23    1.72    2.25   0
  -1  -5 -23    1.30    2.35   0
   2   5  23    5.58    2.32   0
  -2  -5 -23    5.07    2.25   0
   3   5  23    2.60    2.37   0
  -3  -5 -23    2.18    2.33   0
  -4  -5 -23    1.90    2.65   0
   4   5  23    0.40    2.42   0
  -3   6  23   27.82    2.03   0
  -3   6  23   34.14    2.88   0
   3  -6 -23   26.91    2.69   0
   2  -6 -23   25.85    2.49   0
  -2   6  23   23.88    2.72   0
  -2   6  23   24.99    1.88   0
   1  -6 -23   -0.16    2.22   0
  -1   6  23    0.77    1.54   0
   0  -6 -23    5.06    2.24   0
   0   6  23    6.66    2.25   0
   1   6  23  255.89    3.54   0
  -1  -6 -23  251.94    3.11   0
   2   6  23  268.68    3.64   0
  -2  -6 -23  298.83    3.81   0
   3   6  23  164.34    3.02   0
  -3  -6 -23  191.48    3.56   0
   4   6  23   -0.62    2.60   0
  -4  -6 -23    0.29    2.68   0
  -3   7  23    7.98    2.69   0
  -3   7  23    8.08    2.84   0
   3  -7 -23   11.17    2.63   0
   2  -7 -23    1.43    1.76   0
  -2   7  23    1.29    2.49   0
  -2   7  23    0.87    2.40   0
   1  -7 -23    0.74    1.74   0
  -1   7  23    0.59    2.38   0
   0  -7 -23   29.25    1.93   0
   0   7  23   27.42    2.58   0
   1   7  23   20.38    1.79   0
  -1  -7 -23   18.04    1.79   0
   2   7  23    2.34    2.42   0
  -2  -7 -23    4.03    2.42   0
   3   7  23    0.03    2.52   0
  -3  -7 -23    0.87    2.49   0
   4   7  23    1.01    2.08   0
  -4  -7 -23   -0.69    2.72   0
   3  -8 -23    3.74    2.79   0
   2  -8 -23    4.41    2.55   0
  -2   8  23    1.37    2.73   0
  -2   8  23    1.60    1.79   0
   1  -8 -23    0.15    1.76   0
  -1   8  23    1.86    2.39   0
   0  -8 -23   14.70    2.53   0
   0   8  23   15.46    2.48   0
   1   8  23   19.76    1.82   0
  -1  -8 -23   19.51    2.48   0
   2   8  23   41.12    2.76   0
  -2  -8 -23   42.01    2.75   0
   3   8  23    2.81    2.67   0
  -3  -8 -23    1.96    2.71   0
  -2   9  23    1.01    2.72   0
   2  -9 -23   -0.75    2.77   0
  -2   9  23    0.48    2.71   0
   1  -9 -23    0.35    2.61   0
  -1   9  23   -0.60    1.84   0
   0  -9 -23   10.21    2.54   0
   0   9  23    6.28    2.48   0
   1   9  23    1.23    1.77   0
  -1  -9 -23    1.50    1.80   0
   2   9  23    0.51    2.55   0
  -2  -9 -23    0.86    2.61   0
   1 -10 -23    9.61    1.98   0
  -1  10  23    8.12    2.79   0
   0 -10 -23    5.92    2.62   0
   0  10  23   10.05    2.77   0
   1  10  23   -0.95    1.89   0
  -1 -10 -23   -0.25    1.91   0
   1   9 -24    1.05    1.90   0
  -1  -9  24    1.00    3.55   0
  -1  -9  24    1.43    3.51   0
   0  -9  24    3.62    2.76   0
   0  -9  24    4.69    2.79   0
   1  -9  24    0.84    2.80   0
  -1   9 -24    1.80    2.67   0
   1  -9  24    2.44    2.10   0
   2   8 -24    0.90    1.91   0
  -1  -8  24   -0.15    3.76   0
  -1  -8  24    0.52    3.79   0
   0  -8  24    9.13    2.75   0
   0   8 -24   11.80    2.48   0
   0  -8  24   11.36    3.23   0
  -1   8 -24    1.46    1.87   0
   1  -8  24   -0.84    2.68   0
   1  -8  24   -0.31    1.89   0
  -2   8 -24    0.93    2.80   0
   2  -8  24    3.02    2.73   0
   2  -8  24    1.19    1.94   0
   3   7 -24    2.31    1.91   0
   2   7 -24    1.55    1.81   0
  -1  -7  24   16.02    3.82   0
   1   7 -24   16.19    1.73   0
  -1  -7  24   14.87    3.39   0
   0   7 -24  103.84    2.67   0
   0  -7  24   98.24    3.56   0
   0  -7  24  113.79    3.48   0
  -1   7 -24    3.55    1.86   0
   1  -7  24    1.25    2.45   0
   1  -7  24    2.94    2.52   0
  -2   7 -24   22.17    2.70   0
   2  -7  24   18.53    2.61   0
   2  -7  24   20.45    2.62   0
  -3   7 -24    0.13    2.74   0
   3  -7  24    1.29    2.73   0
   3  -7  24   -0.53    2.65   0
   3   6 -24   -1.10    2.61   0
   1   6 -24   33.14    1.97   0
  -1  -6  24   28.51    3.27   0
  -1  -6  24   32.95    3.48   0
   0   6 -24   15.87    2.31   0
   0  -6  24   18.13    2.52   0
   0  -6  24   14.36    2.46   0
  -1   6 -24    1.96    2.27   0
   1  -6  24    4.12    2.33   0
   1  -6  24    2.94    2.40   0
  -2   6 -24    2.66    2.52   0
   2  -6  24   -0.44    1.73   0
   2  -6  24    1.45    1.68   0
   3  -6  24   37.32    2.19   0
   3  -6  24   42.99    2.27   0
   4   5 -24    0.21    1.97   0
   2   5 -24  158.06    2.90   0
   1   5 -24    1.62    2.26   0
  -1  -5  24    0.01    2.94   0
  -1  -5  24    0.11    2.85   0
   0  -5  24   10.13    2.36   0
   0   5 -24    8.44    2.11   0
   0  -5  24    9.34    2.36   0
   0  -5  24   10.54    2.17   0
   1  -5  24   31.72    2.54   0
   1  -5  24   29.81    2.48   0
   1  -5  24   31.87    2.59   0
  -1   5 -24   32.10    2.59   0
   2  -5  24    0.24    2.37   0
   2  -5  24    1.81    2.46   0
  -2   5 -24    1.40    2.46   0
   2  -5  24    1.70    2.34   0
   3  -5  24   26.53    2.72   0
   3  -5  24   20.07    1.97   0
   3  -5  24   28.60    2.60   0
   4  -5  24    4.74    2.76   0
   4  -5  24    5.26    2.68   0
   4   4 -24    5.19    2.58   0
   3   4 -24    4.65    2.45   0
  -2  -4  24  101.54    6.59   0
   2   4 -24   93.45    2.53   0
  -2  -4  24  100.11    6.48   0
  -1  -4  24    7.15    1.55   0
  -1  -4  24    7.77    2.86   0
   1   4 -24    5.11    2.16   0
  -1  -4  24    6.80    2.77   0
   0  -4  24  216.13    3.35   0
   0  -4  24  201.19    3.87   0
   0   4 -24  199.54    2.93   0
   0  -4  24  208.64    3.84   0
   1  -4  24  115.81    2.91   0
  -1   4 -24  116.83    2.99   0
   1  -4  24  119.59    3.02   0
   1  -4  24  112.93    3.02   0
   2  -4  24  112.24    3.09   0
  -2   4 -24  110.58    2.73   0
   2  -4  24  102.64    2.82   0
   2  -4  24  105.92    2.96   0
   3  -4  24    3.67    2.53   0
   3  -4  24    4.76    1.74   0
   3  -4  24    3.66    2.42   0
   4  -4  24    6.66    2.73   0
   4  -4  24    8.78    2.63   0
   4  -4  24    4.89    1.80   0
   4   3 -24    8.07    2.61   0
   3   3 -24    2.70    2.28   0
  -3  -3  24    2.24    4.26   0
   3   3 -24    2.48    3.82   0
  -2  -3  24    1.53    1.51   0
   2   3 -24   -0.13    1.58   0
   2   3 -24    0.08    3.29   0
  -2  -3  24    0.69    3.31   0
  -1  -3  24    3.46    2.32   0
   1   3 -24    0.90    1.52   0
  -1  -3  24   -0.72    2.40   0
   1   3 -24   -0.31    2.26   0
   0  -3  24   54.49    2.53   0
   0   3 -24   53.70    2.02   0
   0  -3  24   49.35    2.60   0
   0  -3  24   50.78    2.71   0
   1  -3  24  169.98    3.28   0
  -1   3 -24  175.56    2.91   0
   1  -3  24  172.43    2.90   0
   1  -3  24  174.21    3.32   0
   2  -3  24    2.99    2.14   0
   2  -3  24    2.04    2.21   0
   2  -3  24    3.22    2.19   0
   3  -3  24  107.98    3.35   0
   3  -3  24  110.81    3.01   0
   3  -3  24  110.07    2.58   0
   4  -3  24   11.76    2.70   0
   4  -3  24   11.30    2.61   0
   4  -3  24   15.13    2.63   0
   4   2 -24   40.42    2.95   0
  -4  -2  24   49.53    3.95   0
   4   2 -24   46.74    3.86   0
  -3  -2  24    1.93    2.22   0
   3   2 -24    2.10    2.24   0
  -3  -2  24    1.81    2.88   0
   3   2 -24    1.55    2.94   0
  -2  -2  24    4.79    2.16   0
   2   2 -24    4.89    2.12   0
  -2  -2  24    5.15    2.74   0
   2   2 -24    6.06    2.26   0
  -1  -2  24   33.02    1.87   0
  -1  -2  24   35.30    3.03   0
   1   2 -24   38.40    2.39   0
   1   2 -24   37.55    3.09   0
   0  -2  24  461.74    4.54   0
   0   2 -24  472.60    4.54   0
   0   2 -24  428.57    4.56   0
   0  -2  24  445.27    4.71   0
   1  -2  24   25.54    2.28   0
  -1   2 -24   24.87    1.82   0
   1  -2  24   28.46    2.31   0
   2  -2  24    6.82    2.27   0
   2  -2  24    6.01    1.66   0
   2  -2  24    5.03    1.51   0
   3  -2  24    5.80    2.50   0
   3  -2  24    6.36    2.46   0
   3  -2  24    8.80    1.80   0
   4  -2  24    3.11    2.45   0
   4  -2  24    1.56    2.52   0
   4  -2  24    1.84    1.77   0
  -4  -1  24   15.41    3.32   0
   4   1 -24   11.33    2.69   0
   4   1 -24   13.29    2.79   0
  -3  -1  24   -0.06    1.60   0
   3   1 -24    1.62    2.23   0
  -3  -1  24    1.89    2.36   0
   3   1 -24    1.34    2.43   0
  -2  -1  24    9.57    2.17   0
   2   1 -24    9.13    2.21   0
  -2  -1  24   11.75    2.37   0
   2   1 -24   10.56    2.97   0
  -1  -1  24   46.31    2.61   0
  -1  -1  24   54.99    2.91   0
   1   1 -24   52.18    2.63   0
   1   1 -24   47.06    3.00   0
   0  -1  24   24.92    1.84   0
   0   1 -24   22.12    2.27   0
   0   1 -24   19.47    2.51   0
   0  -1  24   24.09    2.62   0
   1  -1  24   32.24    1.82   0
  -1   1 -24   32.47    1.71   0
   1  -1  24   40.95    2.35   0
   2  -1  24   18.39    2.43   0
   2  -1  24   18.57    2.33   0
   2  -1  24   17.18    2.38   0
   3  -1  24    0.38    2.39   0
   3  -1  24   -0.23    1.59   0
   3  -1  24    3.15    2.18   0
   4  -1  24    5.81    3.14   0
   4  -1  24    5.58    2.48   0
   4  -1  24    3.96    1.73   0
   5  -1  24    0.71    2.79   0
   5  -1  24    3.49    2.78   0
   5  -1  24    1.73    2.00   0
   4   0 -24    2.98    3.21   0
   4   0 -24    2.56    2.72   0
  -4   0  24    3.87    2.64   0
  -3   0  24    3.80    1.62   0
   3   0 -24    5.03    2.42   0
  -3   0  24    1.92    2.38   0
   3   0 -24    2.98    1.63   0
  -2   0  24  161.65    3.09   0
   2   0 -24  149.21    3.05   0
  -2   0  24  152.63    3.46   0
   2   0 -24  144.13    3.39   0
  -1   0  24    8.37    2.23   0
  -1   0  24   -5.26    2.60   0
   1   0 -24    8.89    2.41   0
   1   0 -24    4.82    2.34   0
   0   0  24  352.56    4.07   0
   0   0  24  355.47    3.58   0
   0   0 -24  364.81    3.93   0
   0   0 -24  360.38    4.23   0
   1   0  24   22.64    2.13   0
  -1   0 -24   19.93    1.65   0
   1   0  24   22.51    2.20   0
   2   0  24    1.27    1.56   0
  -2   0 -24    2.05    1.55   0
   2   0  24    0.70    1.58   0
   3   0  24   -0.15    2.27   0
   3   0  24    1.83    1.56   0
   3   0  24    1.69    1.53   0
   4   0  24   -1.26    2.41   0
   4   0  24    1.00    2.41   0
   4   0  24    0.61    1.60   0
   5   0  24    0.73    3.35   0
   5   0  24    0.24    1.96   0
   5   0  24   -0.50    1.94   0
  -4   1  24   19.48    2.63   0
   4  -1 -24   18.43    2.81   0
   4  -1 -24   16.37    2.70   0
  -4   1  24   19.28    2.81   0
[truncated: 188,540 more chars]
