# Supplementary material for: Crystal structure and the DFT and MEP study of 4-benzyl-2-[2-(4-fluoro­phen­yl)-2-oxoeth­yl]-6-phenyl­pyridazin-3(2H)-one
Source: Acta Crystallogr E Crystallogr Commun. 2019 Jun 21;75(Pt 7):1030–4. doi: 10.1107/S2056989019008557 (PMC6659327; doi:10.1107/S2056989019008557)
Supplement: Supplementary file 2 [file e-75-01030-Isup2.hkl]

data_I                                                                          
_shelx_title ' SHELXT_A.RES IN P-1'                                             
_shelx_refln_list_code          4                                               
_shelx_F_calc_maximum      150.18                                               
_exptl_crystal_F_000       832.00                                               
_reflns_d_resolution_high  0.8595                                               
                                                                                
loop_                                                                           
 _space_group_symop_operation_xyz                                               
 'x, y, z'                                                                      
 '-x, -y, -z'                                                                   
                                                                                
_cell_length_a     5.0575                                                       
_cell_length_b    10.0973                                                       
_cell_length_c    38.6080                                                       
_cell_angle_alpha  86.237                                                       
_cell_angle_beta   86.675                                                       
_cell_angle_gamma  88.354                                                       
                                                                                
_shelx_F_squared_multiplier     1.000                                           
                                                                                
loop_                                                                           
 _refln_index_h                                                                 
 _refln_index_k                                                                 
 _refln_index_l                                                                 
 _refln_F_squared_calc                                                          
 _refln_F_squared_meas                                                          
 _refln_F_squared_sigma                                                         
 _refln_observed_status                                                         
   1   0   0         41.37         42.08         5.99 o                         
   2   0   0         21.34         16.98         2.34 o                         
   3   0   0         29.45         27.08         2.25 o                         
   4   0   0         67.86         66.76         2.86 o                         
   5   0   0         12.78         14.83         2.62 o                         
  -5   1   0         95.01         85.79         3.24 o                         
  -4   1   0         31.55         30.48         3.29 o                         
  -3   1   0        600.02        615.60         5.37 o                         
  -2   1   0          0.05          0.53         2.41 o                         
  -1   1   0       2487.09       2259.10        27.45 o                         
   0   1   0        252.51        244.83         7.94 o                         
   1   1   0        384.32        284.35         7.27 o                         
   2   1   0        113.16        100.33         3.57 o                         
   3   1   0        334.26        361.07         5.05 o                         
   4   1   0        173.57        174.95         4.82 o                         
   5   1   0         19.68         21.43         2.94 o                         
  -5   2   0         43.57         41.59         3.18 o                         
  -4   2   0          6.26          5.45         2.63 o                         
  -3   2   0          3.81         10.97         7.58 o                         
  -2   2   0        213.02        184.28         5.73 o                         
  -1   2   0       1081.00        994.29         8.32 o                         
   0   2   0       4088.97       3903.06        20.96 o                         
   1   2   0        571.22        506.85         8.86 o                         
   2   2   0         70.73         66.29        13.23 o                         
   3   2   0        173.00        186.85         7.06 o                         
   4   2   0         47.06         49.10         3.52 o                         
   5   2   0          6.07         10.30         2.95 o                         
  -5   3   0         56.72         59.12         3.74 o                         
  -4   3   0        136.64        156.37         3.83 o                         
  -3   3   0        196.07        212.69         3.29 o                         
  -2   3   0       1202.27       1243.85         7.37 o                         
  -1   3   0         30.75         24.04         2.19 o                         
   0   3   0         26.86         29.58         2.84 o                         
   1   3   0       1256.33       1194.10        11.59 o                         
   2   3   0          2.05          4.11         3.03 o                         
   3   3   0         36.98         36.09         3.29 o                         
   4   3   0         40.04         43.34         3.74 o                         
   5   3   0         67.31         64.28         3.29 o                         
  -5   4   0          2.41          4.45         2.56 o                         
  -4   4   0        109.07        118.27         4.16 o                         
  -3   4   0          3.57         11.95         2.52 o                         
  -2   4   0        290.24        358.00         6.59 o                         
  -1   4   0        317.36        314.13         4.49 o                         
   0   4   0          0.88          1.19         2.67 o                         
   1   4   0       2033.32       2065.07        21.38 o                         
   2   4   0        633.34        647.50         7.88 o                         
   3   4   0          0.64          2.22         3.06 o                         
   4   4   0         42.12         43.81         5.10 o                         
   5   4   0          0.16          0.15         2.94 o                         
  -5   5   0          7.49          4.33         2.64 o                         
  -4   5   0          5.52          4.87         2.35 o                         
  -3   5   0         66.63         74.37         2.86 o                         
  -2   5   0         96.68         86.59         2.89 o                         
  -1   5   0          3.72          5.38         2.31 o                         
   0   5   0        177.47        179.21         3.72 o                         
   1   5   0         63.11         52.39         3.53 o                         
   2   5   0         59.47         59.41         3.86 o                         
   3   5   0        111.14        112.60         4.76 o                         
   4   5   0         11.57         11.50         4.17 o                         
   5   5   0         30.56         35.37         3.28 o                         
  -4   6   0         44.99         37.64         2.73 o                         
  -3   6   0          0.42          1.46         2.54 o                         
  -2   6   0         64.31         75.86         3.40 o                         
  -1   6   0        292.93        282.92         3.84 o                         
   0   6   0          0.00          1.57         2.41 o                         
   1   6   0          0.79          2.06         2.85 o                         
   2   6   0        140.45        148.89         4.73 o                         
   3   6   0          5.14          6.84         4.50 o                         
   4   6   0         75.98         75.47         5.05 o                         
   5   6   0          0.11          0.44         4.36 o                         
  -4   7   0          0.61          2.73         3.56 o                         
  -3   7   0         74.42         75.19         7.26 o                         
  -2   7   0         21.40         16.15         3.07 o                         
  -1   7   0         28.09         35.50         2.64 o                         
   0   7   0        164.72        173.31         4.05 o                         
   1   7   0         47.30         44.84         3.59 o                         
   2   7   0          1.14          1.24         3.65 o                         
   3   7   0         92.22         83.55         4.50 o                         
   4   7   0          5.83          8.32         5.20 o                         
  -4   8   0          0.00          2.74         3.72 o                         
  -3   8   0          0.90          2.08         2.61 o                         
  -2   8   0         20.06         21.75         2.72 o                         
  -1   8   0        132.58        139.07         3.48 o                         
   0   8   0         77.02         75.52         3.51 o                         
   1   8   0         14.60         19.24         3.43 o                         
   2   8   0          4.97          5.40         4.09 o                         
   3   8   0          2.89          4.63         4.26 o                         
   4   8   0          6.92          6.82         5.52 o                         
  -3   9   0         11.59         14.17         3.15 o                         
  -2   9   0        109.49        108.34         4.98 o                         
  -1   9   0         22.51         24.07         2.77 o                         
   0   9   0        105.57        125.36         3.71 o                         
   1   9   0         60.51         59.53         3.72 o                         
   2   9   0          0.01          2.23         3.38 o                         
   3   9   0         10.08          9.35         4.50 o                         
  -2  10   0          0.12          1.65         2.62 o                         
  -1  10   0        109.90        103.77         4.12 o                         
   0  10   0         17.74         11.97         3.63 o                         
   1  10   0         31.18         33.61         3.72 o                         
   2  10   0          4.48          4.27         4.45 o                         
   3  10   0         30.38         34.40         5.33 o                         
  -1  11   0          0.05         -0.60         3.05 o                         
   0  11   0          2.22          4.09         3.84 o                         
   1  11   0         11.94         12.02         3.91 o                         
   2  11   0          1.31          3.80         4.10 o                         
  -2 -11   1          0.22          0.49         3.98 o                         
  -1 -11   1          1.33          3.42         3.78 o                         
   0 -11   1         11.64         12.58         3.86 o                         
   1 -11   1          4.12          5.59         3.08 o                         
  -3 -10   1         24.31         30.39         5.19 o                         
  -2 -10   1          1.88          4.99         4.08 o                         
  -1 -10   1         13.38         14.70         3.67 o                         
   0 -10   1         47.07         45.78         3.87 o                         
   1 -10   1          0.03          2.05         3.51 o                         
   2 -10   1          7.57          6.95         3.69 o                         
  -3  -9   1         15.88         15.59         4.98 o                         
  -2  -9   1         16.51         16.52         3.60 o                         
  -1  -9   1         26.72         38.78         3.90 o                         
   0  -9   1        896.85        881.09         7.70 o                         
   1  -9   1          1.10          1.13         3.24 o                         
   2  -9   1         10.19         10.89         2.38 o                         
   3  -9   1          3.27          5.37         3.09 o                         
  -4  -8   1          8.06          8.75         5.71 o                         
  -3  -8   1         92.44         80.14         5.13 o                         
  -2  -8   1          1.25          6.53         3.84 o                         
  -1  -8   1         45.97         42.49         3.60 o                         
   0  -8   1          7.24          5.45         2.55 o                         
   1  -8   1         96.08         94.23         2.97 o                         
   2  -8   1         30.32         28.03         2.16 o                         
   3  -8   1         30.30         30.32         3.28 o                         
   4  -8   1          7.96          4.91         3.82 o                         
  -4  -7   1          0.54          0.80         4.65 o                         
  -3  -7   1        137.82        121.54         8.38 o                         
  -2  -7   1          4.72          2.25         3.45 o                         
  -1  -7   1        104.84        116.24         4.08 o                         
   0  -7   1         43.58         38.50         2.39 o                         
   1  -7   1         77.12         79.33         3.27 o                         
   2  -7   1         63.87         62.52         3.69 o                         
   3  -7   1          0.91          0.12         2.62 o                         
   4  -7   1         22.90         20.13         3.10 o                         
  -5  -6   1          3.22          6.44         5.16 o                         
  -4  -6   1         40.24         40.56         4.73 o                         
  -3  -6   1         51.42         51.56         4.57 o                         
  -2  -6   1        148.22        161.82         5.11 o                         
  -1  -6   1          2.55          0.78         3.18 o                         
   0  -6   1         86.40         75.38         3.43 o                         
   1  -6   1         52.49         61.65         2.69 o                         
   2  -6   1          0.75          1.40         2.25 o                         
   3  -6   1          0.46          4.86         2.49 o                         
   4  -6   1          0.01          1.82         2.79 o                         
  -5  -5   1          0.88          0.40         2.85 o                         
  -4  -5   1         71.26         69.39         4.71 o                         
  -3  -5   1          4.57          5.21         3.70 o                         
  -2  -5   1        150.02        150.41         6.70 o                         
  -1  -5   1          1.63          6.34         3.05 o                         
   0  -5   1         14.21         15.93         2.86 o                         
   1  -5   1        487.86        504.42         7.18 o                         
   2  -5   1        675.73        674.89        15.51 o                         
   3  -5   1         12.41         20.13         2.60 o                         
   4  -5   1          8.04         11.40         3.32 o                         
   5  -5   1          0.28          1.72         3.04 o                         
  -5  -4   1        124.82        124.21         3.82 o                         
  -4  -4   1          0.41          2.24         3.75 o                         
  -3  -4   1          4.69          7.08         3.34 o                         
  -2  -4   1          1.55          0.25         3.44 o                         
  -1  -4   1        385.93        401.05        10.54 o                         
   0  -4   1         12.05         12.10         2.87 o                         
   1  -4   1          3.33          5.39         2.70 o                         
   2  -4   1        313.83        325.65        10.07 o                         
   3  -4   1         15.17         17.15         2.78 o                         
   4  -4   1          0.00          0.87         4.62 o                         
   5  -4   1         23.99         21.81         3.14 o                         
  -5  -3   1          2.19          1.74         2.95 o                         
  -4  -3   1        392.14        381.12         9.49 o                         
  -3  -3   1         31.82         26.85         3.92 o                         
  -2  -3   1          2.48          2.10         3.31 o                         
  -1  -3   1        124.85        102.68         4.82 o                         
   0  -3   1        669.68        685.15         7.69 o                         
   1  -3   1         34.38         38.66         3.01 o                         
   2  -3   1        406.60        450.75         4.78 o                         
   3  -3   1         76.74         76.15         3.27 o                         
   4  -3   1        282.79        258.76         6.18 o                         
   5  -3   1          0.41          3.57         2.75 o                         
  -5  -2   1          1.97          2.86         2.92 o                         
  -4  -2   1          8.35          6.39         2.63 o                         
  -3  -2   1        352.12        359.71         5.59 o                         
  -2  -2   1       2518.14       2437.25        52.83 o                         
  -1  -2   1       1146.07       1073.56        13.72 o                         
   0  -2   1       1410.16       1177.27        11.92 o                         
   1  -2   1       2313.35       2128.49        32.56 o                         
   2  -2   1       1068.84       1072.07         7.02 o                         
   3  -2   1        677.10        696.37        41.97 o                         
   4  -2   1         20.79         25.09         3.18 o                         
   5  -2   1         28.18         28.32         2.98 o                         
  -5  -1   1         41.27         46.89         3.07 o                         
  -4  -1   1         16.45         22.13         2.68 o                         
  -3  -1   1        144.76        145.49         5.59 o                         
  -2  -1   1        103.79        109.29         4.06 o                         
  -1  -1   1         53.88         54.18         4.72 o                         
   0  -1   1        664.97        725.79        13.20 o                         
   1  -1   1       1456.67       1402.67        12.78 o                         
   2  -1   1        412.65        422.82        10.01 o                         
   3  -1   1        151.68        149.82         5.16 o                         
   4  -1   1          6.67          8.21         2.24 o                         
   5  -1   1         32.62         45.85         4.50 o                         
  -5   0   1          0.51          1.35         2.56 o                         
  -4   0   1         29.32         31.84         2.80 o                         
  -3   0   1         38.51         34.08         2.27 o                         
  -2   0   1          8.29          9.43         2.32 o                         
  -1   0   1       1371.52       1352.69        53.10 o                         
   1   0   1      17908.51      18461.68        79.32 o                         
   2   0   1          0.09          0.55         2.62 o                         
   3   0   1        181.23        203.94         8.28 o                         
   4   0   1          0.04          2.74         3.21 o                         
   5   0   1         13.71         17.85         3.04 o                         
  -5   1   1         26.23         28.76         2.75 o                         
  -4   1   1         18.12         11.84         2.19 o                         
  -3   1   1         50.80         54.89         2.85 o                         
  -2   1   1        298.59        296.91        10.22 o                         
  -1   1   1         33.48         27.51         3.47 o                         
   0   1   1        628.92        721.44        11.72 o                         
   1   1   1       5546.67       5561.32        26.55 o                         
   2   1   1        327.50        325.16         9.41 o                         
   3   1   1        417.17        407.62        15.75 o                         
   4   1   1         21.59         25.02         3.30 o                         
   5   1   1         24.29         27.88         3.04 o                         
  -5   2   1         32.67         39.87         3.65 o                         
  -4   2   1         96.18         87.83         7.73 o                         
  -3   2   1          2.64          1.31         2.26 o                         
  -2   2   1       3501.78       3351.69        61.77 o                         
  -1   2   1        343.07        381.07         5.46 o                         
   0   2   1         10.36          3.43         3.35 o                         
   1   2   1       1786.32       1748.56        14.88 o                         
   2   2   1       1490.98       1567.80        22.02 o                         
   3   2   1        410.96        399.70         7.27 o                         
   4   2   1          5.90          8.86         3.06 o                         
   5   2   1        164.33        165.59         3.87 o                         
  -5   3   1         12.01         10.77         2.90 o                         
  -4   3   1         71.47         64.45         3.04 o                         
  -3   3   1         34.16         36.33         2.16 o                         
  -2   3   1          2.85         13.36         2.40 o                         
  -1   3   1        522.54        444.04         5.25 o                         
   0   3   1       1168.34       1004.57         9.77 o                         
   1   3   1        335.61        320.94         6.20 o                         
   2   3   1        555.60        650.32         7.66 o                         
   3   3   1          3.06          2.61         2.93 o                         
   4   3   1          1.57         -0.61         3.55 o                         
   5   3   1          4.66          3.05         2.97 o                         
  -5   4   1         25.06         28.75         3.80 o                         
  -4   4   1         50.64         60.20         4.76 o                         
  -3   4   1         22.11         22.46         3.13 o                         
  -2   4   1         50.50         67.02         3.18 o                         
  -1   4   1        831.64        843.93        17.12 o                         
   0   4   1          4.49          4.13         2.23 o                         
   1   4   1        347.25        329.54         5.76 o                         
   2   4   1        818.28        787.84        19.04 o                         
   3   4   1          3.64          4.79         3.77 o                         
   4   4   1          0.13          1.33         3.24 o                         
   5   4   1          9.38         12.41         3.66 o                         
  -5   5   1          0.61         -0.46         2.66 o                         
  -4   5   1         41.77         41.72         3.87 o                         
  -3   5   1         83.59         84.62         3.43 o                         
  -2   5   1         13.74          7.35         2.28 o                         
  -1   5   1         30.44         34.50         2.57 o                         
   0   5   1        306.76        281.24         9.49 o                         
   1   5   1        802.96        832.02         7.82 o                         
   2   5   1        185.65        178.39         4.83 o                         
   3   5   1          1.50          3.55         3.38 o                         
   4   5   1         58.18         59.36         4.09 o                         
   5   5   1          6.12          8.51         4.19 o                         
  -4   6   1          0.02          2.49         3.46 o                         
  -3   6   1         33.38         30.56         3.21 o                         
  -2   6   1        305.20        341.52         4.45 o                         
  -1   6   1         30.82         28.80         2.12 o                         
   0   6   1          0.17          0.48         2.29 o                         
   1   6   1          5.45          6.50         3.18 o                         
   2   6   1        136.48        140.01         4.54 o                         
   3   6   1          5.41          5.24         3.43 o                         
   4   6   1         27.81         26.38         4.50 o                         
   5   6   1         31.40         28.97         5.10 o                         
  -4   7   1          1.70          3.20         3.36 o                         
  -3   7   1          4.91          7.65         3.01 o                         
  -2   7   1         15.22         14.78         2.23 o                         
  -1   7   1          3.67          8.00         3.03 o                         
   0   7   1        193.38        203.13         4.11 o                         
   1   7   1          2.02          3.34         3.04 o                         
   2   7   1          7.26          7.23         3.10 o                         
   3   7   1         26.91         20.97         4.23 o                         
   4   7   1          0.05         -0.69         4.41 o                         
  -4   8   1          2.12          4.37         3.08 o                         
  -3   8   1         12.09         18.80         3.16 o                         
  -2   8   1          1.56          2.21         2.62 o                         
  -1   8   1        294.53        293.16         3.84 o                         
   0   8   1        183.28        181.80         4.77 o                         
   1   8   1         10.75         13.84         3.28 o                         
   2   8   1         72.12         68.76         3.82 o                         
   3   8   1          0.52          1.36         4.16 o                         
   4   8   1          7.78          9.22         5.07 o                         
  -3   9   1          1.01         -0.45         3.26 o                         
  -2   9   1          2.14          4.76         2.42 o                         
  -1   9   1        208.72        206.94         3.83 o                         
   0   9   1        400.99        408.74         6.34 o                         
   1   9   1         11.20         12.08         3.47 o                         
   2   9   1        117.50        109.34         7.65 o                         
   3   9   1          0.12          1.20         4.49 o                         
  -2  10   1         11.95         11.73         2.98 o                         
  -1  10   1        157.96        175.38        12.62 o                         
   0  10   1          1.21         -0.28         2.91 o                         
   1  10   1          2.22          2.04         3.56 o                         
   2  10   1          3.12          7.76         3.92 o                         
   3  10   1          2.65          0.80         4.86 o                         
  -1  11   1          6.15          5.07         3.73 o                         
   0  11   1         28.13         28.62         3.29 o                         
   1  11   1         14.88         19.38         3.95 o                         
   2  11   1          2.21          1.40         4.02 o                         
  -2 -11   2         10.63         11.18         4.50 o                         
  -1 -11   2          0.00          2.19         4.19 o                         
   0 -11   2         12.89         10.52         3.95 o                         
   1 -11   2          0.61          1.03         2.68 o                         
  -3 -10   2          0.26         -0.13         5.23 o                         
  -2 -10   2          6.58          5.20         3.94 o                         
  -1 -10   2          9.14          6.22         3.57 o                         
   0 -10   2         75.06         76.90         3.45 o                         
   1 -10   2          5.06          5.10         3.04 o                         
   2 -10   2          8.44         12.09         3.72 o                         
  -3  -9   2         10.75          9.81         4.85 o                         
  -2  -9   2         18.01         13.95         3.62 o                         
  -1  -9   2          7.06          8.93         3.39 o                         
   0  -9   2          0.78          0.27         3.48 o                         
   1  -9   2         10.46         11.77         3.22 o                         
   2  -9   2         18.36         21.28         3.01 o                         
   3  -9   2          7.39         10.40         2.71 o                         
  -4  -8   2          0.63          0.68         8.05 o                         
  -3  -8   2         23.56         19.53         4.85 o                         
  -2  -8   2        638.47        621.39         7.30 o                         
  -1  -8   2         11.11          8.85         3.59 o                         
   0  -8   2         12.04          9.69         3.19 o                         
   1  -8   2          0.87          2.71         3.23 o                         
   2  -8   2          4.53          4.72         2.71 o                         
   3  -8   2         47.15         48.28         3.90 o                         
   4  -8   2          0.31          3.54         3.74 o                         
  -4  -7   2          0.69          0.73         5.69 o                         
  -3  -7   2         18.17         21.01         7.02 o                         
  -2  -7   2          4.01          4.47         3.58 o                         
  -1  -7   2          9.25          9.22         3.05 o                         
   0  -7   2          7.60          5.70         3.12 o                         
   1  -7   2        231.66        242.06         5.26 o                         
   2  -7   2         12.31         15.90         2.67 o                         
   3  -7   2         16.88         11.55         2.58 o                         
   4  -7   2          3.14          3.91         2.93 o                         
  -5  -6   2          5.50          5.32         4.91 o                         
  -4  -6   2          0.02          1.64         4.68 o                         
  -3  -6   2         90.54         94.71         5.18 o                         
  -2  -6   2          7.61         11.88         3.72 o                         
  -1  -6   2        133.41        132.04         4.04 o                         
   0  -6   2        531.47        534.20         5.67 o                         
   1  -6   2         13.65         13.89         2.59 o                         
   2  -6   2         16.02         15.88         2.69 o                         
   3  -6   2          7.32          9.74         2.60 o                         
   4  -6   2          2.33          2.63         3.40 o                         
  -5  -5   2          0.22          1.78         3.41 o                         
  -4  -5   2          6.14          8.24         4.20 o                         
  -3  -5   2         11.19          9.66         4.03 o                         
  -2  -5   2          5.06          4.95         3.68 o                         
  -1  -5   2        284.75        309.85         5.73 o                         
   0  -5   2        351.04        327.49         6.37 o                         
   1  -5   2        125.14        121.42         3.17 o                         
   2  -5   2          6.35          6.31         1.93 o                         
   3  -5   2         44.77         36.71         2.68 o                         
   4  -5   2         12.55         11.73         2.91 o                         
   5  -5   2          6.45          7.08         3.01 o                         
  -5  -4   2          0.00          0.60         4.12 o                         
  -4  -4   2        182.69        180.57         7.26 o                         
  -3  -4   2         19.16         22.35         3.56 o                         
  -2  -4   2        398.38        441.60        10.86 o                         
  -1  -4   2         11.04         14.06         3.26 o                         
   0  -4   2        150.57        156.56         4.08 o                         
   1  -4   2         58.97         62.60         2.49 o                         
   2  -4   2        715.07        730.73        18.03 o                         
   3  -4   2        111.40        114.74         5.53 o                         
   4  -4   2         76.95         73.12         3.40 o                         
   5  -4   2          2.80          3.22         2.85 o                         
  -5  -3   2         14.99         16.54         3.16 o                         
  -4  -3   2         31.18         33.19         3.05 o                         
  -3  -3   2         80.78         75.92         3.78 o                         
  -2  -3   2       1378.68       1465.59        22.94 o                         
  -1  -3   2        130.82        112.86         5.35 o                         
   0  -3   2       1094.11        995.06         9.24 o                         
   1  -3   2       1304.47       1225.80        10.00 o                         
   2  -3   2        124.63        122.44         4.89 o                         
   3  -3   2          1.22         -0.28         2.39 o                         
   4  -3   2         37.83         43.46         4.54 o                         
   5  -3   2         77.60         85.11         3.78 o                         
  -5  -2   2        165.68        196.92         7.29 o                         
  -4  -2   2          1.37          0.24         2.62 o                         
  -3  -2   2          0.28          0.64         2.92 o                         
  -2  -2   2         10.40         14.29         4.65 o                         
  -1  -2   2      12013.43      12001.90        53.76 o                         
   0  -2   2       3822.89       3553.02        21.12 o                         
   1  -2   2        760.16        688.13         7.13 o                         
   2  -2   2         32.66         54.64        17.33 o                         
   3  -2   2         27.05         28.13         2.60 o                         
   4  -2   2        143.22        146.40         6.03 o                         
   5  -2   2         25.66         26.03         2.90 o                         
  -5  -1   2         25.04         22.43         3.17 o                         
  -4  -1   2         10.98         11.39         2.75 o                         
  -3  -1   2        296.08        350.97         8.54 o                         
  -2  -1   2        132.11        131.95         4.45 o                         
  -1  -1   2       6415.86       6436.23        51.87 o                         
   0  -1   2       2719.96       3028.26        39.31 o                         
   1  -1   2       8487.29       8581.23        51.08 o                         
   2  -1   2          0.90          0.96         2.14 o                         
   3  -1   2         30.22         29.80         2.12 o                         
   4  -1   2          5.46          3.98         2.27 o                         
   5  -1   2         28.39         33.79         3.56 o                         
  -5   0   2         11.08         13.66         3.09 o                         
  -4   0   2         98.78        112.50         3.16 o                         
  -3   0   2         27.91         23.91         2.36 o                         
  -2   0   2       1230.46       1225.83        11.52 o                         
  -1   0   2          3.95          3.43         2.29 o                         
   0   0   2       1118.01       1284.33        29.72 o                         
   1   0   2         48.63         46.46         3.48 o                         
   2   0   2       1052.22       1019.14        13.84 o                         
   3   0   2          6.32          7.75         2.85 o                         
   4   0   2         89.38         96.64         3.42 o                         
   5   0   2          0.36         -0.18         3.01 o                         
  -5   1   2         85.69         75.62         3.41 o                         
  -4   1   2         22.18         26.48         2.50 o                         
  -3   1   2         48.24         46.14         2.84 o                         
  -2   1   2        156.28        149.73         3.19 o                         
  -1   1   2       6351.84       6481.33        70.34 o                         
   0   1   2       3910.43       4119.34        36.64 o                         
   1   1   2       8860.00       9183.42       249.29 o                         
   2   1   2        124.23        122.28         3.95 o                         
   3   1   2        260.96        243.54         4.40 o                         
   4   1   2         23.34         27.28         3.21 o                         
   5   1   2         26.24         22.88         2.93 o                         
  -5   2   2         54.47         69.45         9.34 o                         
  -4   2   2         96.00         92.92         2.88 o                         
  -3   2   2         62.12         60.57         3.20 o                         
  -2   2   2        148.99        175.13         4.36 o                         
  -1   2   2      15264.58      15179.13        75.60 o                         
   0   2   2       4244.00       4185.35        27.48 o                         
   1   2   2          9.51         12.46         3.58 o                         
   2   2   2        411.70        400.07        40.53 o                         
   3   2   2         35.29         34.96         4.04 o                         
   4   2   2          0.01         -0.62         3.15 o                         
   5   2   2         48.71         45.82         3.16 o                         
  -5   3   2          4.16          8.43         3.41 o                         
  -4   3   2        145.32        140.84         5.80 o                         
  -3   3   2          1.61          4.10         2.18 o                         
  -2   3   2        282.77        292.58        10.26 o                         
  -1   3   2          9.26         19.76         2.20 o                         
   0   3   2         19.38         13.90         3.24 o                         
   1   3   2       1626.11       1498.79        11.42 o                         
   2   3   2        957.97        976.56         8.84 o                         
   3   3   2        127.72        142.98         9.48 o                         
   4   3   2         22.86         24.07         3.50 o                         
   5   3   2          6.16          6.36         3.68 o                         
  -5   4   2         30.99         30.59         3.06 o                         
  -4   4   2          0.08          0.93         2.18 o                         
  -3   4   2          0.75         -0.25         2.50 o                         
  -2   4   2        372.56        411.67        13.59 o                         
  -1   4   2       5449.27       5352.72        19.67 o                         
   0   4   2        116.22        106.57         3.54 o                         
   1   4   2        547.93        498.76         6.55 o                         
   2   4   2        257.15        307.57        10.48 o                         
   3   4   2          0.62          2.59         3.08 o                         
   4   4   2        108.77        101.40         4.05 o                         
   5   4   2          9.74          9.08         4.19 o                         
  -5   5   2         23.04         19.82         3.24 o                         
  -4   5   2          2.89          5.24         2.70 o                         
  -3   5   2         47.22         35.27         2.71 o                         
  -2   5   2         15.75         12.70         2.44 o                         
  -1   5   2         12.03         24.03         2.96 o                         
   0   5   2        141.71        151.82         3.71 o                         
   1   5   2          3.70          3.10         3.05 o                         
   2   5   2        182.72        177.18         4.45 o                         
   3   5   2         19.72         16.49         4.79 o                         
   4   5   2         36.30         32.71         4.05 o                         
   5   5   2          0.03          0.66         3.88 o                         
  -4   6   2         57.66         59.23         3.66 o                         
  -3   6   2          3.95          5.96         2.92 o                         
  -2   6   2         65.56         66.10         2.94 o                         
  -1   6   2          0.06         -1.56         2.23 o                         
   0   6   2          6.26          2.66         2.34 o                         
   1   6   2         64.01         62.22         3.32 o                         
   2   6   2        218.32        215.31         6.10 o                         
   3   6   2          0.00          0.96         3.33 o                         
   4   6   2          5.80          6.88         4.28 o                         
   5   6   2         12.96         12.79         4.06 o                         
  -4   7   2          4.99          9.30         2.92 o                         
  -3   7   2         70.91         69.26         2.90 o                         
  -2   7   2          9.37          9.04         3.05 o                         
  -1   7   2         34.54         33.97         2.98 o                         
   0   7   2         13.36         19.59         3.21 o                         
   1   7   2         46.02         59.15         4.67 o                         
   2   7   2         57.00         48.10         3.47 o                         
   3   7   2         52.14         43.53         4.45 o                         
   4   7   2          2.01          2.77         4.44 o                         
  -4   8   2          1.27          1.07         3.05 o                         
  -3   8   2         34.35         29.43         3.15 o                         
  -2   8   2         34.03         30.92         2.88 o                         
  -1   8   2          0.03          3.52         2.97 o                         
   0   8   2         16.39         16.86         3.17 o                         
   1   8   2         39.82         48.45         3.56 o                         
   2   8   2          1.68          1.72         3.27 o                         
   3   8   2         65.91         63.67         8.08 o                         
   4   8   2          2.93          1.62         4.61 o                         
  -3   9   2          3.31          2.82         2.39 o                         
  -2   9   2         23.44         20.74         3.48 o                         
  -1   9   2         35.19         37.48         3.55 o                         
   0   9   2          3.99         10.80        10.08 o                         
   1   9   2         62.12         66.99         3.74 o                         
   2   9   2         62.90         56.14         3.94 o                         
   3   9   2          0.44          1.28         4.41 o                         
  -2  10   2          0.23         -0.13         4.78 o                         
  -1  10   2          7.37          7.14         3.56 o                         
   0  10   2         29.95         32.57         3.24 o                         
   1  10   2         44.13         46.66         3.95 o                         
   2  10   2          2.71          1.50         4.08 o                         
   3  10   2          0.77          1.64         3.89 o                         
  -1  11   2         14.21         11.35         3.14 o                         
   0  11   2         32.06         33.38         4.05 o                         
   1  11   2          2.90          5.01         3.92 o                         
   2  11   2          1.25          1.20         3.95 o                         
  -2 -11   3          9.33          9.80         7.08 o                         
  -1 -11   3          6.86         12.72         3.93 o                         
   0 -11   3         41.25         47.56         4.11 o                         
   1 -11   3          0.40          0.94         2.67 o                         
  -3 -10   3          6.51          8.06         6.37 o                         
  -2 -10   3          2.18          4.07         4.12 o                         
  -1 -10   3         51.26         43.49         3.97 o                         
   0 -10   3         49.33         37.83         2.82 o                         
   1 -10   3         93.39         89.29         3.17 o                         
   2 -10   3         19.28         17.71         3.21 o                         
  -3  -9   3         16.54         11.35         5.60 o                         
  -2  -9   3        129.46        122.34         4.92 o                         
  -1  -9   3          1.14          2.71         3.39 o                         
   0  -9   3          8.45          8.15         3.44 o                         
   1  -9   3          6.91          6.92         2.12 o                         
   2  -9   3          1.70          0.90         2.37 o                         
   3  -9   3          2.70          4.99         3.22 o                         
  -3  -8   3         11.58          6.57         7.24 o                         
  -2  -8   3         27.16         27.46         4.47 o                         
  -1  -8   3        138.76        148.17         4.64 o                         
   0  -8   3        266.95        259.78         9.21 o                         
   1  -8   3        322.98        298.76         5.24 o                         
   2  -8   3          7.12          9.39         2.79 o                         
   3  -8   3         17.03         14.53         2.68 o                         
   4  -8   3          0.20         -0.02         3.07 o                         
  -4  -7   3         47.75         53.27         8.21 o                         
  -3  -7   3         35.54         32.84         5.28 o                         
  -2  -7   3        745.53        751.35         8.94 o                         
  -1  -7   3          1.47          2.72         3.42 o                         
   0  -7   3        118.47        108.94         3.68 o                         
   1  -7   3        543.49        503.74         4.77 o                         
   2  -7   3        123.96        144.05         3.41 o                         
   3  -7   3          6.72          5.58         2.24 o                         
   4  -7   3          2.16          0.22         2.93 o                         
  -5  -6   3          0.20          0.36         5.64 o                         
  -4  -6   3         79.30         90.39         6.34 o                         
  -3  -6   3          2.12         -0.24         4.84 o                         
  -2  -6   3         41.14         38.81         4.04 o                         
  -1  -6   3        206.01        212.09         4.74 o                         
   0  -6   3         26.45         26.76         2.62 o                         
   1  -6   3         45.14         46.12         2.94 o                         
   2  -6   3        241.86        261.81         3.71 o                         
   3  -6   3         44.74         46.11         3.16 o                         
   4  -6   3         62.66         60.36         3.78 o                         
  -5  -5   3         29.97         25.96         5.36 o                         
  -4  -5   3        115.51        101.10         5.14 o                         
  -3  -5   3        116.98        109.08         5.49 o                         
  -2  -5   3        166.20        178.55         5.97 o                         
  -1  -5   3       1180.68       1316.19        28.40 o                         
   0  -5   3          1.17          1.46         2.91 o                         
   1  -5   3        256.05        268.03         5.61 o                         
   2  -5   3        101.38         90.67         2.82 o                         
   3  -5   3          2.86          2.49         2.53 o                         
   4  -5   3         24.78         16.79         2.43 o                         
   5  -5   3          1.71          1.87         2.98 o                         
  -5  -4   3          3.08          3.11         3.95 o                         
  -4  -4   3         30.52         32.47         3.03 o                         
  -3  -4   3        132.61        124.02         4.97 o                         
  -2  -4   3         16.60         17.50         3.82 o                         
  -1  -4   3        637.69        635.29         8.88 o                         
   0  -4   3        200.88        198.53         4.26 o                         
   1  -4   3        350.64        394.82         4.52 o                         
   2  -4   3          1.18          3.64         2.55 o                         
   3  -4   3        203.77        224.05         3.99 o                         
   4  -4   3          0.07          0.24         2.49 o                         
   5  -4   3         42.99         38.49         3.25 o                         
  -5  -3   3         14.87         14.09         2.96 o                         
  -4  -3   3         14.57         15.75         2.82 o                         
  -3  -3   3         23.19         26.65         3.36 o                         
  -2  -3   3          0.50          0.83         3.30 o                         
  -1  -3   3        522.44        458.21         9.38 o                         
   0  -3   3        620.51        600.00         7.56 o                         
   1  -3   3        111.54        113.01         2.76 o                         
   2  -3   3        374.79        399.75        10.26 o                         
   3  -3   3         30.80         36.16         2.61 o                         
   4  -3   3          3.48          5.64         2.98 o                         
   5  -3   3         38.81         44.03         3.70 o                         
  -5  -2   3         22.09         24.41         3.04 o                         
  -4  -2   3         10.87         11.54         2.82 o                         
  -3  -2   3        198.35        213.72         4.97 o                         
  -2  -2   3         40.82         60.91        11.06 o                         
  -1  -2   3       7428.96       7481.63       174.19 o                         
   0  -2   3         16.52         32.28         3.88 o                         
   1  -2   3       3804.17       3699.88        24.34 o                         
   2  -2   3        309.20        308.81        11.00 o                         
   3  -2   3        227.63        227.60         3.61 o                         
   4  -2   3          1.68          3.31         4.20 o                         
   5  -2   3         44.24         43.63         3.66 o                         
  -5  -1   3         28.59         30.83         3.07 o                         
  -4  -1   3         20.58         24.00         3.73 o                         
  -3  -1   3       1053.78       1057.58        12.26 o                         
  -2  -1   3        672.77        720.45        19.52 o                         
  -1  -1   3       4835.90       4669.90        33.24 o                         
   0  -1   3        112.03        106.05         3.81 o                         
   1  -1   3      11895.47      11901.91       155.16 o                         
   2  -1   3        350.21        333.89         4.59 o                         
   3  -1   3         14.78         12.39         2.31 o                         
   4  -1   3          5.68          3.80         2.07 o                         
   5  -1   3          0.28          2.08         4.17 o                         
  -5   0   3          8.05          7.27         3.07 o                         
  -4   0   3         15.97         17.57         2.58 o                         
  -3   0   3        883.38        971.00        20.63 o                         
  -2   0   3          0.01          0.49         2.46 o                         
  -1   0   3       6129.13       6042.73        20.17 o                         
   0   0   3         15.89         16.93         3.30 o                         
   1   0   3       4889.69       5205.11        30.21 o                         
   2   0   3         27.28         22.21         2.87 o                         
   3   0   3          6.78          8.29         2.25 o                         
   4   0   3          0.91         -0.41         2.14 o                         
   5   0   3          5.10          3.44         3.05 o                         
  -5   1   3         60.69         69.22         4.78 o                         
  -4   1   3         11.16         19.43         2.39 o                         
  -3   1   3        706.27        767.11        13.95 o                         
  -2   1   3        504.25        524.06         9.42 o                         
  -1   1   3       5495.11       5374.37        47.86 o                         
   0   1   3        104.11         95.79         4.60 o                         
   1   1   3      13133.48      13265.94       164.41 o                         
   2   1   3        675.15        634.33        12.53 o                         
   3   1   3          0.71          1.99         2.89 o                         
   4   1   3          1.89          2.29         2.53 o                         
   5   1   3          1.84          2.40         2.85 o                         
  -5   2   3          6.76         10.27         2.82 o                         
  -4   2   3         79.34         80.68         3.29 o                         
  -3   2   3         87.19         95.64         3.40 o                         
  -2   2   3        247.30        257.33         5.42 o                         
  -1   2   3       8430.03       8194.22        42.22 o                         
   0   2   3       2189.01       2208.26        64.25 o                         
   1   2   3         16.94         22.89         3.57 o                         
   2   2   3       1440.49       1451.23        14.16 o                         
   3   2   3        257.03        263.05         7.00 o                         
   4   2   3          1.85          3.02         3.28 o                         
   5   2   3         18.05         16.26         2.98 o                         
  -5   3   3         12.56          9.75         2.54 o                         
  -4   3   3        281.79        298.90         4.36 o                         
  -3   3   3         18.63         14.31         2.32 o                         
  -2   3   3        384.78        333.61         9.36 o                         
  -1   3   3        628.18        544.04         8.15 o                         
   0   3   3        322.68        302.67         5.97 o                         
   1   3   3        203.14        198.55         4.97 o                         
   2   3   3         13.66          9.81         3.28 o                         
   3   3   3        157.42        167.41         4.18 o                         
   4   3   3        320.19        329.44        13.24 o                         
   5   3   3         56.44         66.90         3.92 o                         
  -5   4   3         45.82         55.81         5.31 o                         
  -4   4   3         81.65         84.89         3.11 o                         
  -3   4   3         80.75         87.44         3.51 o                         
  -2   4   3        442.03        374.80         5.60 o                         
  -1   4   3       1630.58       1679.73         8.70 o                         
   0   4   3          2.00          1.76         1.91 o                         
   1   4   3         81.12         79.73         3.75 o                         
   2   4   3         60.12         79.61         3.73 o                         
   3   4   3          5.68          6.50         3.36 o                         
   4   4   3         16.33         18.80         3.39 o                         
   5   4   3         26.13         32.43         3.84 o                         
  -5   5   3          0.32         -0.29         3.03 o                         
  -4   5   3          2.09          5.44         3.20 o                         
  -3   5   3          1.65          4.28         2.45 o                         
  -2   5   3        264.16        281.22         3.79 o                         
  -1   5   3        481.98        506.72         9.34 o                         
   0   5   3          1.90          2.90         2.67 o                         
   1   5   3        655.34        662.70         7.90 o                         
   2   5   3        198.70        211.18         4.83 o                         
   3   5   3        180.49        198.31         5.26 o                         
   4   5   3         73.30         74.57         3.96 o                         
   5   5   3          3.29          2.76         3.77 o                         
  -4   6   3          0.00          3.86         2.80 o                         
  -3   6   3         72.81         67.39         3.43 o                         
  -2   6   3          0.23         -0.16         2.51 o                         
  -1   6   3         36.60         45.56         2.54 o                         
   0   6   3         13.91         13.39         3.02 o                         
   1   6   3          0.32          0.35         2.96 o                         
   2   6   3         95.74        102.43         4.22 o                         
   3   6   3         10.51         14.39         3.48 o                         
   4   6   3          2.49          3.61         3.78 o                         
   5   6   3          5.99          6.32         4.36 o                         
  -4   7   3          6.75          8.29         2.57 o                         
  -3   7   3         19.97         18.00         2.49 o                         
  -2   7   3          0.05          0.68         2.48 o                         
  -1   7   3         19.67         24.32         2.54 o                         
   0   7   3        106.01        101.49         3.59 o                         
   1   7   3          1.92          3.07         3.05 o                         
   2   7   3          5.52          3.37         3.23 o                         
   3   7   3         53.38         48.17         4.11 o                         
   4   7   3          4.05          3.25         4.41 o                         
  -4   8   3          6.37          4.85         2.66 o                         
  -3   8   3          7.22          6.56         2.32 o                         
  -2   8   3          6.20          4.27         2.75 o                         
  -1   8   3         43.25         45.44         3.81 o                         
   0   8   3         96.30        103.53         3.63 o                         
   1   8   3        347.83        355.64         5.26 o                         
   2   8   3          4.49          6.51         3.28 o                         
   3   8   3         29.54         29.77         4.04 o                         
   4   8   3          5.59          4.84         4.16 o                         
  -3   9   3          1.42          1.16         2.37 o                         
  -2   9   3         18.40         19.53         3.79 o                         
  -1   9   3        154.60        159.11         4.04 o                         
   0   9   3       1315.77       1284.56         7.39 o                         
   1   9   3        331.09        351.88         5.21 o                         
   2   9   3          0.07          2.16         3.43 o                         
   3   9   3          6.49          3.04         3.95 o                         
  -2  10   3          2.90          7.98         2.88 o                         
  -1  10   3          0.63          4.54         2.90 o                         
   0  10   3          7.70          4.51         3.42 o                         
   1  10   3         28.17         27.65         3.71 o                         
   2  10   3         15.82          8.09         4.57 o                         
   3  10   3          0.13          2.40         4.38 o                         
  -1  11   3          0.71          1.19         3.69 o                         
   0  11   3         11.26         11.02         3.19 o                         
   1  11   3          3.63          3.86         3.83 o                         
   2  11   3          0.25          2.46         3.99 o                         
  -1 -11   4         10.55          6.55         4.30 o                         
   0 -11   4         33.41         39.66         3.26 o                         
   1 -11   4         16.16         18.76         3.17 o                         
  -3 -10   4          1.77          1.20        10.36 o                         
  -2 -10   4          7.08          6.11         4.54 o                         
  -1 -10   4         56.97         58.69         3.98 o                         
   0 -10   4          1.46          3.25         3.54 o                         
   1 -10   4        223.70        227.27         6.88 o                         
   2 -10   4          0.82         -0.02         3.08 o                         
  -3  -9   4         10.39         11.54         9.23 o                         
  -2  -9   4         19.01         22.36         4.11 o                         
  -1  -9   4          5.03          3.16         3.49 o                         
   0  -9   4        101.63         93.71         3.60 o                         
   1  -9   4          5.75          4.14         2.31 o                         
   2  -9   4          4.08          7.24         2.47 o                         
   3  -9   4          0.01          2.18         3.14 o                         
  -3  -8   4         35.44         29.57         6.95 o                         
  -2  -8   4         25.65         25.97         4.37 o                         
  -1  -8   4        212.55        221.52         4.82 o                         
   0  -8   4         56.18         55.22         3.52 o                         
   1  -8   4        322.81        324.07         5.56 o                         
   2  -8   4         84.40         95.38         4.27 o                         
   3  -8   4          5.12          3.46         3.90 o                         
   4  -8   4          2.95          4.49         3.09 o                         
  -4  -7   4         15.92         20.42         5.15 o                         
  -3  -7   4         15.78         13.27         5.86 o                         
  -2  -7   4         66.22         59.74         4.65 o                         
  -1  -7   4          8.94         10.53         3.21 o                         
   0  -7   4         24.03         23.88         3.11 o                         
   1  -7   4        215.98        209.97         4.06 o                         
   2  -7   4          0.02          2.69         3.00 o                         
   3  -7   4         28.90         25.20         3.12 o                         
   4  -7   4          2.67          1.57         2.87 o                         
  -5  -6   4          2.54          1.98         6.48 o                         
  -4  -6   4         44.77         51.97         4.08 o                         
  -3  -6   4         46.08         40.26         5.80 o                         
  -2  -6   4         29.24         30.03         4.50 o                         
  -1  -6   4         20.73         18.90         3.36 o                         
   0  -6   4         25.97         29.04         3.15 o                         
   1  -6   4         59.21         60.93         2.69 o                         
   2  -6   4          2.96          3.87         2.03 o                         
   3  -6   4         17.21         18.61         2.82 o                         
   4  -6   4         11.19          7.01         2.51 o                         
  -5  -5   4         12.51         12.33         4.85 o                         
  -4  -5   4         10.36         15.25         2.77 o                         
  -3  -5   4         17.59         15.61         4.54 o                         
  -2  -5   4         17.84         13.99         4.21 o                         
  -1  -5   4        337.32        331.57        12.00 o                         
   0  -5   4        387.70        383.03         5.39 o                         
   1  -5   4        342.96        356.23         3.84 o                         
   2  -5   4         10.36          8.28         1.95 o                         
   3  -5   4         63.93         87.35         5.88 o                         
   4  -5   4         10.39         16.62         3.33 o                         
   5  -5   4          4.40          2.39         3.14 o                         
  -5  -4   4          7.35          6.46         3.41 o                         
  -4  -4   4        162.28        157.66         4.41 o                         
  -3  -4   4        160.78        147.17         5.53 o                         
  -2  -4   4         11.17         14.68         4.29 o                         
  -1  -4   4       3461.63       3377.39       103.50 o                         
   0  -4   4       1147.27       1064.72        12.30 o                         
   1  -4   4        307.69        297.80         3.95 o                         
   2  -4   4         45.23         45.90         2.43 o                         
   3  -4   4        371.04        385.70        17.99 o                         
   4  -4   4          7.76         10.08         4.30 o                         
   5  -4   4         15.44         11.62         3.07 o                         
  -5  -3   4          7.54          7.95         3.08 o                         
  -4  -3   4        455.68        464.52        10.22 o                         
  -3  -3   4          1.81          3.29         3.70 o                         
  -2  -3   4         22.51         35.43         9.68 o                         
  -1  -3   4          1.22          0.75         4.16 o                         
   0  -3   4       1055.79       1044.48        14.07 o                         
   1  -3   4        127.92        121.41         3.06 o                         
   2  -3   4        132.14        137.42         3.64 o                         
   3  -3   4          0.02          1.77         2.47 o                         
   4  -3   4         24.26         24.47         2.83 o                         
   5  -3   4         43.21         46.04         2.75 o                         
  -5  -2   4          0.01          0.28         3.05 o                         
  -4  -2   4          0.20         -1.00         2.76 o                         
  -3  -2   4        133.54        131.46         3.87 o                         
  -2  -2   4       1329.44       1286.75        30.12 o                         
   0  -2   4      19768.28      19112.38       192.05 o                         
   1  -2   4       1397.76       1261.38        24.01 o                         
   2  -2   4       1792.17       1744.16         8.63 o                         
   3  -2   4        209.28        174.18         9.04 o                         
   4  -2   4         83.62         65.64         4.87 o                         
   5  -2   4        170.95        169.49         4.40 o                         
  -5  -1   4         93.88         95.58         3.49 o                         
  -4  -1   4          8.14          9.62         3.13 o                         
  -3  -1   4        196.81        197.29         4.79 o                         
  -2  -1   4        190.60        180.12         3.81 o                         
  -1  -1   4        752.61        703.74        15.93 o                         
   0  -1   4       3086.60       3228.45        25.41 o                         
   1  -1   4       1515.25       1396.54        11.88 o                         
   2  -1   4         40.81         46.38         3.86 o                         
   3  -1   4        362.60        368.85         4.34 o                         
   4  -1   4          3.47          2.20         2.74 o                         
   5  -1   4          0.39          1.83         3.07 o                         
  -5   0   4          1.01          1.32         3.47 o                         
  -4   0   4          0.03          0.97         2.64 o                         
  -3   0   4         40.37         50.44         2.70 o                         
  -2   0   4        672.99        618.03         8.34 o                         
  -1   0   4         24.22         25.14         2.56 o                         
   0   0   4       1977.20       2257.34        14.12 o                         
   1   0   4         26.18         27.78         2.99 o                         
   2   0   4       1606.82       1486.38        12.41 o                         
   3   0   4          2.23         -1.78         4.12 o                         
   4   0   4          1.10          3.07         2.47 o                         
   5   0   4          1.50          1.88         2.55 o                         
  -5   1   4         32.73         36.78         3.35 o                         
  -4   1   4         19.59         21.59         2.78 o                         
  -3   1   4        486.19        514.25        12.70 o                         
  -2   1   4         22.30         18.54         2.48 o                         
  -1   1   4        982.78        857.13        10.51 o                         
   0   1   4        524.90        502.91        14.60 o                         
   1   1   4        544.86        561.92         9.85 o                         
   2   1   4        842.23        805.99        16.79 o                         
   3   1   4        445.20        423.50        14.02 o                         
   4   1   4          3.05          2.67         2.18 o                         
   5   1   4          1.88          2.71         3.19 o                         
  -5   2   4         29.71         27.36         3.58 o                         
  -4   2   4          0.45          2.27         2.22 o                         
  -3   2   4          0.84          3.05         2.83 o                         
  -2   2   4        464.19        451.49        11.69 o                         
  -1   2   4        790.35        925.98       139.42 o                         
   0   2   4       7939.47       8153.79       123.82 o                         
   1   2   4         38.13         42.11         2.93 o                         
   2   2   4       1554.27       1550.09         9.92 o                         
   3   2   4        276.71        264.25        11.36 o                         
   4   2   4         33.84         38.92         4.50 o                         
   5   2   4         84.75        105.79        10.13 o                         
  -5   3   4          6.71          5.09         3.04 o                         
  -4   3   4         54.13         42.89         5.15 o                         
  -3   3   4         32.81         32.42         3.28 o                         
  -2   3   4        270.78        315.34        11.50 o                         
  -1   3   4        390.76        352.08         4.63 o                         
   0   3   4       1502.72       1478.94         9.85 o                         
   1   3   4        708.44        699.59         7.50 o                         
   2   3   4        750.67        795.56         7.71 o                         
   3   3   4          2.54          3.73         2.95 o                         
   4   3   4          0.20          1.00         3.29 o                         
   5   3   4         51.24         58.42         3.93 o                         
  -5   4   4          7.50         12.11         5.09 o                         
  -4   4   4        155.96        168.82         9.49 o                         
  -3   4   4         71.11         87.91         3.41 o                         
  -2   4   4        657.81        646.19         5.35 o                         
  -1   4   4        457.03        459.45        13.87 o                         
   0   4   4        659.34        629.33         5.91 o                         
   1   4   4        277.62        252.97         6.83 o                         
   2   4   4       1294.47       1367.45        28.08 o                         
   3   4   4        112.15        113.10         3.87 o                         
   4   4   4          0.55          1.44         3.19 o                         
   5   4   4          0.01          2.39         3.58 o                         
  -5   5   4         14.77         14.15         2.70 o                         
  -4   5   4          0.45          1.05         2.35 o                         
  -3   5   4         15.45          9.32         3.67 o                         
  -2   5   4        277.04        236.55         3.55 o                         
  -1   5   4        403.49        428.91         4.89 o                         
   0   5   4        239.74        205.30         3.83 o                         
   1   5   4         58.16         51.94         3.44 o                         
   2   5   4        218.80        227.23         4.80 o                         
   3   5   4         73.82         70.89         3.97 o                         
   4   5   4         38.37         32.81         3.55 o                         
   5   5   4         33.85         37.13         6.11 o                         
  -4   6   4         88.74         85.51         8.62 o                         
  -3   6   4         74.06         69.82         3.21 o                         
  -2   6   4        193.66        196.88         3.87 o                         
  -1   6   4         34.12         39.78         2.50 o                         
   0   6   4         32.87         22.75         3.71 o                         
   1   6   4        451.34        451.54         5.93 o                         
   2   6   4         61.57         69.40         3.85 o                         
   3   6   4         34.28         35.85         3.81 o                         
   4   6   4         94.41         98.95         4.26 o                         
   5   6   4          1.63          1.31         3.88 o                         
  -4   7   4         21.73         15.49         3.70 o                         
  -3   7   4        103.23         86.95         4.99 o                         
  -2   7   4         47.09         46.24         3.26 o                         
  -1   7   4          7.91          8.84         2.79 o                         
   0   7   4         63.21         52.97         2.98 o                         
   1   7   4         44.84         47.20         3.34 o                         
   2   7   4          3.10          6.00         3.25 o                         
   3   7   4        111.55        105.61         4.48 o                         
   4   7   4          0.95          1.55         4.33 o                         
  -4   8   4          3.15          4.86         2.86 o                         
  -3   8   4          5.18          4.13         3.04 o                         
  -2   8   4          9.05         11.08         3.16 o                         
  -1   8   4          7.06          2.49         4.48 o                         
   0   8   4         32.41         40.08         3.30 o                         
   1   8   4         91.75         98.42         3.94 o                         
   2   8   4         22.56         22.42         3.41 o                         
   3   8   4          0.02         -0.51         3.62 o                         
   4   8   4          0.49          2.24         4.64 o                         
  -3   9   4          4.77          3.58         3.16 o                         
  -2   9   4         13.71         13.46         3.46 o                         
  -1   9   4         23.75         17.16         2.47 o                         
   0   9   4         15.52         17.17         3.61 o                         
   1   9   4         71.04         71.61         3.88 o                         
   2   9   4        104.19        113.14         4.17 o                         
   3   9   4         12.42         15.23         3.81 o                         
  -2  10   4          0.83         -0.27         3.54 o                         
  -1  10   4         59.92         61.15         9.01 o                         
   0  10   4          0.73          2.99         3.54 o                         
   1  10   4        107.25        118.51         8.36 o                         
   2  10   4          4.49          6.03         3.70 o                         
   3  10   4         15.92         15.49         4.33 o                         
  -1  11   4         21.85         27.80         4.08 o                         
   0  11   4          9.91         10.11         2.75 o                         
   1  11   4         21.85         19.63         3.96 o                         
   2  11   4          1.58          2.42         3.86 o                         
  -1 -11   5          3.06          6.49         2.71 o                         
   0 -11   5          0.04          3.03         2.67 o                         
   1 -11   5          9.22          7.22         2.72 o                         
  -2 -10   5          9.10          5.00         4.06 o                         
  -1 -10   5         36.60         33.16         3.93 o                         
   0 -10   5         24.40         22.66         2.61 o                         
   1 -10   5          0.01          4.11         2.99 o                         
   2 -10   5          4.59          9.47         3.01 o                         
  -2  -9   5         26.78         24.33         4.64 o                         
  -1  -9   5        153.34        159.54         4.76 o                         
   0  -9   5        373.75        349.65        13.16 o                         
   1  -9   5          0.47          3.59         2.33 o                         
   2  -9   5          0.04          1.33         2.40 o                         
   3  -9   5         14.55         10.49         2.76 o                         
  -4  -8   5         17.70         12.17         3.85 o                         
  -2  -8   5        140.88        124.58         5.50 o                         
  -1  -8   5        137.98        135.38         4.24 o                         
   0  -8   5          4.13          6.59         3.21 o                         
   1  -8   5        185.80        199.20         4.46 o                         
   2  -8   5         83.68         84.16         4.42 o                         
   3  -8   5         28.99         29.04         3.81 o                         
   4  -8   5          0.91          0.83         2.76 o                         
  -4  -7   5          2.93          3.00         3.35 o                         
  -2  -7   5          1.42          1.79         4.55 o                         
  -1  -7   5         14.95         18.61         4.02 o                         
   0  -7   5        113.47        113.95         3.60 o                         
   1  -7   5         49.70         60.30         2.66 o                         
   2  -7   5          2.91         -0.02         3.03 o                         
   3  -7   5          1.60          1.86         2.48 o                         
   4  -7   5         30.99         32.22         3.70 o                         
  -4  -6   5          2.56          5.38         3.41 o                         
  -2  -6   5         25.85         31.51         4.66 o                         
  -1  -6   5         56.47         58.39         3.88 o                         
   0  -6   5       1224.94       1277.02        17.87 o                         
   1  -6   5        420.43        408.94         9.00 o                         
   2  -6   5          2.07          1.46         2.24 o                         
   3  -6   5          1.68          0.90         2.58 o                         
   4  -6   5          0.57          2.09         2.84 o                         
  -5  -5   5          0.33          0.18         3.65 o                         
  -4  -5   5         73.19         73.01         3.80 o                         
  -3  -5   5         46.63         50.76         6.31 o                         
  -2  -5   5        441.88        471.94        10.52 o                         
  -1  -5   5        115.95        124.27         4.86 o                         
   0  -5   5        306.98        289.66         5.01 o                         
   1  -5   5        173.66        178.92         3.17 o                         
   2  -5   5        295.30        299.74         9.30 o                         
   3  -5   5          5.61          8.03         3.00 o                         
   4  -5   5         27.07         32.71         3.49 o                         
   5  -5   5         11.60         13.44         3.74 o                         
  -5  -4   5         16.15         14.91         3.53 o                         
  -4  -4   5        107.56        111.25         5.56 o                         
  -3  -4   5          2.78          4.64         4.20 o                         
  -2  -4   5        565.56        488.58        14.78 o                         
  -1  -4   5        976.42       1046.60        12.05 o                         
   0  -4   5          3.15          1.95         2.90 o                         
   1  -4   5        713.52        697.48        10.44 o                         
   2  -4   5        733.20        825.76        20.85 o                         
   3  -4   5          8.74         13.32         2.58 o                         
   4  -4   5         16.11         19.65         4.46 o                         
   5  -4   5         12.04         12.13         3.71 o                         
  -5  -3   5          3.38          4.39         3.14 o                         
  -4  -3   5        240.77        250.43         4.29 o                         
  -3  -3   5         98.25         87.63         3.15 o                         
  -2  -3   5        256.85        246.53         8.12 o                         
  -1  -3   5        947.80        834.95        15.48 o                         
   0  -3   5         56.39         42.21         2.82 o                         
   1  -3   5          3.62          1.81         2.26 o                         
   2  -3   5          3.45          3.19         2.59 o                         
   3  -3   5          0.66          0.41         2.41 o                         
   4  -3   5         27.77         41.63         3.21 o                         
   5  -3   5         13.58          9.83         2.93 o                         
  -5  -2   5          3.85          3.09         2.88 o                         
  -4  -2   5        125.58        124.26         3.37 o                         
  -3  -2   5          1.24          2.91         2.44 o                         
  -2  -2   5       1202.83       1103.46        23.43 o                         
  -1  -2   5        559.60        376.35         9.34 o                         
   0  -2   5       6143.64       6099.63        70.16 o                         
   1  -2   5       1787.24       1705.49        25.18 o                         
   2  -2   5         18.24         22.02         3.72 o                         
   3  -2   5         33.45         23.93         2.71 o                         
   4  -2   5          1.21          0.93         2.91 o                         
   5  -2   5        232.20        225.66         6.40 o                         
  -5  -1   5          0.09          0.94         2.83 o                         
  -4  -1   5          7.06          8.30         2.76 o                         
  -3  -1   5         29.98         34.72         2.52 o                         
  -2  -1   5        127.48        135.20         3.30 o                         
  -1  -1   5       9069.31       9047.48       247.43 o                         
   0  -1   5        207.15        199.71         4.09 o                         
   1  -1   5      10228.54       9335.20      1799.35 o                         
   2  -1   5         71.79         65.32         2.69 o                         
   3  -1   5         42.62         48.35         3.17 o                         
   4  -1   5          4.36          5.77         2.25 o                         
   5  -1   5         21.78         19.53         2.96 o                         
  -5   0   5          0.36          1.16         2.49 o                         
  -4   0   5          1.84          3.61         2.51 o                         
  -3   0   5        373.58        353.15         7.75 o                         
  -2   0   5          7.00         13.86         5.81 o                         
  -1   0   5         71.85         62.78         2.88 o                         
   0   0   5        133.48        142.14         3.83 o                         
   1   0   5       2066.99       2158.23        13.10 o                         
   2   0   5         14.51         11.86         2.76 o                         
   3   0   5        443.26        479.64        14.78 o                         
   4   0   5          3.31          4.33         2.47 o                         
   5   0   5         41.35         45.51         2.88 o                         
  -5   1   5          0.50         -1.32         3.12 o                         
  -4   1   5          0.97          2.16         2.07 o                         
  -3   1   5        510.15        490.57         7.41 o                         
  -2   1   5         87.51         96.30         2.73 o                         
  -1   1   5       6483.34       6320.09        66.52 o                         
   0   1   5        298.78        263.52         6.46 o                         
   1   1   5        864.79        949.89        44.76 o                         
   2   1   5        167.97        169.56         3.71 o                         
   3   1   5        110.41        124.71         3.39 o                         
   4   1   5          1.74          1.63         2.43 o                         
   5   1   5          6.35          7.46         2.47 o                         
  -5   2   5          7.12         10.21         3.64 o                         
  -4   2   5         65.84         63.68         5.11 o                         
  -3   2   5        109.31        110.24         3.54 o                         
  -2   2   5        915.65        870.75        18.05 o                         
  -1   2   5       1556.17       1444.21         9.34 o                         
   0   2   5       3406.19       3280.60        72.20 o                         
   1   2   5       1910.97       1874.14        21.16 o                         
   2   2   5         11.68         60.61        35.36 o                         
   3   2   5        307.03        365.43         8.30 o                         
   4   2   5         24.43         23.45         3.32 o                         
   5   2   5        221.64        228.93         5.82 o                         
  -5   3   5          0.29         -1.26         2.73 o                         
  -4   3   5        283.64        321.01         6.55 o                         
  -3   3   5          3.30          5.77         2.26 o                         
  -2   3   5        668.67        615.98         9.93 o                         
  -1   3   5         24.36         23.33         2.94 o                         
   0   3   5       1992.71       1879.49        10.80 o                         
   1   3   5        211.85        205.79         4.39 o                         
   2   3   5          6.95          9.26         3.13 o                         
   3   3   5         98.95         95.02         3.49 o                         
   4   3   5          4.74          5.48         3.29 o                         
   5   3   5          8.23          8.90         3.64 o                         
  -5   4   5          1.15          1.38         5.15 o                         
  -4   4   5          0.14         -0.08         2.70 o                         
  -3   4   5         23.86         24.75         2.79 o                         
  -2   4   5        497.26        475.00         4.75 o                         
  -1   4   5         52.05         54.16         3.39 o                         
   0   4   5          9.75          9.40         2.33 o                         
   1   4   5        556.95        561.59        11.09 o                         
   2   4   5         60.28         64.35         3.69 o                         
   3   4   5        404.14        430.23         8.73 o                         
   4   4   5          3.34          5.39         3.55 o                         
   5   4   5         17.57         12.09         3.67 o                         
  -5   5   5          0.27          3.82         3.70 o                         
  -4   5   5        182.40        166.40         4.08 o                         
  -3   5   5         17.35         16.64         2.22 o                         
  -2   5   5          9.76         16.26         2.99 o                         
  -1   5   5        427.81        468.76        19.37 o                         
   0   5   5         84.25         89.26         5.04 o                         
   1   5   5         83.89         89.83         4.68 o                         
   2   5   5        193.63        198.84         4.26 o                         
   3   5   5          3.39          2.92         3.18 o                         
   4   5   5         34.55         33.30         3.53 o                         
   5   5   5          7.53          7.39         4.33 o                         
  -4   6   5         21.33         22.10         2.58 o                         
  -3   6   5          0.12         -0.77         2.91 o                         
  -2   6   5         30.13         36.23         2.79 o                         
  -1   6   5        297.78        320.84         5.10 o                         
   0   6   5         48.13         40.87         2.39 o                         
   1   6   5         51.97         54.95         3.32 o                         
   2   6   5         10.08         12.92         3.22 o                         
   3   6   5          0.38          0.48         3.13 o                         
   4   6   5         50.43         53.36         4.28 o                         
   5   6   5          7.18         12.17         4.39 o                         
  -4   7   5          1.91          3.20         3.67 o                         
  -3   7   5         54.31         48.88         2.64 o                         
  -2   7   5        174.28        168.81         5.45 o                         
  -1   7   5         37.74         29.91         4.45 o                         
   0   7   5         19.76         24.38         2.25 o                         
   1   7   5        129.13        127.45         3.45 o                         
   2   7   5        168.17        176.29         4.51 o                         
   3   7   5         37.17         45.27         4.00 o                         
   4   7   5         29.72         29.78         3.93 o                         
  -4   8   5          8.62          7.96         3.13 o                         
  -3   8   5         74.51         63.47         3.35 o                         
  -2   8   5          6.94          4.99         2.30 o                         
  -1   8   5         46.58         59.99         4.62 o                         
   0   8   5         51.25         51.63         3.40 o                         
   1   8   5         67.53         73.45         3.22 o                         
   2   8   5         48.29         37.28         3.82 o                         
   3   8   5         52.20         51.15         4.62 o                         
   4   8   5          1.12          4.90         4.59 o                         
  -3   9   5         11.87         12.97         3.20 o                         
  -2   9   5          6.84          6.18         2.63 o                         
  -1   9   5          0.15          2.94         3.16 o                         
   0   9   5         71.81         67.96         3.73 o                         
   1   9   5         49.02         47.44         3.76 o                         
   2   9   5          4.83          6.44         3.44 o                         
   3   9   5          1.40          2.93         3.91 o                         
  -2  10   5          0.97          3.47         2.98 o                         
  -1  10   5          4.83          5.29         2.78 o                         
   0  10   5          1.02         -0.50         2.80 o                         
   1  10   5        226.91        206.96         4.37 o                         
   2  10   5         11.33          7.97         3.71 o                         
   3  10   5          0.96          0.91         4.36 o                         
  -1  11   5          8.30         10.99         3.67 o                         
   0  11   5         25.20         31.89         3.89 o                         
   1  11   5         19.02         17.77         3.96 o                         
   2  11   5          5.85          5.18         4.05 o                         
  -1 -11   6         16.13         20.67         3.17 o                         
   0 -11   6          0.02          1.45         3.12 o                         
   1 -11   6          6.44          5.05         3.93 o                         
  -2 -10   6         14.85         13.11         4.78 o                         
  -1 -10   6          1.60          2.16         3.59 o                         
   0 -10   6          9.26          8.42         2.85 o                         
   1 -10   6          0.01          0.84         2.91 o                         
   2 -10   6          1.71          0.75         3.51 o                         
  -3  -9   6          7.64          7.34         3.59 o                         
  -2  -9   6         15.24         15.56         4.50 o                         
  -1  -9   6          1.65          0.93         3.72 o                         
   0  -9   6         49.32         51.92         2.96 o                         
   1  -9   6          3.95          3.08         2.46 o                         
   2  -9   6          0.68          1.02         2.42 o                         
   3  -9   6         20.12         19.03         4.23 o                         
  -4  -8   6          2.89          3.00         5.15 o                         
  -3  -8   6          0.05         -2.05         4.75 o                         
  -2  -8   6        134.75        144.23         5.77 o                         
  -1  -8   6         13.07          6.42         3.26 o                         
   0  -8   6          0.07          0.16         2.61 o                         
   1  -8   6         34.72         34.73         2.84 o                         
   2  -8   6          0.77          0.56         3.56 o                         
   3  -8   6         49.66         45.27         3.31 o                         
   4  -8   6          2.79          4.21         3.10 o                         
  -4  -7   6          6.78         15.88         5.07 o                         
  -3  -7   6         12.26         10.02         3.27 o                         
  -2  -7   6         94.46         94.15         5.80 o                         
  -1  -7   6         72.46         69.10         3.74 o                         
   0  -7   6          8.42          8.70         3.00 o                         
   1  -7   6        138.59        135.36         3.03 o                         
   2  -7   6          2.45          4.96         2.46 o                         
   3  -7   6          1.80         -0.40         2.48 o                         
   4  -7   6          4.59          1.80         3.57 o                         
  -4  -6   6        163.59        161.92         5.90 o                         
  -3  -6   6          0.53          2.49         2.88 o                         
  -2  -6   6        258.82        265.17         8.34 o                         
  -1  -6   6         17.22         19.65         3.16 o                         
   0  -6   6          4.58          3.72         2.99 o                         
   1  -6   6        194.21        194.10         3.10 o                         
   2  -6   6        137.51        139.77         3.77 o                         
   3  -6   6         72.12         73.82         3.08 o                         
   4  -6   6          0.15          2.37         3.80 o                         
  -5  -5   6          2.43          2.31         3.18 o                         
  -4  -5   6         22.57         26.16         3.83 o                         
  -3  -5   6         13.56         10.04         4.28 o                         
  -1  -5   6        543.72        567.43         8.12 o                         
   0  -5   6         23.20         25.89         2.21 o                         
   1  -5   6         14.26         10.40         2.29 o                         
   2  -5   6         19.03         20.03         2.65 o                         
   3  -5   6         90.72        109.86         4.99 o                         
   4  -5   6         27.83         26.37         2.52 o                         
   5  -5   6          1.55          3.34         3.72 o                         
  -5  -4   6          0.92          3.16         3.99 o                         
  -4  -4   6        286.92        301.60         5.93 o                         
  -3  -4   6        160.06        139.98         4.03 o                         
  -1  -4   6        658.66        635.34        10.00 o                         
   0  -4   6        237.82        232.73         3.63 o                         
   1  -4   6        161.88        157.25         3.01 o                         
   2  -4   6          6.21          5.26         2.54 o                         
   3  -4   6         43.98         35.73         2.67 o                         
   4  -4   6         16.80         13.52         2.35 o                         
   5  -4   6          0.09          1.06         3.58 o                         
  -5  -3   6          0.39         -1.91         3.08 o                         
  -4  -3   6         61.68         65.90         2.95 o                         
  -3  -3   6         23.41         24.90         2.87 o                         
  -2  -3   6         90.83         71.94         3.89 o                         
  -1  -3   6         28.40         25.75         2.74 o                         
   0  -3   6        100.77        103.87         3.06 o                         
   1  -3   6        265.31        249.37         7.28 o                         
   2  -3   6        259.84        280.33        13.93 o                         
   3  -3   6         29.05         31.77         4.10 o                         
   4  -3   6          0.57          2.46         2.21 o                         
   5  -3   6          1.56          3.40         3.53 o                         
  -5  -2   6        125.39        121.97         3.65 o                         
  -4  -2   6        166.04        175.06         5.61 o                         
  -3  -2   6         81.03         76.17         2.99 o                         
  -2  -2   6         13.65         11.26         2.58 o                         
  -1  -2   6      20650.50      20846.40        51.88 o                         
   0  -2   6       1567.37       1444.00        10.23 o                         
   1  -2   6        278.48        268.32         7.11 o                         
   2  -2   6        128.90        127.16         2.97 o                         
   3  -2   6        133.40        121.50         3.43 o                         
   4  -2   6         21.69         22.42         2.56 o                         
   5  -2   6         55.88         59.77         3.91 o                         
  -5  -1   6         10.34          9.09         3.00 o                         
  -4  -1   6         26.97         26.24         2.75 o                         
  -3  -1   6         22.41         20.13         2.42 o                         
  -2  -1   6         60.03         60.37         2.86 o                         
  -1  -1   6       4215.75       4058.47        48.54 o                         
   0  -1   6       2492.19       2426.65        22.47 o                         
   1  -1   6      16560.43      16438.40       247.81 o                         
   2  -1   6        209.12        209.13         8.34 o                         
   3  -1   6          8.74         13.55         2.32 o                         
   4  -1   6         11.28         11.97         4.32 o                         
   5  -1   6          1.54          3.85         2.25 o                         
  -5   0   6         14.57         13.93         3.01 o                         
  -4   0   6         35.77         40.73         2.79 o                         
  -3   0   6         46.72         51.98         2.83 o                         
  -2   0   6       5497.85       5657.12        60.35 o                         
  -1   0   6         80.38         76.56         2.92 o                         
   0   0   6         12.71         16.30         2.20 o                         
   1   0   6        100.63        108.26         4.57 o                         
   2   0   6         63.24         53.95         3.03 o                         
   3   0   6          5.51          3.56         2.84 o                         
   4   0   6         35.68         39.88         3.22 o                         
   5   0   6          0.01          1.65         2.55 o                         
  -5   1   6         15.32         14.88         3.24 o                         
  -4   1   6          9.80          9.55         2.74 o                         
  -3   1   6          4.47          4.41         2.61 o                         
  -2   1   6         13.28         16.59         2.13 o                         
  -1   1   6       3689.75       3641.99        42.66 o                         
   0   1   6       4168.46       4200.78        72.75 o                         
   1   1   6      14284.54      14640.43       308.00 o                         
   2   1   6        234.88        217.54         3.92 o                         
   3   1   6         46.26         42.22         2.74 o                         
   4   1   6          0.05          2.59         3.01 o                         
   5   1   6          0.89          3.43         2.84 o                         
  -5   2   6         11.30          9.39         2.93 o                         
  -4   2   6        214.27        252.15         6.44 o                         
  -3   2   6        207.02        208.20         3.78 o                         
  -2   2   6        592.14        584.93        13.79 o                         
  -1   2   6      18758.32      18287.24       168.15 o                         
   0   2   6       5877.72       5790.33        20.24 o                         
   1   2   6       3117.80       2942.26        52.68 o                         
   2   2   6        545.14        539.80         6.10 o                         
   3   2   6        288.42        280.14         5.32 o                         
   4   2   6          4.36          6.16         3.10 o                         
   5   2   6         50.57         48.98         3.95 o                         
  -5   3   6          9.82         12.01         3.13 o                         
  -4   3   6        541.09        576.70        23.18 o                         
  -3   3   6          4.03          3.99         2.32 o                         
  -2   3   6        410.67        415.63         8.33 o                         
  -1   3   6        384.00        355.09         4.80 o                         
   0   3   6        339.87        308.51         5.72 o                         
   1   3   6        104.19         84.21         5.10 o                         
   2   3   6         63.90         69.99         3.03 o                         
   3   3   6          1.02          3.99         3.01 o                         
   4   3   6          6.43          9.83         3.36 o                         
   5   3   6          0.05          3.85         3.66 o                         
  -5   4   6          5.06          7.08         5.01 o                         
  -4   4   6          0.64          3.92         2.66 o                         
  -3   4   6        179.61        168.66         3.75 o                         
  -2   4   6         13.54          8.25         2.23 o                         
  -1   4   6        951.98        994.76        17.23 o                         
   0   4   6        242.42        256.93         4.74 o                         
   1   4   6       1269.15       1268.28        15.72 o                         
   2   4   6        398.22        437.95         8.11 o                         
   3   4   6        182.06        182.37         4.17 o                         
   4   4   6         24.28         23.64         3.46 o                         
   5   4   6          9.92          8.16         3.63 o                         
  -5   5   6         10.82         12.01         3.07 o                         
  -4   5   6          0.93          0.15         2.69 o                         
  -3   5   6         18.52         20.49         2.54 o                         
  -2   5   6        106.81         95.94         3.44 o                         
  -1   5   6        115.58        112.21         3.57 o                         
   0   5   6        819.55        832.93         6.18 o                         
   1   5   6        117.47        117.78         3.73 o                         
   2   5   6          6.46          2.43         2.93 o                         
   3   5   6         26.49         31.62         3.32 o                         
   4   5   6          0.29          0.69         3.41 o                         
   5   5   6          4.78          3.11         3.80 o                         
  -4   6   6         15.50         18.83         2.86 o                         
  -3   6   6         25.13         40.08         4.00 o                         
  -2   6   6         45.20         52.49         3.32 o                         
  -1   6   6         15.43         14.48         2.90 o                         
   0   6   6        219.81        250.23         4.31 o                         
   1   6   6        129.66        139.77         4.36 o                         
   2   6   6         40.06         34.96         3.32 o                         
   3   6   6         11.63         10.41         3.33 o                         
   4   6   6          8.75          6.69         3.87 o                         
   5   6   6         32.39         30.02         4.19 o                         
  -4   7   6         11.58          8.83         3.05 o                         
  -3   7   6         58.31         49.93         2.83 o                         
  -2   7   6          8.54          8.76         3.18 o                         
  -1   7   6         16.58         18.38         2.08 o                         
   0   7   6          0.02          0.93         2.45 o                         
   1   7   6        120.74        125.62         3.84 o                         
   2   7   6         48.68         44.91         5.02 o                         
   3   7   6         11.15          8.52         3.35 o                         
   4   7   6          3.66          4.25         3.99 o                         
  -4   8   6          1.66          3.11         3.88 o                         
  -3   8   6         11.41         11.18         2.90 o                         
  -2   8   6        221.99        193.33         9.87 o                         
  -1   8   6         23.34         23.75         3.16 o                         
   0   8   6          7.72          9.33         2.27 o                         
   1   8   6         31.16         26.46         2.81 o                         
   2   8   6         11.14         15.45         3.39 o                         
   3   8   6         21.35         19.67         4.32 o                         
   4   8   6          1.23          4.65         6.47 o                         
  -3   9   6         19.14         17.99         3.28 o                         
  -2   9   6          0.46          1.33         3.32 o                         
  -1   9   6          8.54          7.73         2.68 o                         
   0   9   6          1.29          2.97         3.45 o                         
   1   9   6         25.73         23.04         3.50 o                         
   2   9   6         31.31         26.47         3.73 o                         
   3   9   6         12.71         13.08         4.09 o                         
  -2  10   6         11.42         15.08         3.07 o                         
  -1  10   6          1.15          2.26         3.44 o                         
   0  10   6          1.53          3.04         3.40 o                         
   1  10   6        127.72        111.60         3.86 o                         
   2  10   6          6.11          5.16         3.77 o                         
   3  10   6          0.02          1.18         4.41 o                         
  -1  11   6          0.02          1.51         3.61 o                         
   0  11   6          2.73          2.29         2.99 o                         
   1  11   6          9.26          7.35         3.91 o                         
   2  11   6          0.90          2.10         3.94 o                         
  -1 -11   7          0.24          0.90         2.79 o                         
   0 -11   7          0.84          0.57         2.69 o                         
   1 -11   7         14.43         12.24         3.32 o                         
  -2 -10   7         11.40          8.72         4.73 o                         
  -1 -10   7          0.70          1.96         3.04 o                         
   0 -10   7          0.24          2.41         2.93 o                         
   1 -10   7         24.90         26.72         3.07 o                         
   2 -10   7          1.84          1.19         2.88 o                         
  -3  -9   7          1.94          1.08         5.19 o                         
  -2  -9   7        301.19        276.56         9.68 o                         
  -1  -9   7         14.74         20.24         2.57 o                         
   0  -9   7         19.25         20.38         2.81 o                         
   1  -9   7          3.74          4.65         2.48 o                         
   2  -9   7         12.67         14.25         2.81 o                         
   3  -9   7          6.59          8.75         4.14 o                         
  -4  -8   7         18.10         14.56         4.00 o                         
  -3  -8   7          0.02         -2.11         3.43 o                         
  -2  -8   7         37.39         42.95         3.01 o                         
  -1  -8   7        106.45        104.30         3.02 o                         
   0  -8   7          0.08          0.35         2.60 o                         
   1  -8   7        553.15        554.89         8.97 o                         
   2  -8   7         12.32         14.43         3.32 o                         
   3  -8   7         45.87         44.74         4.79 o                         
   4  -8   7          8.51          4.82         3.21 o                         
  -4  -7   7         56.29         56.95         3.98 o                         
  -3  -7   7        124.29        113.87         5.33 o                         
  -2  -7   7         61.45         63.83         6.02 o                         
  -1  -7   7         26.21         28.41         3.71 o                         
   0  -7   7        214.74        218.37         3.62 o                         
   1  -7   7        129.76        126.18         3.09 o                         
   2  -7   7         11.29         12.88         2.50 o                         
   3  -7   7          7.02          7.56         2.23 o                         
   4  -7   7          3.16          0.84         2.95 o                         
  -4  -6   7        339.13        354.34         6.95 o                         
  -3  -6   7         34.09         39.29         4.42 o                         
  -2  -6   7        157.91        158.74         9.60 o                         
  -1  -6   7         41.06         39.28         3.50 o                         
   0  -6   7         12.06         13.69         2.09 o                         
   1  -6   7        224.57        243.52         3.48 o                         
   2  -6   7         12.62         19.05         2.23 o                         
   3  -6   7         97.32        101.39        17.00 o                         
   4  -6   7         61.87         62.07         3.20 o                         
  -5  -5   7          0.20         -0.48         4.06 o                         
  -4  -5   7          1.49          3.85         4.64 o                         
  -3  -5   7          2.14          3.22         4.22 o                         
  -2  -5   7        121.96        120.99         4.09 o                         
  -1  -5   7       1161.12       1260.96        10.85 o                         
   0  -5   7        943.09        980.60         9.78 o                         
   1  -5   7         68.35         68.07         2.38 o                         
   2  -5   7        334.29        360.00         6.34 o                         
   3  -5   7        127.02        114.79         5.42 o                         
   4  -5   7          0.01          5.02         3.29 o                         
   5  -5   7          0.44          3.41         3.74 o                         
  -5  -4   7          3.94          5.34         4.71 o                         
  -4  -4   7          8.75          8.02         3.29 o                         
  -3  -4   7          8.90         12.25         2.61 o                         
  -2  -4   7         98.52         89.69         4.62 o                         
  -1  -4   7        384.85        394.48         6.76 o                         
   0  -4   7        100.25        104.30         3.02 o                         
   1  -4   7        149.76        165.49         3.04 o                         
   2  -4   7         78.71         87.51         2.38 o                         
   3  -4   7         87.00         79.39         3.00 o                         
   4  -4   7         11.68          8.96         3.26 o                         
   5  -4   7          0.00         -1.54         3.45 o                         
  -5  -3   7          1.55          1.54         2.79 o                         
  -4  -3   7         37.00         42.04         3.42 o                         
  -3  -3   7         19.67         22.33         3.03 o                         
  -2  -3   7        977.41        922.41         9.30 o                         
  -1  -3   7         27.02         30.05         4.34 o                         
   0  -3   7       1483.95       1510.60        44.86 o                         
   1  -3   7          1.45          2.75         2.20 o                         
   2  -3   7       1529.03       1585.81        22.05 o                         
   3  -3   7        272.72        262.00         3.85 o                         
   4  -3   7          0.67          4.49         3.09 o                         
   5  -3   7        103.62         87.61         3.39 o                         
  -5  -2   7          0.12          0.05         2.89 o                         
  -4  -2   7         10.00         10.02         3.00 o                         
  -3  -2   7        198.54        195.55         9.79 o                         
  -2  -2   7         10.08          6.76         3.15 o                         
  -1  -2   7       5667.95       5787.00        25.08 o                         
   0  -2   7       1521.76       1451.09        44.16 o                         
   1  -2   7         53.39         54.99         2.36 o                         
   2  -2   7        814.35        772.96        17.45 o                         
   3  -2   7        116.41        138.61         3.04 o                         
   4  -2   7         11.20         14.75         3.01 o                         
   5  -2   7          3.70          4.48         2.85 o                         
  -5  -1   7         10.60          7.58         2.93 o                         
  -4  -1   7         16.71         19.67         2.68 o                         
  -3  -1   7          5.04          7.47         2.36 o                         
  -2  -1   7        139.59        124.96         3.53 o                         
  -1  -1   7          1.49          3.21         2.12 o                         
   0  -1   7       6555.96       6496.30        45.20 o                         
   1  -1   7       5226.62       4803.49       156.45 o                         
   2  -1   7         51.89         80.22        19.48 o                         
   3  -1   7          2.82          4.38         2.78 o                         
   4  -1   7         39.17         31.54         7.02 o                         
   5  -1   7         30.57         31.00         3.52 o                         
  -5   0   7         93.17         97.39         3.61 o                         
  -4   0   7          0.23          2.12         2.59 o                         
  -3   0   7         16.49         17.70         2.40 o                         
  -2   0   7         26.18         25.12         2.79 o                         
  -1   0   7         18.37         13.16         2.10 o                         
   0   0   7          0.12         -2.17         2.17 o                         
   1   0   7       6025.54       6564.15        82.63 o                         
   2   0   7         18.60         14.53         2.28 o                         
   3   0   7        159.96        162.03         4.29 o                         
   4   0   7          0.56         -1.06         3.16 o                         
   5   0   7          0.46          1.85         2.53 o                         
  -5   1   7          2.02          4.73         3.16 o                         
  -4   1   7          4.73          4.18         2.31 o                         
  -3   1   7         26.97         28.61         2.72 o                         
  -2   1   7         10.66          9.45         1.79 o                         
  -1   1   7        178.17        175.85         3.16 o                         
   0   1   7       3375.47       3260.12        46.32 o                         
   1   1   7      16415.11      16688.79       205.48 o                         
   2   1   7         13.41         12.16         2.29 o                         
   3   1   7         25.67         27.40         2.55 o                         
   4   1   7          0.33          0.18         3.02 o                         
   5   1   7          8.45         11.25         2.94 o                         
  -5   2   7          0.07          0.62         2.53 o                         
  -4   2   7        113.85        109.17         3.86 o                         
  -3   2   7         71.25         74.14         2.80 o                         
  -2   2   7         16.96         13.10         2.09 o                         
  -1   2   7       3874.08       3769.35       145.07 o                         
   0   2   7       5124.22       4905.39        78.86 o                         
   1   2   7       1212.04       1148.96        47.42 o                         
   2   2   7         61.05         61.69         3.22 o                         
   3   2   7        465.87        501.11         5.52 o                         
   4   2   7         29.37         33.26         3.39 o                         
   5   2   7          5.39          3.34         3.00 o                         
  -5   3   7          0.92          1.37         3.61 o                         
  -4   3   7         80.83         68.04         3.74 o                         
  -3   3   7         11.69          6.92         2.38 o                         
  -2   3   7        542.19        505.72         8.41 o                         
  -1   3   7         55.51         55.58         2.75 o                         
   0   3   7        536.48        570.36         7.35 o                         
   1   3   7        268.87        266.65         5.42 o                         
   2   3   7         72.59         64.22         3.35 o                         
   3   3   7         40.10         35.98         3.19 o                         
   4   3   7         58.86         62.50         3.79 o                         
   5   3   7         49.16         47.35         3.82 o                         
  -5   4   7          1.47          4.65         3.56 o                         
  -4   4   7        132.42        120.21         3.90 o                         
  -3   4   7        127.22        120.79         6.57 o                         
  -2   4   7        186.63        173.84         4.13 o                         
  -1   4   7        141.70        168.58         3.58 o                         
   0   4   7        101.14        117.46         3.25 o                         
   1   4   7        403.72        405.74         5.31 o                         
   2   4   7        514.66        616.33         6.22 o                         
   3   4   7         39.67         37.91         2.81 o                         
   4   4   7         21.12         17.90         3.43 o                         
   5   4   7          0.30          0.71         3.70 o                         
  -5   5   7          5.48          6.69         3.75 o                         
  -4   5   7          1.18          5.99         3.37 o                         
  -3   5   7        128.06        119.44         4.82 o                         
  -2   5   7        572.56        590.04        13.27 o                         
  -1   5   7        465.50        513.35         7.04 o                         
   0   5   7          1.64         -0.20         2.35 o                         
   1   5   7          3.20          5.84         2.89 o                         
   2   5   7        778.55        748.27         8.56 o                         
   3   5   7          0.13          1.37         3.09 o                         
   4   5   7         32.08         23.51         3.89 o                         
   5   5   7          2.83          2.99         4.07 o                         
  -4   6   7         74.06         76.56         7.30 o                         
  -3   6   7          4.16          2.35         2.10 o                         
  -2   6   7        118.80        108.53         3.16 o                         
  -1   6   7          0.91          1.33         2.35 o                         
   0   6   7        202.99        231.99         4.03 o                         
   1   6   7        415.93        391.34         9.80 o                         
   2   6   7        339.76        359.88         5.58 o                         
   3   6   7         82.68         83.76         4.08 o                         
   4   6   7         17.00         16.28         3.70 o                         
   5   6   7         10.26         11.14         3.93 o                         
  -4   7   7          2.48          4.93         3.02 o                         
  -3   7   7        161.88        155.06         3.93 o                         
  -2   7   7        231.62        239.14         9.29 o                         
  -1   7   7         31.73         34.99         3.03 o                         
   0   7   7         43.75         43.26         3.14 o                         
   1   7   7        243.42        248.08         4.40 o                         
   2   7   7         82.77         97.50         4.22 o                         
   3   7   7         29.02         27.00         3.42 o                         
   4   7   7         12.43         10.07         4.01 o                         
  -4   8   7          0.73          3.54         3.82 o                         
  -3   8   7          5.12          6.53         2.58 o                         
  -2   8   7         11.54         13.25         2.79 o                         
  -1   8   7         65.48         53.56         3.58 o                         
   0   8   7        326.49        320.16         4.63 o                         
   1   8   7        496.73        510.96        10.56 o                         
   2   8   7          2.39         -0.35         3.35 o                         
   3   8   7          6.99          5.24         3.54 o                         
   4   8   7          1.30         -0.18         6.73 o                         
  -3   9   7          0.02          3.37         3.67 o                         
  -2   9   7        126.29        119.53         4.67 o                         
  -1   9   7         27.83         33.50         2.77 o                         
   0   9   7        464.56        469.65         7.87 o                         
   1   9   7         62.11         56.12         3.19 o                         
   2   9   7          0.27         -0.44         3.45 o                         
   3   9   7          0.14          2.70         4.47 o                         
  -2  10   7          0.00          1.25         4.32 o                         
  -1  10   7          8.52          6.36         3.59 o                         
   0  10   7         31.33         26.27         3.65 o                         
   1  10   7          0.00         -0.88         3.69 o                         
   2  10   7          0.87          3.54         3.76 o                         
   3  10   7          6.94          9.45         4.06 o                         
  -1  11   7          0.44         -0.17         3.59 o                         
   0  11   7          9.35         13.81         3.76 o                         
   1  11   7          3.17          6.14         3.19 o                         
   2  11   7         25.73         26.05         4.10 o                         
  -1 -11   8          0.06          0.94         3.15 o                         
   0 -11   8          0.63          3.28         3.08 o                         
   1 -11   8          0.36          1.10         2.81 o                         
  -2 -10   8          2.03          1.97         5.31 o                         
  -1 -10   8          4.06          3.90         2.80 o                         
   0 -10   8         11.37         18.63         2.95 o                         
   1 -10   8         56.06         62.96         6.24 o                         
   2 -10   8          1.98          2.38         2.63 o                         
  -3  -9   8          0.45          0.87         3.55 o                         
  -2  -9   8          3.11          4.12         3.49 o                         
  -1  -9   8         10.53         11.97         2.89 o                         
   0  -9   8         23.89         23.72         2.80 o                         
   1  -9   8         59.45         62.78         4.69 o                         
   2  -9   8         10.39          9.21         3.01 o                         
   3  -9   8          7.91         11.43         2.81 o                         
  -4  -8   8          3.66          3.98         5.19 o                         
  -3  -8   8          6.96         10.63         4.85 o                         
  -2  -8   8          0.52          1.18         2.60 o                         
  -1  -8   8         77.57         77.80         2.74 o                         
   0  -8   8          7.45          9.08         2.63 o                         
   1  -8   8        384.34        407.10         3.98 o                         
   2  -8   8         12.90         11.84         2.08 o                         
   3  -8   8          5.78          4.35         2.26 o                         
   4  -8   8         10.44         13.36         3.22 o                         
  -4  -7   8         16.72         17.36         5.13 o                         
  -3  -7   8         23.28         21.34         4.77 o                         
  -2  -7   8         22.44         19.86         3.56 o                         
  -1  -7   8         11.48         12.44         2.86 o                         
   0  -7   8        204.74        209.24         3.29 o                         
   1  -7   8         87.49         93.61         2.89 o                         
   2  -7   8         14.56         20.86         2.35 o                         
   3  -7   8        205.47        229.34         6.90 o                         
   4  -7   8          7.38          8.64         3.96 o                         
  -4  -6   8          2.12          1.93         3.47 o                         
  -3  -6   8        605.77        601.46         7.27 o                         
  -2  -6   8         27.41         28.74         4.36 o                         
  -1  -6   8          0.76          3.20         2.61 o                         
   0  -6   8         10.04          6.04         2.25 o                         
   1  -6   8        170.58        174.27         3.21 o                         
   2  -6   8         57.36         52.50         2.23 o                         
   3  -6   8          7.53          5.47         2.90 o                         
   4  -6   8          6.72          4.98         2.90 o                         
  -4  -5   8        152.38        143.19         6.12 o                         
  -3  -5   8          0.00          5.01         4.50 o                         
  -2  -5   8        190.63        187.91         5.27 o                         
  -1  -5   8          9.54          5.69         2.78 o                         
   0  -5   8         99.99        106.37         2.78 o                         
   1  -5   8         75.89         90.52         2.54 o                         
   2  -5   8         29.14         30.05         2.69 o                         
   3  -5   8          0.33          2.72         3.06 o                         
   4  -5   8         21.82         23.26         3.42 o                         
   5  -5   8          1.08          2.81         3.69 o                         
  -5  -4   8          1.32          1.78         3.68 o                         
  -4  -4   8         24.19         28.26         3.53 o                         
  -3  -4   8        245.09        231.87         5.73 o                         
  -2  -4   8       1695.20       1641.60        10.96 o                         
  -1  -4   8          6.99          2.50         2.77 o                         
   0  -4   8        181.94        166.11         3.43 o                         
   1  -4   8         39.22         43.29         2.28 o                         
   2  -4   8        234.36        264.38         7.34 o                         
   3  -4   8         78.33         80.42         3.83 o                         
   4  -4   8         15.61         12.55         2.78 o                         
   5  -4   8          5.84          6.65         2.96 o                         
  -5  -3   8          1.10          3.76         3.06 o                         
  -4  -3   8        453.26        459.97         9.10 o                         
  -3  -3   8         13.65         15.93         2.46 o                         
  -2  -3   8       2063.15       2015.84        12.68 o                         
  -1  -3   8         34.57         31.11         3.16 o                         
   0  -3   8        462.20        413.28         4.76 o                         
   1  -3   8         72.88         65.06         2.35 o                         
   2  -3   8       1067.57       1073.33         9.13 o                         
   3  -3   8        353.53        390.75         8.69 o                         
   4  -3   8         19.01         14.97         2.61 o                         
   5  -3   8          0.11          0.53         3.43 o                         
  -5  -2   8          6.32          5.68         2.99 o                         
  -4  -2   8         21.22         21.28         2.85 o                         
  -3  -2   8        303.08        342.13        12.32 o                         
  -2  -2   8         53.09         53.12         3.26 o                         
  -1  -2   8         78.68         79.74         4.14 o                         
   0  -2   8        969.14        968.37         6.31 o                         
   1  -2   8       1404.72       1422.85        24.47 o                         
   2  -2   8        268.98        256.45         4.12 o                         
   3  -2   8          7.36          4.99         2.32 o                         
   4  -2   8         20.97         23.45         2.59 o                         
   5  -2   8         42.68         36.99         4.74 o                         
  -5  -1   8         32.10         32.16         3.81 o                         
  -4  -1   8          4.27          5.30         2.56 o                         
  -3  -1   8          0.10          2.29         2.45 o                         
  -2  -1   8        335.73        325.65         6.63 o                         
  -1  -1   8        315.68        321.46         7.81 o                         
   0  -1   8         65.78         49.29         3.19 o                         
   1  -1   8       5738.90       5567.52        75.56 o                         
   2  -1   8        148.06        131.38         3.83 o                         
   3  -1   8        163.85        139.77         3.95 o                         
   4  -1   8          2.03          2.90         2.94 o                         
   5  -1   8          1.17          2.52         2.81 o                         
  -5   0   8          7.57          6.86         3.18 o                         
  -4   0   8          3.96          9.94         2.68 o                         
  -3   0   8         26.30         25.23         2.44 o                         
  -2   0   8        418.60        433.89         4.28 o                         
  -1   0   8        274.90        260.39         3.89 o                         
   0   0   8      22553.59      24603.73       216.91 o                         
   1   0   8         46.67         44.09         3.06 o                         
   2   0   8          1.56          0.88         2.71 o                         
   3   0   8         12.58          9.13         2.79 o                         
   4   0   8        385.50        412.72         5.08 o                         
   5   0   8          0.54          2.98         2.84 o                         
  -5   1   8         10.77         10.74         3.19 o                         
  -4   1   8         43.51         38.83         3.01 o                         
  -3   1   8        124.04        129.79         4.83 o                         
  -2   1   8        224.00        257.23         3.97 o                         
  -1   1   8       1117.62       1028.44        12.08 o                         
   0   1   8        474.27        507.35       157.33 o                         
   1   1   8        325.48        356.15        51.49 o                         
   2   1   8        133.72        128.28         5.07 o                         
   3   1   8        116.26        102.39         3.04 o                         
   4   1   8          0.00          3.95         2.49 o                         
   5   1   8          3.46          1.09         2.87 o                         
  -5   2   8         91.97         94.22         4.94 o                         
  -4   2   8         16.59         14.56         3.17 o                         
  -3   2   8        345.13        377.75         4.92 o                         
  -2   2   8         11.13         13.08         3.15 o                         
  -1   2   8       1461.21       1551.92        42.44 o                         
   0   2   8       2777.51       2565.08        20.54 o                         
   1   2   8          5.10          4.68         3.34 o                         
   2   2   8          0.62         21.47        15.28 o                         
   3   2   8         49.53         46.84         2.95 o                         
   4   2   8         55.02         53.92         3.44 o                         
   5   2   8         31.98         33.23         3.76 o                         
  -5   3   8          0.57          1.56         3.64 o                         
  -4   3   8         34.72         44.75         3.46 o                         
  -3   3   8          0.73          3.06         3.23 o                         
  -2   3   8       1723.04       1675.46        34.03 o                         
  -1   3   8        294.23        265.61         6.69 o                         
   0   3   8         12.57         11.98         2.18 o                         
   1   3   8        234.06        229.41        10.18 o                         
   2   3   8        178.71        172.74         4.08 o                         
   3   3   8        236.75        258.58         6.38 o                         
   4   3   8         25.06         22.52         3.43 o                         
   5   3   8          0.07         -0.47         3.59 o                         
  -5   4   8          0.20          0.57         2.93 o                         
  -4   4   8         26.52         26.01         3.06 o                         
  -3   4   8        197.99        188.29         4.29 o                         
  -2   4   8        287.54        238.72         8.92 o                         
  -1   4   8         71.98         73.19         2.65 o                         
   0   4   8        919.47        836.77         6.25 o                         
   1   4   8          1.08          1.28         2.71 o                         
   2   4   8         27.26         40.53         3.30 o                         
   3   4   8         47.87         45.85         3.33 o                         
   4   4   8          0.07          1.32         3.23 o                         
   5   4   8          8.86         12.01         3.71 o                         
  -5   5   8          1.35          2.41         3.81 o                         
  -4   5   8         70.23         70.66        11.32 o                         
  -3   5   8         37.43         34.55         2.60 o                         
  -2   5   8         23.37         18.74         2.60 o                         
  -1   5   8        888.82        876.29        32.21 o                         
   0   5   8          0.06          0.96         2.33 o                         
   1   5   8        469.30        464.30         6.46 o                         
   2   5   8         67.66         67.80         3.40 o                         
   3   5   8          5.32          8.36         3.04 o                         
   4   5   8          0.55          3.77         3.35 o                         
   5   5   8          6.19          8.36         3.81 o                         
  -4   6   8         30.45         35.94         5.40 o                         
  -3   6   8          5.05          6.94         2.50 o                         
  -2   6   8         33.97         40.79         2.74 o                         
  -1   6   8         93.47         84.20         3.27 o                         
   0   6   8        358.28        356.09         4.31 o                         
   1   6   8         17.09         17.87         3.24 o                         
   2   6   8          6.77          8.16         3.07 o                         
   3   6   8          7.21          3.71         3.44 o                         
   4   6   8          0.68          3.60         3.45 o                         
   5   6   8          6.33          4.14         4.04 o                         
  -4   7   8          4.26          5.13         3.65 o                         
  -3   7   8          3.55          5.67         2.53 o                         
  -2   7   8        175.04        190.00         3.94 o                         
  -1   7   8         43.04         38.18         2.71 o                         
   0   7   8         13.40         16.28         3.56 o                         
   1   7   8         34.35         31.58         3.39 o                         
   2   7   8          7.42          6.36         3.31 o                         
   3   7   8          0.93          2.09         3.26 o                         
   4   7   8         52.17         44.03         5.72 o                         
  -4   8   8          1.88          6.72         3.81 o                         
  -3   8   8          1.22          0.13         2.60 o                         
  -2   8   8         52.22         56.30         4.23 o                         
  -1   8   8         13.17         14.68         2.51 o                         
   0   8   8         22.93         22.19         3.37 o                         
   1   8   8        342.56        326.71         4.75 o                         
   2   8   8         24.96         26.21         4.47 o                         
   3   8   8          2.08          2.27         3.51 o                         
   4   8   8          2.82          5.11         5.36 o                         
  -3   9   8          5.82          7.41         3.05 o                         
  -2   9   8         69.22         54.58         5.81 o                         
  -1   9   8          7.02          9.07         3.30 o                         
   0   9   8         70.16         76.56         3.86 o                         
   1   9   8         23.18         23.20         3.61 o                         
   2   9   8          0.03          1.37         3.37 o                         
   3   9   8          7.83          6.81         3.71 o                         
  -2  10   8          0.66         -1.01         2.91 o                         
  -1  10   8         19.65         20.49         2.86 o                         
   0  10   8         60.62         52.75         3.79 o                         
   1  10   8         43.51         39.89         3.96 o                         
   2  10   8         22.85         25.84         3.85 o                         
   3  10   8         10.93         13.51         4.48 o                         
  -1  11   8          4.16          2.60         2.67 o                         
   0  11   8         42.34         44.26         3.40 o                         
   1  11   8          5.83          7.69         3.85 o                         
   2  11   8          4.30          7.44         3.90 o                         
  -1 -11   9          0.08          1.99         2.83 o                         
   0 -11   9          1.31         -0.62         3.95 o                         
   1 -11   9         10.11          9.48         3.29 o                         
  -2 -10   9          0.40         -0.32         3.12 o                         
  -1 -10   9         21.67         24.98         3.04 o                         
   0 -10   9         32.00         34.25         2.61 o                         
   1 -10   9          2.32          3.77         2.60 o                         
   2 -10   9          0.35          1.23         3.65 o                         
  -3  -9   9          0.94          0.20         5.09 o                         
  -2  -9   9          1.82          3.10         5.35 o                         
  -1  -9   9          4.55          2.98         3.01 o                         
   0  -9   9         64.78         69.19         2.71 o                         
   1  -9   9          0.35          1.06         2.42 o                         
   2  -9   9          4.99          2.06         2.47 o                         
   3  -9   9          0.39          1.91         3.23 o                         
  -4  -8   9          2.15          2.23         3.67 o                         
  -3  -8   9          0.01          2.90         3.39 o                         
  -2  -8   9         26.98         30.80         3.75 o                         
  -1  -8   9         14.09         14.48         2.32 o                         
   0  -8   9          3.48          2.71         2.62 o                         
   1  -8   9         66.45         67.99         2.96 o                         
   2  -8   9          0.00          1.40         2.59 o                         
   3  -8   9          1.68          1.96         2.53 o                         
  -4  -7   9          0.01         -0.61         3.47 o                         
  -3  -7   9          9.25         12.64         3.27 o                         
  -2  -7   9         46.07         47.15         4.54 o                         
  -1  -7   9          6.06         10.31         2.84 o                         
   0  -7   9         16.50         17.66         2.51 o                         
   1  -7   9         27.31         23.14         2.45 o                         
   2  -7   9         32.46         29.12         2.72 o                         
   3  -7   9         39.10         39.15         3.09 o                         
   4  -7   9        106.83         97.08         6.30 o                         
  -4  -6   9          0.51          4.83         4.58 o                         
  -3  -6   9         20.69         19.23         4.69 o                         
  -2  -6   9        245.42        245.41         5.73 o                         
  -1  -6   9        276.20        274.80         3.78 o                         
   0  -6   9         26.41         26.01         2.26 o                         
   1  -6   9         76.36         71.49         2.47 o                         
   2  -6   9        182.81        210.17         4.44 o                         
   3  -6   9          0.12          0.53         2.17 o                         
   4  -6   9         28.83         32.41         3.58 o                         
  -4  -5   9         63.73         52.38         4.08 o                         
  -3  -5   9       1872.07       2000.32        11.68 o                         
  -2  -5   9          7.08         11.22         4.20 o                         
  -1  -5   9         25.66         24.24         2.45 o                         
   0  -5   9         38.29         44.53         3.50 o                         
   1  -5   9        323.44        330.49         5.38 o                         
   2  -5   9          0.05          0.01         2.00 o                         
   3  -5   9         30.36         26.65         4.46 o                         
   4  -5   9          0.92         -2.62         2.67 o                         
   5  -5   9          0.03          1.00         3.07 o                         
  -5  -4   9          5.79          5.62         5.43 o                         
  -4  -4   9         42.40         44.27         3.12 o                         
  -3  -4   9          9.34         11.99         4.36 o                         
  -2  -4   9       1341.31       1374.00        10.32 o                         
  -1  -4   9       1799.70       1851.39        14.37 o                         
   0  -4   9       2636.68       2616.29        22.79 o                         
   1  -4   9        144.89        158.70         3.12 o                         
   2  -4   9         23.96         18.44         2.43 o                         
   3  -4   9          0.01          1.31         2.06 o                         
   4  -4   9         14.82         20.79         5.04 o                         
   5  -4   9         22.74         24.40         3.83 o                         
  -5  -3   9         18.27         16.68         3.49 o                         
  -4  -3   9        214.55        220.37         4.94 o                         
  -3  -3   9         99.35        104.34         3.86 o                         
  -2  -3   9         28.69         28.90         4.26 o                         
  -1  -3   9         14.93         14.14         2.69 o                         
   0  -3   9       2183.91       2013.32        23.18 o                         
   1  -3   9         11.52          9.56         1.78 o                         
   2  -3   9          0.36         -0.56         2.37 o                         
   3  -3   9         93.12        104.08         3.47 o                         
   4  -3   9         10.97         12.58         2.75 o                         
   5  -3   9          3.49          5.74         4.93 o                         
  -5  -2   9         27.47         24.72         3.48 o                         
  -4  -2   9          7.15          6.16         2.98 o                         
  -3  -2   9         43.06         41.44         2.70 o                         
  -2  -2   9        164.73        144.97         3.88 o                         
  -1  -2   9        109.42         87.59         4.93 o                         
   0  -2   9        264.22        311.20         6.00 o                         
   1  -2   9        372.64        356.92         7.32 o                         
   2  -2   9        495.17        548.41         7.03 o                         
   3  -2   9        275.86        307.35         7.87 o                         
   4  -2   9         28.99         26.57         4.01 o                         
   5  -2   9         62.40         58.43         3.83 o                         
  -5  -1   9         11.34         11.69         3.90 o                         
  -4  -1   9         30.24         35.39         3.02 o                         
  -3  -1   9         17.23         24.64         2.56 o                         
  -2  -1   9        295.75        277.20         6.92 o                         
  -1  -1   9       2351.05       2358.11        30.51 o                         
   0  -1   9       1027.67       1041.12        11.12 o                         
   1  -1   9      18719.52      18780.39       351.07 o                         
   2  -1   9         42.61         33.53         2.28 o                         
   3  -1   9         15.71         17.57         2.40 o                         
   4  -1   9         37.19         39.05         2.53 o                         
   5  -1   9          0.17         -0.52         2.47 o                         
  -5   0   9         55.19         65.65         6.06 o                         
  -4   0   9          5.03          3.46         2.62 o                         
  -3   0   9        141.44        135.98         3.10 o                         
  -2   0   9          3.06         -0.50         2.29 o                         
  -1   0   9        734.98        741.86         6.53 o                         
   0   0   9          2.00         -1.27        10.95 o                         
   1   0   9        914.95        960.64        22.21 o                         
   2   0   9         99.68         88.88         3.34 o                         
   3   0   9         14.04         17.40         2.29 o                         
   4   0   9         16.82         16.20         3.28 o                         
   5   0   9         83.92         97.26         4.34 o                         
  -5   1   9         13.98         11.65         2.59 o                         
  -4   1   9        165.00        181.91         3.91 o                         
  -3   1   9         30.88         33.94         2.37 o                         
  -2   1   9        699.20        666.15         9.97 o                         
  -1   1   9       1379.93       1383.55        32.06 o                         
   0   1   9       1554.18       1495.50        11.81 o                         
   1   1   9       6258.45       6016.65        50.22 o                         
   2   1   9         19.99         18.18         2.38 o                         
   3   1   9         57.88         69.85         3.34 o                         
   4   1   9        101.40         89.57         4.23 o                         
   5   1   9          4.03          6.14         3.40 o                         
  -5   2   9         21.11         24.95         3.78 o                         
  -4   2   9         50.77         48.65         3.03 o                         
  -3   2   9         32.19         31.41         2.60 o                         
  -2   2   9        245.58        229.19         3.94 o                         
  -1   2   9       1391.35       1257.34        30.14 o                         
   0   2   9        968.66        967.92         7.97 o                         
   1   2   9         44.48         67.06        24.03 o                         
   2   2   9       1365.91       1430.26        31.85 o                         
   3   2   9        217.81        222.32         5.04 o                         
   4   2   9          9.76          9.25         3.22 o                         
   5   2   9         33.34         28.93         3.07 o                         
  -5   3   9          1.21          3.45         3.01 o                         
  -4   3   9        163.31        166.84         8.20 o                         
  -3   3   9         73.22         78.54         3.66 o                         
  -2   3   9         85.77         82.93         2.89 o                         
  -1   3   9        175.29        158.19         3.54 o                         
   0   3   9         68.28         73.22         2.96 o                         
   1   3   9         58.72         57.10         2.49 o                         
   2   3   9       2103.82       2168.13        29.41 o                         
   3   3   9        276.98        297.43         6.62 o                         
   4   3   9          0.01          0.88         3.13 o                         
   5   3   9          0.09          1.08         2.97 o                         
  -5   4   9          7.29         11.39         3.69 o                         
  -4   4   9         14.05         11.60         3.26 o                         
  -3   4   9        190.68        174.16         4.36 o                         
  -2   4   9       1299.49       1233.56        17.53 o                         
  -1   4   9          1.89          4.41         2.59 o                         
   0   4   9         46.44         45.46         2.40 o                         
   1   4   9       1004.41       1015.88         8.46 o                         
   2   4   9        456.29        433.81         6.32 o                         
   3   4   9         84.05         78.32         3.59 o                         
   4   4   9          3.35          3.70         3.24 o                         
   5   4   9          7.53          5.28         3.68 o                         
  -5   5   9          0.00          1.37         2.74 o                         
  -4   5   9         98.03        107.27         5.32 o                         
  -3   5   9          7.94          5.94         2.81 o                         
  -2   5   9        104.60        101.78         5.45 o                         
  -1   5   9        342.66        353.50        10.57 o                         
   0   5   9       1952.17       1944.07        17.23 o                         
   1   5   9        364.15        368.90         4.76 o                         
   2   5   9        141.19        148.77         5.11 o                         
   3   5   9         48.14         50.08         2.97 o                         
   4   5   9          0.32          1.40         3.40 o                         
   5   5   9         37.17         32.30         4.06 o                         
  -4   6   9         92.68         91.21         5.43 o                         
  -3   6   9        121.37        110.93         3.45 o                         
  -2   6   9         64.99         66.98         5.06 o                         
  -1   6   9        104.50         96.31         3.52 o                         
   0   6   9        474.64        495.73         9.04 o                         
   1   6   9        108.79        106.19         3.34 o                         
   2   6   9          8.82          6.25         3.31 o                         
   3   6   9        117.68        113.39         3.92 o                         
   4   6   9         12.02         11.54         3.54 o                         
   5   6   9         22.34         21.46         4.13 o                         
  -4   7   9          1.14          3.56         3.57 o                         
  -3   7   9          2.87          6.86         2.50 o                         
  -2   7   9         30.76         30.65         2.71 o                         
  -1   7   9          0.45          3.06         3.00 o                         
   0   7   9         94.79        104.10         2.95 o                         
   1   7   9         50.56         52.26         3.38 o                         
   2   7   9          2.13          4.27         3.27 o                         
   3   7   9          4.38          7.51         3.36 o                         
   4   7   9         27.83         30.79         5.44 o                         
  -4   8   9          3.58          4.44         3.91 o                         
  -3   8   9          0.65          2.96         2.55 o                         
  -2   8   9        138.62        119.93         4.73 o                         
  -1   8   9        171.09        188.30         3.78 o                         
   0   8   9         73.69         77.52         3.02 o                         
   1   8   9        109.11        102.85         3.37 o                         
   2   8   9         35.09         36.44         3.49 o                         
   3   8   9         42.57         40.87         4.39 o                         
   4   8   9          0.21          1.39         3.79 o                         
  -3   9   9         10.17          8.64         2.81 o                         
  -2   9   9         69.67         61.90         4.58 o                         
  -1   9   9         49.32         41.01         7.18 o                         
   0   9   9        204.38        198.81         4.33 o                         
   1   9   9          3.80          5.22         3.44 o                         
   2   9   9         11.87         11.07         3.61 o                         
   3   9   9          3.60          3.65         4.09 o                         
  -2  10   9          4.63          5.84         3.61 o                         
  -1  10   9          8.05          8.21         2.81 o                         
   0  10   9         17.79         18.33         2.82 o                         
   1  10   9        186.97        203.57         7.93 o                         
   2  10   9         28.22         27.21         3.87 o                         
   3  10   9          9.01         11.85         4.04 o                         
  -1  11   9          3.10          5.10         3.06 o                         
   0  11   9         40.64         42.86         8.18 o                         
   1  11   9          3.79          4.66         3.89 o                         
   2  11   9          4.93          5.04         4.07 o                         
  -1 -11  10         24.91         27.63         4.82 o                         
   0 -11  10          6.06          3.06         3.99 o                         
   1 -11  10          6.23          6.01         3.35 o                         
  -2 -10  10          9.78          9.55         3.88 o                         
  -1 -10  10         37.10         36.76         2.90 o                         
   0 -10  10          1.75          3.34         2.95 o                         
   1 -10  10          0.06         -0.82         2.46 o                         
   2 -10  10          0.16          2.03         2.34 o                         
  -3  -9  10          4.04          3.61         3.89 o                         
  -2  -9  10          0.45          0.81         8.64 o                         
  -1  -9  10          3.47          2.69         3.07 o                         
   0  -9  10          6.48          5.14         2.73 o                         
   1  -9  10          6.57          9.50         2.82 o                         
   2  -9  10          4.64          5.01         2.84 o                         
   3  -9  10          0.37          2.51         2.74 o                         
  -3  -8  10         14.56         15.05         4.91 o                         
  -2  -8  10         26.70         24.62         4.75 o                         
  -1  -8  10         12.91         15.50         3.05 o                         
   0  -8  10         22.76         17.83         2.76 o                         
   1  -8  10         94.37         96.11         3.28 o                         
   2  -8  10         51.45         62.37         2.91 o                         
   3  -8  10          3.26          5.25         2.29 o                         
  -4  -7  10         16.69         11.12         5.13 o                         
  -3  -7  10          0.20          0.71         4.67 o                         
  -2  -7  10          1.91          0.97         4.44 o                         
  -1  -7  10         22.66         20.44         2.96 o                         
   0  -7  10         53.92         60.88         2.71 o                         
   1  -7  10         36.23         36.25         2.64 o                         
   2  -7  10        209.11        192.79         7.16 o                         
   3  -7  10          9.60         11.91         2.90 o                         
   4  -7  10          0.49         -0.33         3.73 o                         
  -4  -6  10         32.13         37.18         4.93 o                         
  -3  -6  10         26.99         24.20         4.95 o                         
  -2  -6  10        141.76        142.23         5.13 o                         
  -1  -6  10          7.83          7.34         2.27 o                         
   0  -6  10          9.18         11.58         2.35 o                         
   1  -6  10         20.63         22.62         2.25 o                         
   2  -6  10        170.86        174.62         3.69 o                         
   3  -6  10         54.76         49.41         3.17 o                         
   4  -6  10         57.47         48.75         3.21 o                         
  -4  -5  10         54.84         64.47         5.31 o                         
  -3  -5  10        275.69        272.86         6.10 o                         
  -2  -5  10         74.59         80.03         4.72 o                         
  -1  -5  10         10.56         12.79         2.85 o                         
   0  -5  10        983.78       1013.23        25.71 o                         
   1  -5  10          6.00         12.13         2.36 o                         
   2  -5  10          9.69          9.29         1.84 o                         
   3  -5  10          0.20         -0.64         2.48 o                         
   4  -5  10          0.90          2.30         3.25 o                         
   5  -5  10          4.85          4.75         2.98 o                         
  -5  -4  10          0.46          1.57         5.47 o                         
  -4  -4  10          2.20          3.50         3.77 o                         
  -3  -4  10        576.10        618.24         7.61 o                         
  -2  -4  10        263.78        274.94         5.21 o                         
  -1  -4  10        221.65        199.40         4.03 o                         
   0  -4  10       1357.82       1438.31        24.42 o                         
   1  -4  10         11.45         12.96         2.33 o                         
   2  -4  10        152.92        141.04         3.13 o                         
   3  -4  10          2.22          3.51         2.45 o                         
   4  -4  10          4.15          3.62         2.67 o                         
   5  -4  10         15.05         12.27         3.75 o                         
  -5  -3  10         61.23         53.81         5.20 o                         
  -4  -3  10         15.51         12.91         2.72 o                         
  -3  -3  10          4.99          4.53         3.12 o                         
  -2  -3  10          1.37          3.83         4.00 o                         
  -1  -3  10       5116.95       5022.12        34.06 o                         
   0  -3  10          6.96          7.46         2.12 o                         
   1  -3  10        467.84        454.45         6.04 o                         
   2  -3  10       1484.24       1494.97        16.86 o                         
   3  -3  10         17.24         14.42         2.79 o                         
   4  -3  10         10.40         14.72         3.18 o                         
   5  -3  10          7.16          8.50         2.97 o                         
  -5  -2  10          5.97          5.62         3.20 o                         
  -4  -2  10          0.62          1.67         2.59 o                         
  -3  -2  10          0.00         -0.20         2.57 o                         
  -2  -2  10         11.95          7.86         2.78 o                         
  -1  -2  10       3646.68       3542.49        48.94 o                         
   0  -2  10        354.26        335.80         3.80 o                         
   1  -2  10         49.71         54.00         2.77 o                         
   2  -2  10       1186.89       1169.19        22.53 o                         
   3  -2  10        531.01        553.07         9.27 o                         
   4  -2  10        164.32        153.93         4.77 o                         
   5  -2  10          2.61          2.30         2.73 o                         
  -5  -1  10          1.38          1.98         3.58 o                         
  -4  -1  10         40.55         39.52         2.94 o                         
  -3  -1  10          0.30          1.98         2.42 o                         
  -2  -1  10       1583.29       1623.82        10.20 o                         
  -1  -1  10       2841.19       2715.11        33.11 o                         
   0  -1  10          1.10          1.85         1.85 o                         
   1  -1  10       3400.04       3497.17        88.88 o                         
   2  -1  10       1157.64       1157.78        11.00 o                         
   3  -1  10        178.94        170.34         4.62 o                         
   4  -1  10          1.97          0.37         2.25 o                         
   5  -1  10         72.10         77.56         3.22 o                         
  -5   0  10          0.04          1.84         3.13 o                         
  -4   0  10         57.65         64.83         2.95 o                         
  -3   0  10         12.52         11.34         2.56 o                         
  -2   0  10       4313.13       4604.87        28.43 o                         
  -1   0  10         56.59         56.34         2.54 o                         
   0   0  10       1381.78       1493.04        19.84 o                         
   1   0  10        329.96        332.90         4.32 o                         
   2   0  10       2553.17       2542.90        45.00 o                         
   3   0  10         21.01         19.84         2.31 o                         
   4   0  10        185.08        215.04         7.20 o                         
   5   0  10          1.54          0.18         3.47 o                         
  -5   1  10         31.06         37.27         3.09 o                         
  -4   1  10        126.58        124.27         6.63 o                         
  -3   1  10         85.91         76.48         2.72 o                         
  -2   1  10        502.51        566.67        14.49 o                         
  -1   1  10       1435.96       1308.71        15.01 o                         
   0   1  10        128.64        137.55         3.42 o                         
   1   1  10       9564.41       9898.72       174.56 o                         
   2   1  10        450.92        471.61         9.00 o                         
   3   1  10         25.31         21.60         2.14 o                         
   4   1  10         24.03         23.13         3.22 o                         
   5   1  10         16.61         18.46         3.67 o                         
  -5   2  10          1.74          3.27         3.63 o                         
  -4   2  10         43.85         32.04         2.86 o                         
  -3   2  10         72.96         72.50         2.59 o                         
  -2   2  10        105.40        102.13         2.67 o                         
  -1   2  10        728.12        692.66        17.98 o                         
   0   2  10        618.63        618.54        11.45 o                         
   1   2  10        904.64        909.42         7.11 o                         
   2   2  10         83.81         80.64         6.08 o                         
   3   2  10        294.77        321.84         4.66 o                         
   4   2  10        123.91        113.33         7.74 o                         
   5   2  10         28.52         33.35         3.82 o                         
  -5   3  10         13.93         14.28         3.69 o                         
  -4   3  10        119.72        119.50         3.03 o                         
  -3   3  10        106.75        122.44         3.25 o                         
  -2   3  10        367.50        358.16        11.09 o                         
  -1   3  10        422.92        399.87         5.89 o                         
   0   3  10        201.93        165.44         4.13 o                         
   1   3  10         35.12         24.96         2.92 o                         
   2   3  10        769.05        766.26        22.73 o                         
   3   3  10         81.60         89.98         2.90 o                         
   4   3  10         80.10         75.41         4.14 o                         
   5   3  10         12.40         10.97         3.74 o                         
  -5   4  10          0.04          2.50         3.09 o                         
  -4   4  10         20.14         18.88         2.82 o                         
  -3   4  10         48.43         52.87         2.93 o                         
  -2   4  10        933.25        982.52        21.25 o                         
  -1   4  10       1592.31       1692.82        29.87 o                         
   0   4  10          3.42          3.60         2.27 o                         
   1   4  10        252.27        251.21         3.97 o                         
   2   4  10       1224.87       1232.44        13.96 o                         
   3   4  10         64.13         70.67         3.49 o                         
   4   4  10          2.76          3.78         3.26 o                         
   5   4  10          6.76          8.16         3.79 o                         
  -5   5  10          0.75          0.25         3.10 o                         
  -4   5  10          0.00          0.10         2.78 o                         
  -3   5  10         78.74         75.93         3.49 o                         
  -2   5  10          0.15          1.97         3.19 o                         
  -1   5  10         25.10         22.31         2.22 o                         
   0   5  10          0.09          1.10         2.99 o                         
   1   5  10          6.43          4.73         2.36 o                         
   2   5  10         26.70         30.52         3.04 o                         
   3   5  10         67.29         71.46         3.61 o                         
   4   5  10         97.77         98.03         5.75 o                         
   5   5  10          7.08          4.22         3.81 o                         
  -4   6  10         24.75         19.96         2.98 o                         
  -3   6  10        112.18        101.23         3.84 o                         
  -2   6  10         30.54         32.81         3.82 o                         
  -1   6  10         40.88         41.89         2.43 o                         
   0   6  10         21.38         18.78         2.91 o                         
   1   6  10        585.65        575.71         5.31 o                         
   2   6  10         27.15         29.40         3.30 o                         
   3   6  10         47.05         47.70         3.55 o                         
   4   6  10          9.98         13.47         5.11 o                         
   5   6  10          2.71          2.79         3.87 o                         
  -4   7  10          2.24          1.42         3.85 o                         
  -3   7  10          4.42          2.44         2.25 o                         
  -2   7  10         56.48         48.92         2.54 o                         
  -1   7  10         24.21         27.30         2.64 o                         
   0   7  10         28.61         31.85         2.95 o                         
   1   7  10          4.42          5.96         3.18 o                         
   2   7  10         12.62          8.59         3.31 o                         
   3   7  10         54.71         44.69         6.12 o                         
   4   7  10          5.58          8.80         3.78 o                         
  -3   8  10          0.01          0.73         2.27 o                         
  -2   8  10         26.98         24.74         2.90 o                         
  -1   8  10         20.18         18.86         2.26 o                         
   0   8  10         23.66         20.07         3.21 o                         
   1   8  10          0.59          5.84         3.26 o                         
   2   8  10          2.16          2.81         3.31 o                         
   3   8  10          6.33          9.16         3.57 o                         
   4   8  10          1.13          1.38         3.82 o                         
  -3   9  10          1.40          1.86         3.19 o                         
  -2   9  10          2.97          5.53         4.30 o                         
  -1   9  10          1.80          5.91         3.27 o                         
   0   9  10         99.56         90.46         3.72 o                         
   1   9  10         34.84         31.15         3.05 o                         
   2   9  10         12.99         14.83         3.81 o                         
   3   9  10          0.96         -0.62         3.92 o                         
  -2  10  10          2.77          3.21         3.67 o                         
  -1  10  10          9.68          9.14         3.50 o                         
   0  10  10          7.80          4.70         3.45 o                         
   1  10  10        297.79        286.72         4.44 o                         
   2  10  10         15.18         16.29         3.89 o                         
   3  10  10          6.96         12.34         3.97 o                         
  -1  11  10          8.85          6.54         3.16 o                         
   0  11  10         21.38         24.62         3.82 o                         
   1  11  10          3.18          4.20         3.13 o                         
   2  11  10          0.90          5.35         5.62 o                         
   0 -11  11          4.30          5.18         3.41 o                         
  -2 -10  11         10.42         11.68         3.23 o                         
  -1 -10  11          2.14          3.76         3.15 o                         
   0 -10  11         21.10         27.36         3.07 o                         
   1 -10  11         37.31         39.88         3.17 o                         
   2 -10  11          7.09          6.15         3.12 o                         
  -3  -9  11          9.52          4.26         5.31 o                         
  -2  -9  11         31.19         25.56         4.97 o                         
  -1  -9  11          2.19          3.27         2.50 o                         
   0  -9  11          1.08          3.45         2.69 o                         
   1  -9  11          9.48         13.29         3.52 o                         
   2  -9  11         63.95         58.09         3.88 o                         
   3  -9  11          0.52          1.80         4.20 o                         
  -3  -8  11          1.19          1.38         3.55 o                         
  -2  -8  11         11.79          8.09         3.29 o                         
  -1  -8  11         67.88         66.88         3.20 o                         
   0  -8  11         24.31         22.39         2.74 o                         
   1  -8  11        431.37        452.56        10.16 o                         
   2  -8  11         15.03         21.38         2.83 o                         
   3  -8  11         44.91         42.32         2.83 o                         
  -4  -7  11          0.46         -3.69         3.69 o                         
  -3  -7  11          0.11          2.25         4.58 o                         
  -2  -7  11         12.36         12.21         3.18 o                         
  -1  -7  11          2.14          2.87         2.78 o                         
   0  -7  11         48.43         51.42         2.71 o                         
   1  -7  11        258.07        262.93         6.10 o                         
   2  -7  11         86.17         87.33         5.93 o                         
   3  -7  11          0.36          0.82         2.49 o                         
   4  -7  11          4.81          6.15         3.03 o                         
  -4  -6  11         10.66         14.34         3.45 o                         
  -3  -6  11          7.77          3.00         3.29 o                         
  -2  -6  11        197.00        202.80         5.29 o                         
  -1  -6  11        177.44        191.00         4.23 o                         
   0  -6  11         96.32        109.61         3.31 o                         
   1  -6  11         37.22         42.00         2.41 o                         
   2  -6  11         23.29         16.89         2.15 o                         
   3  -6  11          1.32          0.82         2.88 o                         
   4  -6  11         15.62         13.32         2.99 o                         
  -4  -5  11          0.48          3.71         4.67 o                         
  -3  -5  11          0.39         -0.99         4.28 o                         
  -2  -5  11         26.99         26.29         3.22 o                         
  -1  -5  11        757.22        807.58        24.62 o                         
   0  -5  11          2.48          5.44         2.05 o                         
   1  -5  11        267.31        239.16         5.78 o                         
   2  -5  11         93.29         99.10         3.69 o                         
   3  -5  11         12.41          5.36         2.51 o                         
   4  -5  11          2.29          3.62         2.34 o                         
   5  -5  11         13.15         15.36         3.82 o                         
  -5  -4  11          0.14         -0.19         6.06 o                         
  -4  -4  11         68.49         79.54         5.56 o                         
  -3  -4  11       1310.28       1343.43        10.13 o                         
  -2  -4  11          2.12          1.97         3.02 o                         
  -1  -4  11       3229.14       3403.32        59.47 o                         
   0  -4  11       2310.85       2323.89        42.03 o                         
   1  -4  11         10.40          7.22         2.31 o                         
   2  -4  11          0.85          2.73         1.77 o                         
   3  -4  11         63.96         73.19         3.29 o                         
   4  -4  11         35.07         33.08         2.55 o                         
   5  -4  11          4.00          5.76         3.75 o                         
  -5  -3  11          2.33          2.19         4.57 o                         
  -4  -3  11        119.84        122.77         3.60 o                         
  -3  -3  11        184.01        192.33         5.30 o                         
  -2  -3  11       1233.18       1272.81        10.16 o                         
  -1  -3  11         47.81         55.78         3.73 o                         
   0  -3  11         76.14         76.67         2.45 o                         
   1  -3  11       1490.16       1396.92        18.56 o                         
   2  -3  11        241.18        232.46         3.24 o                         
   3  -3  11        160.62        142.57         2.79 o                         
   4  -3  11         40.85         42.15         2.89 o                         
   5  -3  11         52.63         51.46         4.64 o                         
  -5  -2  11         47.27         53.72         3.38 o                         
  -4  -2  11          0.01          0.31         3.16 o                         
  -3  -2  11          4.88          5.29         2.79 o                         
  -2  -2  11        598.93        548.72         5.71 o                         
  -1  -2  11         38.42         37.65         2.32 o                         
   0  -2  11        809.37        845.49        11.89 o                         
   1  -2  11         18.03         15.01         1.67 o                         
   2  -2  11       1399.90       1435.31        15.46 o                         
   3  -2  11          1.96          7.05         2.70 o                         
   4  -2  11          0.08         -1.10         2.09 o                         
   5  -2  11          0.06         -0.04         2.75 o                         
  -5  -1  11          5.03          5.22         3.68 o                         
  -4  -1  11        115.06        117.01         3.54 o                         
  -3  -1  11         25.48         22.28         2.55 o                         
  -2  -1  11       1204.97       1244.56        20.08 o                         
  -1  -1  11        449.27        454.82         9.63 o                         
   0  -1  11        467.95        458.11         4.28 o                         
   1  -1  11       3276.52       3228.54        34.75 o                         
   2  -1  11        147.25        147.02         3.48 o                         
   3  -1  11         49.27         57.96         2.14 o                         
   4  -1  11         48.97         50.33         2.93 o                         
   5  -1  11         25.96         24.42         3.15 o                         
  -5   0  11          0.17          2.47         2.92 o                         
  -4   0  11         10.24         10.19         2.68 o                         
  -3   0  11         32.21         35.49         2.58 o                         
  -2   0  11         18.95         16.07         2.46 o                         
  -1   0  11        634.51        624.61        10.12 o                         
   0   0  11          8.08          5.44         2.27 o                         
   1   0  11       4961.08       5283.95        31.30 o                         
   2   0  11         57.56         56.39         3.27 o                         
   3   0  11         31.33         36.64         2.56 o                         
   4   0  11          7.10         10.70         2.33 o                         
   5   0  11        113.47        125.50         3.61 o                         
  -5   1  11          0.07          1.63         3.15 o                         
  -4   1  11         65.00         63.78         3.72 o                         
  -3   1  11          7.21          4.14         2.10 o                         
  -2   1  11        405.30        409.83         5.52 o                         
  -1   1  11          4.31         47.28        27.10 o                         
   0   1  11        596.65        597.03        12.84 o                         
   1   1  11      12693.98      12954.69        85.66 o                         
   2   1  11          4.17         33.04        18.63 o                         
   3   1  11          2.58          5.80         2.81 o                         
   4   1  11        101.10        108.08         7.72 o                         
   5   1  11          0.02          0.05         3.43 o                         
  -5   2  11          8.68         16.50         3.79 o                         
  -4   2  11          5.09          7.61         3.21 o                         
  -3   2  11         36.49         39.69         2.83 o                         
  -2   2  11         57.59         63.63         2.41 o                         
  -1   2  11          5.08        114.45        49.37 o                         
   0   2  11        505.65        520.21         5.39 o                         
   1   2  11         93.99         79.67         3.09 o                         
   2   2  11          4.06         44.41        26.98 o                         
   3   2  11        153.47        159.83         3.59 o                         
   4   2  11         31.78         30.84         3.34 o                         
   5   2  11          0.00         -2.70         2.94 o                         
  -5   3  11          0.65          3.15         3.72 o                         
  -4   3  11         19.44         23.45         2.79 o                         
  -3   3  11          6.19          7.83         1.95 o                         
  -2   3  11        897.15        895.60        12.90 o                         
  -1   3  11        107.12         94.45         3.06 o                         
   0   3  11       1194.35       1090.45        25.69 o                         
   1   3  11        489.45        433.84         4.90 o                         
   2   3  11          0.35          1.01         2.85 o                         
   3   3  11        123.11        119.89         3.34 o                         
   4   3  11         10.51         13.37         3.20 o                         
   5   3  11          0.18          0.16         2.88 o                         
  -5   4  11          0.71          2.44         3.67 o                         
  -4   4  11          0.70          3.21         2.76 o                         
  -3   4  11        304.70        285.14         7.34 o                         
  -2   4  11        556.96        560.32        14.79 o                         
  -1   4  11       3813.76       3882.26       144.68 o                         
   0   4  11        891.69        899.67        16.47 o                         
   1   4  11        169.42        156.33         3.41 o                         
   2   4  11         35.57         45.03         3.38 o                         
   3   4  11          0.00          4.13         3.12 o                         
   4   4  11         34.40         39.51         3.42 o                         
   5   4  11         10.50          7.46         3.78 o                         
  -5   5  11          5.03          2.74         3.77 o                         
  -4   5  11         59.72         58.90         4.25 o                         
  -3   5  11        712.98        757.64        12.86 o                         
  -2   5  11         17.44         21.23         2.66 o                         
  -1   5  11        276.08        309.66        12.71 o                         
   0   5  11        149.66        140.34         2.97 o                         
   1   5  11        106.81        105.18         3.45 o                         
   2   5  11         52.28         51.51         3.46 o                         
   3   5  11         16.84         18.14         3.27 o                         
   4   5  11          0.13         -0.68         3.37 o                         
   5   5  11          1.62         -0.40         3.89 o                         
  -4   6  11         82.15         82.77         3.81 o                         
  -3   6  11         36.43         40.69         3.11 o                         
  -2   6  11         88.57         90.92         4.48 o                         
  -1   6  11         52.23         45.29         2.74 o                         
   0   6  11          1.43          1.07         2.79 o                         
   1   6  11          8.84         12.75         2.65 o                         
   2   6  11         70.60         72.06         3.47 o                         
   3   6  11         46.19         54.28         7.36 o                         
   4   6  11         65.90         55.38         5.76 o                         
   5   6  11          8.54          8.82         3.94 o                         
  -4   7  11         10.57          8.38         3.70 o                         
  -3   7  11         20.59         16.25         2.59 o                         
  -2   7  11          0.00          0.91         3.16 o                         
  -1   7  11         51.85         53.01         2.81 o                         
   0   7  11         33.08         32.57         2.27 o                         
   1   7  11        114.94        107.56         5.02 o                         
   2   7  11         47.07         50.84         3.49 o                         
   3   7  11          5.46          4.54         3.34 o                         
   4   7  11        113.38        106.72         4.38 o                         
  -3   8  11          4.85          2.67         2.63 o                         
  -2   8  11         26.47         29.35         3.40 o                         
  -1   8  11         46.22         45.51         5.82 o                         
   0   8  11         47.25         53.04         3.88 o                         
   1   8  11        287.29        278.45         6.01 o                         
   2   8  11          2.26          1.92         3.29 o                         
   3   8  11         73.37         77.57         4.11 o                         
   4   8  11         17.12         15.26         3.83 o                         
  -3   9  11         13.13         13.79         3.09 o                         
  -2   9  11         88.25         92.31         3.82 o                         
  -1   9  11         16.63         19.86         2.93 o                         
   0   9  11        116.21        131.97         7.73 o                         
   1   9  11          0.77          1.82         3.42 o                         
   2   9  11          0.19         -1.39         3.45 o                         
   3   9  11         19.64         21.14         3.83 o                         
  -2  10  11          2.87          4.11         3.63 o                         
  -1  10  11         20.56         18.95         4.18 o                         
   0  10  11          0.00          1.05         3.38 o                         
   1  10  11          0.00         -0.02         3.73 o                         
   2  10  11          0.04          0.43         3.74 o                         
   3  10  11         16.17         18.08         4.28 o                         
  -1  11  11          0.15          1.14         3.13 o                         
   0  11  11         13.73         15.34         3.84 o                         
   1  11  11          2.74          2.09         3.83 o                         
   0 -11  12         14.79         13.03         2.91 o                         
  -2 -10  12         16.43         17.22         5.23 o                         
  -1 -10  12          2.03          3.94         4.55 o                         
   0 -10  12          0.14         -0.50         2.41 o                         
   1 -10  12          0.02         -0.18         2.94 o                         
   2 -10  12          7.22         11.37         3.14 o                         
  -3  -9  12          0.12         -2.17         3.83 o                         
  -2  -9  12          1.96         -0.79         3.49 o                         
  -1  -9  12         10.41         10.21         2.84 o                         
   0  -9  12         13.68         14.43         2.82 o                         
   1  -9  12         11.73         13.07         2.86 o                         
   2  -9  12          9.43         11.61         2.98 o                         
   3  -9  12          6.99          4.04         4.16 o                         
  -3  -8  12          6.85         12.35         5.03 o                         
  -2  -8  12         12.13         18.44         4.56 o                         
  -1  -8  12          0.47          2.18         2.80 o                         
   0  -8  12          7.02          6.99         2.68 o                         
   1  -8  12        218.43        215.49         3.62 o                         
   2  -8  12         67.09         69.61         4.10 o                         
   3  -8  12         19.13         19.37         2.89 o                         
  -4  -7  12          0.21         -4.60         5.27 o                         
  -3  -7  12          4.97         10.69         3.43 o                         
  -2  -7  12         14.23         13.51         4.62 o                         
  -1  -7  12          5.08          5.43         2.80 o                         
   0  -7  12          7.38          7.03         2.13 o                         
   1  -7  12         22.34         23.74         2.35 o                         
   2  -7  12         12.43         11.04         2.33 o                         
   3  -7  12         87.82         85.32         5.26 o                         
   4  -7  12         10.94         11.87         3.72 o                         
  -4  -6  12         56.93         67.07         5.23 o                         
  -3  -6  12        102.82        104.42         5.19 o                         
  -2  -6  12          1.27          3.93         4.14 o                         
  -1  -6  12          7.94          8.77         2.80 o                         
   0  -6  12        398.31        422.77         7.62 o                         
   1  -6  12        354.57        375.98         9.28 o                         
   2  -6  12         30.41         29.54         2.28 o                         
   3  -6  12         12.87         14.86         2.47 o                         
   4  -6  12          1.61          2.39         4.45 o                         
  -4  -5  12         18.59         13.99         3.61 o                         
  -3  -5  12          3.24          4.71         3.23 o                         
  -2  -5  12          2.00          2.74         3.00 o                         
  -1  -5  12        271.95        279.58         4.20 o                         
   0  -5  12          4.76          4.70         2.33 o                         
   1  -5  12         28.44         24.79         2.23 o                         
   2  -5  12         10.19         10.83         2.06 o                         
   3  -5  12         24.86         25.75         3.19 o                         
   4  -5  12          0.02          1.88         2.70 o                         
   5  -5  12          3.35          2.43         5.50 o                         
  -5  -4  12          2.13          1.44         7.96 o                         
  -4  -4  12         56.13         60.13         5.44 o                         
  -3  -4  12         15.52         17.71         4.87 o                         
  -2  -4  12        673.45        664.19         7.80 o                         
  -1  -4  12        494.63        546.83         5.66 o                         
   0  -4  12        263.12        280.38         8.58 o                         
   1  -4  12         23.23         21.25         2.02 o                         
   2  -4  12        108.42        108.71         2.86 o                         
   3  -4  12         48.80         39.97         2.73 o                         
   4  -4  12          2.08          4.02         3.19 o                         
   5  -4  12          0.78         -1.18         3.57 o                         
  -5  -3  12          0.68         -0.04         3.47 o                         
  -4  -3  12          6.28          6.67         3.29 o                         
  -3  -3  12          0.71          1.17         3.20 o                         
  -2  -3  12        413.55        373.01         5.97 o                         
  -1  -3  12       1760.64       1908.31        37.02 o                         
   0  -3  12        516.53        538.64         9.75 o                         
   1  -3  12          4.66          3.55         1.75 o                         
   2  -3  12        517.44        520.85         5.05 o                         
   3  -3  12          8.90         12.68         2.69 o                         
   4  -3  12         18.72         23.85         4.60 o                         
   5  -3  12          5.72         11.34         3.51 o                         
  -5  -2  12          0.22          1.68         3.23 o                         
  -4  -2  12         25.91         29.04         3.81 o                         
  -3  -2  12         45.35         44.19         3.14 o                         
  -2  -2  12         89.52         77.54         3.34 o                         
  -1  -2  12       1180.45       1152.24         6.40 o                         
   0  -2  12        615.79        554.55         6.75 o                         
   1  -2  12        262.20        238.11         3.97 o                         
   2  -2  12       2760.12       2563.49        31.40 o                         
   3  -2  12        209.09        236.47         5.99 o                         
   4  -2  12         67.79         68.71         3.19 o                         
   5  -2  12         12.94         14.23         2.93 o                         
  -5  -1  12          0.93          0.95         3.13 o                         
  -4  -1  12         41.83         43.36         2.87 o                         
  -3  -1  12         33.18         27.56         2.65 o                         
  -2  -1  12         46.37         37.70         1.99 o                         
  -1  -1  12       2819.43       2694.95        26.31 o                         
   0  -1  12        446.89        402.68         4.02 o                         
   1  -1  12       5128.85       5058.58        68.96 o                         
   2  -1  12          6.13          5.31         1.93 o                         
   3  -1  12        210.08        212.09         3.47 o                         
   4  -1  12        151.58        151.17         4.35 o                         
   5  -1  12         28.24         20.59         3.13 o                         
  -5   0  12          0.94          2.07         3.03 o                         
  -4   0  12          2.90          0.22         2.59 o                         
  -3   0  12          0.25          2.09         2.34 o                         
  -2   0  12       3492.44       3742.88        28.05 o                         
  -1   0  12         21.52         20.58         2.21 o                         
   0   0  12       1900.15       1856.80        13.87 o                         
   1   0  12        892.04        857.67        12.73 o                         
   2   0  12         12.03         22.41         2.46 o                         
   3   0  12          0.19          0.85         2.73 o                         
   4   0  12          2.43          1.80         3.02 o                         
   5   0  12         18.70         21.14         3.60 o                         
  -5   1  12          5.69          5.47         3.11 o                         
  -4   1  12         39.59         35.61         2.85 o                         
  -3   1  12         36.54         27.42         2.09 o                         
  -2   1  12        238.24        219.82         3.23 o                         
  -1   1  12       3958.56       3856.14        54.02 o                         
   0   1  12        440.45        372.73         4.32 o                         
   1   1  12         54.39        231.27       132.92 o                         
   2   1  12        202.66        225.35         5.12 o                         
   3   1  12        201.35        173.06         3.63 o                         
   4   1  12        111.64        100.78         3.38 o                         
   5   1  12         66.32         58.14         4.48 o                         
  -5   2  12         11.38          8.76         3.74 o                         
  -4   2  12         14.04          9.66         2.68 o                         
  -3   2  12         12.29         14.05         2.65 o                         
  -2   2  12         17.22         21.24         8.60 o                         
  -1   2  12          0.80          1.56         1.90 o                         
   0   2  12         43.10         40.24         2.75 o                         
   1   2  12         77.32         83.30         3.40 o                         
   2   2  12       1768.86       1714.93        14.45 o                         
   3   2  12        344.05        346.06         9.46 o                         
   4   2  12         61.80         58.74         3.48 o                         
   5   2  12          2.18          4.09         2.90 o                         
  -5   3  12         27.56         24.65         3.86 o                         
  -4   3  12          0.00          2.34         2.61 o                         
  -3   3  12         80.38         81.81         2.97 o                         
  -2   3  12        209.15        193.12         6.64 o                         
  -1   3  12       4608.65       4654.99       149.73 o                         
   0   3  12         94.17         94.69         3.50 o                         
   1   3  12        875.25        797.62        29.08 o                         
   2   3  12         29.68         30.05         2.55 o                         
   3   3  12        111.57        111.57         4.63 o                         
   4   3  12          0.22         -0.20         3.12 o                         
   5   3  12          1.40          0.36         3.55 o                         
  -5   4  12          0.01          0.56         3.74 o                         
  -4   4  12          5.01          7.46         2.85 o                         
  -3   4  12        988.99        992.98        21.06 o                         
  -2   4  12        542.21        507.37         6.03 o                         
  -1   4  12         60.83         49.14         3.59 o                         
   0   4  12        641.76        707.88         5.67 o                         
   1   4  12          0.35          0.98         2.34 o                         
   2   4  12          0.01          1.60         2.31 o                         
   3   4  12         13.05         13.10         3.15 o                         
   4   4  12          0.23         -0.25         3.24 o                         
   5   4  12          4.35          4.54         3.81 o                         
  -4   5  12         17.92         19.27         2.83 o                         
  -3   5  12        257.19        271.40         3.90 o                         
  -2   5  12         91.62         92.74         2.63 o                         
  -1   5  12         23.02         21.16         2.15 o                         
   0   5  12        383.98        393.98         4.62 o                         
   1   5  12         67.86         68.01         5.21 o                         
   2   5  12        175.84        194.86         6.18 o                         
   3   5  12          0.84          5.03         3.15 o                         
   4   5  12          1.64         -0.49         2.68 o                         
   5   5  12         17.85         18.39         4.09 o                         
  -4   6  12          7.74          3.79         4.29 o                         
  -3   6  12        166.08        157.77         3.59 o                         
  -2   6  12         31.41         36.22         3.22 o                         
  -1   6  12         24.74         29.09         3.20 o                         
   0   6  12         13.93         18.64         2.32 o                         
   1   6  12          6.32          8.40         2.34 o                         
   2   6  12        162.40        151.62         4.25 o                         
   3   6  12          5.23          4.65         3.21 o                         
   4   6  12         68.71         64.81         5.48 o                         
   5   6  12          0.16         -0.54         4.04 o                         
  -4   7  12         23.01         18.06         3.08 o                         
  -3   7  12          0.53          1.70         2.15 o                         
  -2   7  12         11.45         17.29         5.19 o                         
  -1   7  12         24.09         21.63         3.16 o                         
   0   7  12        183.55        200.16         3.75 o                         
   1   7  12         66.69         63.17         3.71 o                         
   2   7  12         34.98         37.87         3.53 o                         
   3   7  12         31.46         32.57         3.69 o                         
   4   7  12          0.68          0.82         3.61 o                         
  -3   8  12          0.26          1.51         2.64 o                         
  -2   8  12         49.79         49.21         3.25 o                         
  -1   8  12         18.11         20.48         3.17 o                         
   0   8  12         45.33         40.08         2.71 o                         
   1   8  12        365.52        397.81         9.06 o                         
   2   8  12         31.67         30.59         4.90 o                         
   3   8  12          1.75          1.94         3.56 o                         
   4   8  12          0.01          2.04         3.84 o                         
  -3   9  12          0.11         -0.81         3.23 o                         
  -2   9  12          0.44         -0.78         3.47 o                         
  -1   9  12         14.69         11.18         3.31 o                         
   0   9  12         27.34         24.98         3.34 o                         
   1   9  12          4.68          4.56         3.41 o                         
   2   9  12          6.49          9.11         3.56 o                         
   3   9  12          7.94         11.32         3.77 o                         
  -2  10  12         11.72         14.50         4.30 o                         
  -1  10  12          1.19          1.83         2.89 o                         
   0  10  12          9.92         15.69         3.49 o                         
   1  10  12         41.75         43.71         3.86 o                         
   2  10  12          2.76          5.88         3.81 o                         
   3  10  12          0.04          3.65         5.50 o                         
  -1  11  12          0.11          2.32         3.00 o                         
   0  11  12          1.53          1.67         3.77 o                         
   1  11  12          2.81          5.78         3.90 o                         
  -2 -10  13         10.65         19.33         3.94 o                         
  -1 -10  13         33.56         32.42         4.38 o                         
   0 -10  13          0.09         -0.40         2.89 o                         
   1 -10  13          0.70          2.92         3.01 o                         
   2 -10  13          6.33          7.78         2.74 o                         
  -2  -9  13          7.09          5.88         5.11 o                         
  -1  -9  13         15.14         14.12         2.84 o                         
   0  -9  13          6.45          7.36         2.81 o                         
   1  -9  13         33.96         37.38         2.68 o                         
   2  -9  13         11.41         10.67         2.93 o                         
   3  -9  13          2.07          1.21         3.29 o                         
  -2  -8  13          1.69          1.54         4.56 o                         
  -1  -8  13         98.17         87.78         3.07 o                         
   0  -8  13          3.65          3.83         2.61 o                         
   1  -8  13         70.18         58.85         3.02 o                         
   2  -8  13         19.65         17.36         2.51 o                         
   3  -8  13         69.75         64.40         6.90 o                         
  -4  -7  13          1.81          4.95         3.83 o                         
  -3  -7  13         27.12         28.52         4.83 o                         
  -2  -7  13         27.76         26.10         4.60 o                         
  -1  -7  13          7.61          8.38         2.88 o                         
   0  -7  13          2.81          3.12         2.15 o                         
   1  -7  13         86.50         93.53         3.32 o                         
   2  -7  13        328.66        339.47         4.53 o                         
   3  -7  13          0.16         -1.50         3.64 o                         
   4  -7  13         52.44         53.56         3.92 o                         
  -4  -6  13          3.74          1.66         3.43 o                         
  -3  -6  13        188.52        204.01         5.78 o                         
  -2  -6  13         49.46         57.94         4.60 o                         
  -1  -6  13          4.68          5.23         2.73 o                         
   0  -6  13        382.93        398.95         6.61 o                         
   1  -6  13         26.57         29.69         2.33 o                         
   2  -6  13         59.39         47.34         2.19 o                         
   3  -6  13          5.91          3.81         2.78 o                         
   4  -6  13          5.58          2.60         3.62 o                         
  -4  -5  13        125.19        119.93         5.51 o                         
  -3  -5  13        173.04        165.90         4.48 o                         
  -2  -5  13         36.13         37.86         3.33 o                         
  -1  -5  13        410.11        426.95        14.13 o                         
   0  -5  13        167.75        163.33         3.06 o                         
   1  -5  13         42.67         52.07         2.43 o                         
   2  -5  13          2.47          5.24         2.38 o                         
   3  -5  13         27.58         25.73         3.17 o                         
   4  -5  13          0.01          0.88         2.81 o                         
  -5  -4  13         17.98         14.04         5.58 o                         
  -4  -4  13        102.01        101.24         4.50 o                         
  -3  -4  13        889.68        922.05         8.93 o                         
  -2  -4  13        178.65        198.09         5.51 o                         
  -1  -4  13         18.39         15.81         2.99 o                         
   0  -4  13         86.93         82.41         2.60 o                         
   1  -4  13         66.05         81.71         2.35 o                         
   2  -4  13         76.00         72.41         2.29 o                         
   3  -4  13          3.22          1.36         2.10 o                         
   4  -4  13          1.80         -0.63         2.71 o                         
   5  -4  13          1.48          0.02         2.90 o                         
  -5  -3  13          3.80          3.18         2.99 o                         
  -4  -3  13        174.89        180.86         4.48 o                         
  -3  -3  13         23.86         21.31         3.66 o                         
  -2  -3  13        135.19        141.10         5.05 o                         
  -1  -3  13        159.46        136.77         2.94 o                         
   0  -3  13       2035.23       2031.02        22.61 o                         
   1  -3  13        160.42        155.96         3.19 o                         
   2  -3  13        506.91        526.23         8.67 o                         
   3  -3  13         96.77         98.92         3.93 o                         
   4  -3  13         29.61         24.38         2.83 o                         
   5  -3  13          0.17          1.23         3.54 o                         
  -5  -2  13          0.74          1.81         3.15 o                         
  -4  -2  13        138.47        144.04         3.73 o                         
  -3  -2  13          9.08         14.32         2.88 o                         
  -2  -2  13          8.37          8.44         2.77 o                         
  -1  -2  13        261.02        245.40         3.49 o                         
   0  -2  13        346.35        315.10         5.72 o                         
   1  -2  13        174.04        191.21         2.86 o                         
   2  -2  13         52.92         55.47         6.89 o                         
   3  -2  13         10.92         13.69         2.30 o                         
   4  -2  13         13.73         17.71         2.99 o                         
   5  -2  13          0.58          0.89         2.83 o                         
  -5  -1  13          0.00         -0.32         3.16 o                         
  -4  -1  13          6.70         10.51         2.82 o                         
  -3  -1  13        118.98        123.63         3.29 o                         
  -2  -1  13         87.53        104.56         3.97 o                         
  -1  -1  13       1265.10       1269.95        14.93 o                         
   0  -1  13        772.10        722.01         7.73 o                         
   1  -1  13        284.10        250.45        16.75 o                         
   2  -1  13       1198.14       1223.29        14.11 o                         
   3  -1  13         66.57         66.93         2.89 o                         
   4  -1  13          4.06          4.55         2.31 o                         
   5  -1  13         17.14         12.31         3.15 o                         
  -5   0  13          2.30          1.74         3.12 o                         
  -4   0  13         12.77         13.76         2.75 o                         
  -3   0  13        285.37        315.74         3.98 o                         
  -2   0  13          1.65          0.17         2.17 o                         
  -1   0  13        691.29        719.50        14.95 o                         
   0   0  13         70.96         61.27         5.37 o                         
   1   0  13       4523.73       4654.76        55.44 o                         
   2   0  13          1.07         -1.18         2.41 o                         
   3   0  13         23.81         24.99         2.78 o                         
   4   0  13          1.07          3.48         3.34 o                         
   5   0  13         25.97         22.87         3.49 o                         
  -5   1  13          0.01          1.10         3.27 o                         
  -4   1  13          0.87          1.82         2.78 o                         
  -3   1  13        149.71        160.99         2.91 o                         
  -2   1  13        182.85        191.77         2.96 o                         
  -1   1  13       1730.84       1751.18         6.96 o                         
   0   1  13        227.58        199.80         4.64 o                         
   1   1  13         19.46        197.88       111.10 o                         
   2   1  13         15.43         43.39        19.99 o                         
   3   1  13         43.00         32.35         2.13 o                         
   4   1  13          2.13          0.75         2.50 o                         
   5   1  13          5.45          3.72         3.42 o                         
  -5   2  13          7.96          5.75         3.65 o                         
  -4   2  13         34.60         38.67         3.46 o                         
  -3   2  13         15.88         14.91         2.36 o                         
  -2   2  13         58.64         52.17         2.36 o                         
  -1   2  13        199.59        206.09         5.07 o                         
   0   2  13        110.30        108.81         3.18 o                         
   1   2  13          6.40          9.08         2.35 o                         
   2   2  13       1672.53       1708.72        85.87 o                         
   3   2  13        206.99        204.90         5.76 o                         
   4   2  13          0.07          3.38         3.21 o                         
   5   2  13         16.36         15.19         2.98 o                         
  -5   3  13          0.43         -0.23         3.04 o                         
  -4   3  13        101.33        113.48        11.10 o                         
  -3   3  13        365.49        374.61         5.97 o                         
  -2   3  13         76.97         74.65         4.23 o                         
  -1   3  13         38.63         40.75         2.48 o                         
   0   3  13        583.64        592.20        26.64 o                         
   1   3  13        565.40        558.82         7.40 o                         
   2   3  13        189.36        170.96         4.46 o                         
   3   3  13          0.47          0.80         2.08 o                         
   4   3  13          2.37          2.91         2.64 o                         
   5   3  13         10.82         13.16         3.63 o                         
  -5   4  13          3.76          7.49         3.53 o                         
  -4   4  13         22.74         23.95         2.84 o                         
  -3   4  13        577.73        585.88        31.55 o                         
  -2   4  13        154.31        167.67         5.47 o                         
  -1   4  13       1927.62       1950.70        91.93 o                         
   0   4  13       3014.44       3131.81        68.46 o                         
   1   4  13        821.06        789.87        20.36 o                         
   2   4  13          3.41          1.90         2.15 o                         
   3   4  13         48.42         49.83         3.35 o                         
   4   4  13         22.29         19.04         3.54 o                         
   5   4  13         26.95         30.83         3.96 o                         
  -4   5  13         37.51         38.93         2.73 o                         
  -3   5  13        312.09        308.77        12.74 o                         
  -2   5  13          0.30          0.02         2.48 o                         
  -1   5  13        447.90        459.35        22.55 o                         
   0   5  13         39.24         43.45         3.19 o                         
   1   5  13        188.31        182.70         3.83 o                         
   2   5  13          9.26          7.92         2.51 o                         
   3   5  13         35.27         46.21         3.41 o                         
   4   5  13         45.92         43.66         5.27 o                         
   5   5  13         38.55         33.37         4.81 o                         
  -4   6  13          2.06         -0.73         3.66 o                         
  -3   6  13          6.06          8.51         2.51 o                         
  -2   6  13        258.42        243.55         3.94 o                         
  -1   6  13        356.41        379.39         4.21 o                         
   0   6  13          8.66          9.03         2.76 o                         
   1   6  13        238.23        234.37         7.58 o                         
   2   6  13        150.28        153.98         6.92 o                         
   3   6  13          0.29          1.41         3.13 o                         
   4   6  13          0.00         -0.24         3.56 o                         
  -4   7  13          1.17         -0.84         3.63 o                         
  -3   7  13          1.46          2.63         2.52 o                         
  -2   7  13          0.59          3.55         3.21 o                         
  -1   7  13         42.62         45.92         2.41 o                         
   0   7  13         43.01         50.30         3.12 o                         
   1   7  13         96.87         90.12         3.50 o                         
   2   7  13        112.32        110.03         3.71 o                         
   3   7  13         88.31         81.49         4.29 o                         
   4   7  13         27.59         21.79         3.81 o                         
  -3   8  13          3.16          6.71         2.35 o                         
  -2   8  13         83.99         77.75         3.66 o                         
  -1   8  13         29.20         26.12         2.88 o                         
   0   8  13          9.95         11.72         2.41 o                         
   1   8  13         80.09         80.26         5.16 o                         
   2   8  13         37.63         42.39         3.20 o                         
   3   8  13         32.08         29.67         3.68 o                         
   4   8  13          1.01          1.16         3.86 o                         
  -3   9  13          0.65          1.65         2.78 o                         
  -2   9  13         53.04         44.32         7.60 o                         
  -1   9  13         67.03         72.87         4.65 o                         
   0   9  13         29.16         32.44         2.90 o                         
   1   9  13          6.17          7.59         3.00 o                         
   2   9  13          5.70          6.14         3.52 o                         
   3   9  13          0.08          4.37         3.65 o                         
  -2  10  13         12.66         10.73         3.02 o                         
  -1  10  13          7.85         10.85         2.93 o                         
   0  10  13          3.88          5.18         3.44 o                         
   1  10  13         41.34         40.76         3.90 o                         
   2  10  13          1.36          1.95         3.85 o                         
  -1  11  13          2.47          2.89         3.74 o                         
   0  11  13          1.45          2.33         3.08 o                         
   1  11  13         23.30         16.95         3.54 o                         
  -2 -10  14          3.11          5.23         5.42 o                         
  -1 -10  14          7.99          6.37         3.25 o                         
   0 -10  14          8.64          6.83         3.03 o                         
   1 -10  14         26.27         29.21         2.86 o                         
   2 -10  14          3.35          2.29         3.19 o                         
  -2  -9  14          3.85          2.88         3.51 o                         
  -1  -9  14         78.99         72.38         2.89 o                         
   0  -9  14          6.17          6.55         2.48 o                         
   1  -9  14         48.60         52.74         4.43 o                         
   2  -9  14          3.73          8.07         2.86 o                         
   3  -9  14          3.39          2.08         3.31 o                         
  -2  -8  14          0.74          0.79         3.33 o                         
  -1  -8  14          0.01          1.62         2.39 o                         
   0  -8  14          0.04          0.21         2.61 o                         
   1  -8  14          5.01          3.37         2.38 o                         
   2  -8  14        130.09        139.53         4.54 o                         
   3  -8  14         30.78         26.69         3.83 o                         
  -4  -7  14          6.15          4.20         5.36 o                         
  -3  -7  14          0.03          2.21         3.41 o                         
  -2  -7  14          0.04         -0.77         4.40 o                         
  -1  -7  14         25.45         32.63         3.15 o                         
   0  -7  14          8.18          9.23         2.16 o                         
   1  -7  14         11.67         16.45         2.66 o                         
   2  -7  14        386.58        446.75         6.26 o                         
   3  -7  14         17.56         22.70         3.81 o                         
   4  -7  14          2.26          1.77         3.36 o                         
  -4  -6  14          6.74         12.13         4.97 o                         
  -3  -6  14        261.00        254.22         5.17 o                         
  -2  -6  14        208.59        205.68         5.63 o                         
  -1  -6  14          0.73          1.81         2.78 o                         
   0  -6  14         40.58         41.55         3.57 o                         
   1  -6  14         12.59         15.50         2.56 o                         
   2  -6  14        205.30        206.41        13.93 o                         
   3  -6  14          1.24          2.43         2.44 o                         
   4  -6  14         11.53         18.18         4.03 o                         
  -4  -5  14          4.54          7.06         4.75 o                         
  -3  -5  14       1010.63       1004.83         9.36 o                         
  -2  -5  14          4.06          7.34         3.22 o                         
  -1  -5  14        295.14        303.32         6.86 o                         
   0  -5  14          0.12          0.73         2.22 o                         
   1  -5  14          0.01          1.43         2.38 o                         
   2  -5  14        165.53        162.32         4.11 o                         
   3  -5  14          3.03          2.35         2.62 o                         
   4  -5  14          5.89          4.81         2.47 o                         
  -5  -4  14          0.23          2.90         4.12 o                         
  -4  -4  14        192.43        202.18         6.36 o                         
  -3  -4  14         74.63         69.43         5.29 o                         
  -2  -4  14         23.85         25.47         4.16 o                         
  -1  -4  14        512.71        532.25         7.41 o                         
   0  -4  14         87.87         72.56         2.45 o                         
   1  -4  14        344.23        334.97         4.42 o                         
   2  -4  14         15.70         10.70         2.03 o                         
   3  -4  14         47.12         65.09         2.97 o                         
   4  -4  14          7.96          6.21         4.54 o                         
   5  -4  14         21.72         21.20         2.63 o                         
  -5  -3  14          4.97          5.10         3.82 o                         
  -4  -3  14          0.27          2.38         3.49 o                         
  -3  -3  14        127.73        114.57         5.07 o                         
  -2  -3  14        643.29        657.62         7.48 o                         
  -1  -3  14         12.70         12.95         2.04 o                         
   0  -3  14       1011.96        999.05        12.29 o                         
   1  -3  14        502.69        509.31         9.83 o                         
   2  -3  14        278.38        270.45         5.38 o                         
   3  -3  14        160.77        179.20         3.80 o                         
   4  -3  14          0.67         -0.77         2.89 o                         
   5  -3  14          4.66          7.68         3.56 o                         
  -5  -2  14          2.52          0.42         3.23 o                         
  -4  -2  14          6.15          4.56         2.65 o                         
  -3  -2  14         10.36          8.25         2.94 o                         
  -2  -2  14        385.28        436.21         6.87 o                         
  -1  -2  14          3.14          7.13         1.96 o                         
   0  -2  14        196.64        197.80         3.06 o                         
   1  -2  14        178.64        190.82         6.70 o                         
   2  -2  14       1180.92       1163.68        16.49 o                         
   3  -2  14         65.02         71.11         2.98 o                         
   4  -2  14        178.40        194.28         5.50 o                         
   5  -2  14          4.96          4.82         2.48 o                         
  -5  -1  14         19.45         18.70         3.41 o                         
  -4  -1  14          2.25          4.03         2.63 o                         
  -3  -1  14          1.07          1.64         2.49 o                         
  -2  -1  14        374.58        388.53         9.72 o                         
  -1  -1  14        753.42        765.54        20.34 o                         
   0  -1  14        120.96        125.11         2.92 o                         
   1  -1  14       2091.15       2050.47        71.63 o                         
   2  -1  14        775.72        796.87         5.16 o                         
   3  -1  14         41.44         36.03         2.38 o                         
   4  -1  14         57.01         48.36         2.51 o                         
   5  -1  14          4.05          7.34         3.07 o                         
  -5   0  14          0.02          2.26         3.22 o                         
  -4   0  14         64.79         56.14         2.92 o                         
  -3   0  14          0.96          0.92         2.55 o                         
  -2   0  14        745.75        762.40         5.56 o                         
  -1   0  14        166.98        156.05         2.89 o                         
   0   0  14        266.89        246.18         3.06 o                         
   1   0  14         10.29         14.39         3.43 o                         
   2   0  14       1301.24       1157.91       310.81 o                         
   3   0  14          2.80          1.84         2.40 o                         
   4   0  14         18.06         10.24         3.12 o                         
   5   0  14          1.53          1.00         2.89 o                         
  -5   1  14          7.48          8.60         2.99 o                         
  -4   1  14         21.72         23.67         2.94 o                         
  -3   1  14         29.88         28.86         2.28 o                         
  -2   1  14        384.38        416.57         5.25 o                         
  -1   1  14          8.03          0.88         2.28 o                         
   0   1  14        538.34        534.15        13.29 o                         
   1   1  14       8814.50       8701.01        19.80 o                         
   2   1  14        208.16        224.89         9.77 o                         
   3   1  14         28.95         27.33         2.38 o                         
   4   1  14         73.33         75.19         3.53 o                         
   5   1  14          1.68          1.98         3.44 o                         
  -5   2  14          8.49          6.31         3.81 o                         
  -4   2  14          2.68          7.07         3.82 o                         
  -3   2  14         14.66         17.95         2.99 o                         
  -2   2  14        334.61        367.37         9.57 o                         
  -1   2  14          0.72          1.50         1.91 o                         
   0   2  14        649.28        586.36        11.26 o                         
   1   2  14        520.52        492.55         5.18 o                         
   2   2  14       1058.69       1008.22        30.58 o                         
   3   2  14          0.07          1.72         3.93 o                         
   4   2  14        326.31        343.38        10.57 o                         
   5   2  14         12.68         11.29         3.62 o                         
  -5   3  14          1.75          1.03         3.02 o                         
  -4   3  14         76.53         63.46         3.14 o                         
  -3   3  14          9.28         11.21         3.13 o                         
  -2   3  14         10.28          5.77         1.78 o                         
  -1   3  14        708.38        735.45        11.16 o                         
   0   3  14       2929.82       3003.96        26.45 o                         
   1   3  14         99.90        100.62         3.09 o                         
   2   3  14         27.10         24.88         2.99 o                         
   3   3  14         14.66         17.22         3.07 o                         
   4   3  14         22.08         23.39         2.76 o                         
   5   3  14          8.07          5.99         3.65 o                         
  -5   4  14          0.74          1.69         3.05 o                         
  -4   4  14         16.44         17.12         3.42 o                         
  -3   4  14         18.22         17.54         3.42 o                         
  -2   4  14        283.44        279.76         3.38 o                         
  -1   4  14         17.10         18.99         2.56 o                         
   0   4  14        548.42        571.52        16.26 o                         
   1   4  14        271.03        240.38        12.90 o                         
   2   4  14         60.98         65.44         2.60 o                         
   3   4  14         19.36         23.90         3.18 o                         
   4   4  14         19.19         20.62         3.50 o                         
   5   4  14          0.66          1.92         3.07 o                         
  -4   5  14          0.09          1.90         2.79 o                         
  -3   5  14         61.55         76.89         3.72 o                         
  -2   5  14          6.98          6.04         2.32 o                         
  -1   5  14        126.25        120.70         8.05 o                         
   0   5  14        554.16        554.41         4.77 o                         
   1   5  14          6.04          3.02         2.26 o                         
   2   5  14         33.37         39.16         2.39 o                         
   3   5  14         76.03         82.55         8.41 o                         
   4   5  14          0.82          0.00         4.93 o                         
   5   5  14          6.41          3.69         3.97 o                         
  -4   6  14        140.99        127.37        13.20 o                         
  -3   6  14         33.40         30.86         2.89 o                         
  -2   6  14          1.01          4.63         2.50 o                         
  -1   6  14         30.55         33.90         2.76 o                         
   0   6  14         13.47         12.31         3.00 o                         
   1   6  14        120.89        132.05         3.27 o                         
   2   6  14         36.87         36.78         3.32 o                         
   3   6  14         81.99         84.93         3.72 o                         
   4   6  14          9.57         10.52         3.61 o                         
  -4   7  14          8.18          5.18         3.15 o                         
  -3   7  14          1.01          3.59         2.48 o                         
  -2   7  14          5.11          3.80         2.72 o                         
  -1   7  14          5.28          7.37         2.54 o                         
   0   7  14         15.76         14.02         2.46 o                         
   1   7  14        169.10        167.60         3.47 o                         
   2   7  14        257.40        257.86        10.05 o                         
   3   7  14          3.15          2.76         3.63 o                         
   4   7  14          4.91          4.82         3.65 o                         
  -3   8  14          0.00          2.51         2.48 o                         
  -2   8  14          3.51          4.07         3.33 o                         
  -1   8  14         12.68         13.11         2.78 o                         
   0   8  14          3.01          6.99         3.96 o                         
   1   8  14         60.44         61.97         6.40 o                         
   2   8  14         33.52         33.93         3.03 o                         
   3   8  14          0.00          2.99         3.57 o                         
   4   8  14          3.11          6.34         4.26 o                         
  -3   9  14          0.05          1.70         3.15 o                         
  -2   9  14          0.00          2.89         3.51 o                         
  -1   9  14          0.01          1.39         3.23 o                         
   0   9  14          7.43          9.16         2.72 o                         
   1   9  14        198.83        206.71        10.18 o                         
   2   9  14          0.01          4.83         3.50 o                         
   3   9  14         10.75          7.02         3.81 o                         
  -2  10  14          0.40         -0.87         2.94 o                         
  -1  10  14         29.86         32.64         3.69 o                         
   0  10  14         12.04         10.38         2.82 o                         
   1  10  14         97.00         95.43         4.24 o                         
   2  10  14          2.43          2.47         3.16 o                         
  -1  11  14          1.60          1.31         3.09 o                         
   0  11  14          2.75          0.85         2.66 o                         
   1  11  14          0.02          1.76         3.19 o                         
  -1 -10  15          3.58          3.72         3.32 o                         
   0 -10  15          0.94          2.85         2.64 o                         
   1 -10  15          0.24         -0.86         3.14 o                         
   2 -10  15          0.44          1.72         5.46 o                         
  -2  -9  15          6.57          1.81         5.11 o                         
  -1  -9  15          3.73          3.60         3.48 o                         
   0  -9  15          0.24          0.87         2.84 o                         
   1  -9  15          1.31          0.89         2.91 o                         
   2  -9  15          7.20          6.99         3.75 o                         
  -2  -8  15         11.22          7.89         4.75 o                         
  -1  -8  15          1.06          0.75         3.05 o                         
   0  -8  15         18.10         12.45         2.34 o                         
   1  -8  15        229.60        222.00         6.80 o                         
   2  -8  15         17.77         26.32         3.10 o                         
   3  -8  15         54.58         51.83         3.42 o                         
  -4  -7  15          3.94         -1.20         3.91 o                         
  -3  -7  15          0.56          2.13         4.75 o                         
  -2  -7  15          9.75          7.79         3.22 o                         
  -1  -7  15          3.29          3.94         2.88 o                         
   0  -7  15        170.10        178.73         3.24 o                         
   1  -7  15          2.27          3.56         2.56 o                         
   2  -7  15        148.38        162.73         3.39 o                         
   3  -7  15          2.40          0.20         2.88 o                         
   4  -7  15          1.43          2.16         3.07 o                         
  -4  -6  15          6.92          5.37         3.65 o                         
  -3  -6  15        226.94        219.83         5.90 o                         
  -2  -6  15          1.08          1.18         3.12 o                         
  -1  -6  15          4.13          4.63         2.75 o                         
   0  -6  15         24.11         24.06         2.51 o                         
   1  -6  15         17.38         19.59         2.63 o                         
   2  -6  15         11.33         16.90         2.74 o                         
   3  -6  15         63.51         58.20         3.05 o                         
   4  -6  15          9.08         11.19         3.56 o                         
  -4  -5  15          6.08          3.25         3.31 o                         
  -3  -5  15          6.51         10.87         4.77 o                         
  -2  -5  15        624.89        638.52         6.90 o                         
  -1  -5  15          0.00          1.29         2.74 o                         
   0  -5  15        183.38        190.17         4.86 o                         
   1  -5  15          0.87          4.30         2.28 o                         
   2  -5  15         40.31         43.14         2.33 o                         
   3  -5  15          2.11          5.97         2.57 o                         
   4  -5  15         10.39         12.56         4.85 o                         
  -4  -4  15         67.24         69.76         5.27 o                         
  -3  -4  15        623.70        620.95         7.43 o                         
  -2  -4  15         41.48         44.11         4.48 o                         
  -1  -4  15         91.28         87.70         3.43 o                         
   0  -4  15        131.82        143.59         2.52 o                         
   1  -4  15        238.39        277.79         5.79 o                         
   2  -4  15         23.42         22.28         2.06 o                         
   3  -4  15        249.98        244.76         4.66 o                         
   4  -4  15          1.11          5.43         2.70 o                         
   5  -4  15          0.14          3.45         3.12 o                         
  -5  -3  15          0.81          1.68         2.99 o                         
  -4  -3  15         28.01         29.90         3.02 o                         
  -3  -3  15        198.16        207.59         5.59 o                         
  -2  -3  15        560.91        547.29         7.00 o                         
  -1  -3  15        107.86        125.07         2.88 o                         
   0  -3  15          8.43         11.11         2.09 o                         
   1  -3  15         10.91          7.89         1.77 o                         
   2  -3  15          1.30          3.05         1.69 o                         
   3  -3  15         65.38         70.33         2.36 o                         
   4  -3  15          9.34         15.19         2.50 o                         
   5  -3  15          7.41          8.46         3.61 o                         
  -5  -2  15          3.31          3.89         3.54 o                         
  -4  -2  15         24.36         30.82         3.23 o                         
  -3  -2  15         13.97         13.50         2.81 o                         
  -2  -2  15        136.77        122.68         2.64 o                         
  -1  -2  15        534.61        551.93         6.29 o                         
   0  -2  15          6.51          5.94         1.65 o                         
   1  -2  15        159.96        148.79         2.62 o                         
   2  -2  15       1809.20       1679.59        24.98 o                         
   3  -2  15        278.34        276.25         5.63 o                         
   4  -2  15         21.74         26.88         2.92 o                         
   5  -2  15          2.48          5.18         2.49 o                         
  -5  -1  15          0.08         -0.04         3.18 o                         
  -4  -1  15         17.06         15.60         2.80 o                         
  -3  -1  15         38.19         39.55         3.10 o                         
  -2  -1  15         26.86         22.19         2.20 o                         
  -1  -1  15        714.97        718.44        13.42 o                         
   0  -1  15       2405.31       2290.54        13.28 o                         
   1  -1  15         44.95         50.07         3.30 o                         
   2  -1  15        180.40        196.90         6.67 o                         
   3  -1  15        220.10        188.35         3.62 o                         
   4  -1  15        175.67        182.33         4.87 o                         
   5  -1  15          9.69          6.23         3.06 o                         
  -5   0  15          0.09          2.66         3.06 o                         
  -4   0  15          5.95          7.57         2.64 o                         
  -3   0  15          0.13          0.02         2.06 o                         
  -2   0  15          1.54          2.14         2.07 o                         
  -1   0  15        371.69        353.87         5.81 o                         
   0   0  15         32.17         34.05         1.91 o                         
   1   0  15        545.55        618.30         6.93 o                         
   2   0  15        183.70        166.18         4.69 o                         
   3   0  15          0.34         -0.56         2.34 o                         
   4   0  15          0.10         -0.25         2.37 o                         
   5   0  15         18.64         26.96         3.01 o                         
  -5   1  15          0.70          2.69         3.09 o                         
  -4   1  15          4.72          7.81         2.72 o                         
  -3   1  15         54.37         56.82         2.41 o                         
  -2   1  15         22.13         28.49         2.25 o                         
  -1   1  15        242.79        249.88         4.90 o                         
   0   1  15       2481.80       2403.36        47.20 o                         
   1   1  15         25.52         -1.25        18.78 o                         
   2   1  15       1188.17       1238.12        37.18 o                         
   3   1  15        181.70        166.22         4.35 o                         
   4   1  15         75.72         66.16         3.44 o                         
   5   1  15         22.49         21.31         3.45 o                         
  -5   2  15         22.87         29.74         4.04 o                         
  -4   2  15         14.28         15.23         2.93 o                         
  -3   2  15          1.08          5.42         2.26 o                         
  -2   2  15         13.19         18.83         2.44 o                         
  -1   2  15        125.53        142.21         2.77 o                         
   0   2  15        224.10        211.03         3.99 o                         
   1   2  15       1172.37       1098.67        32.23 o                         
   2   2  15         16.96         44.05        18.03 o                         
   3   2  15        223.47        241.47         5.84 o                         
   4   2  15        114.65        119.71         3.84 o                         
   5   2  15          7.25          4.19         3.51 o                         
  -5   3  15          1.19          3.72         3.14 o                         
  -4   3  15        154.29        150.84        10.09 o                         
  -3   3  15          1.72          2.08         2.51 o                         
  -2   3  15         16.40         15.02         2.41 o                         
  -1   3  15        112.67        105.51         3.81 o                         
   0   3  15       1280.75       1304.02         7.46 o                         
   1   3  15         44.18         40.41         2.36 o                         
   2   3  15         29.64         32.67         2.57 o                         
   3   3  15          7.59          4.44         3.00 o                         
   4   3  15         19.62         21.97         2.79 o                         
   5   3  15         18.42         18.13         3.76 o                         
  -5   4  15          0.06          1.48         3.83 o                         
  -4   4  15         49.99         51.42         3.89 o                         
  -3   4  15        156.17        164.32         4.95 o                         
  -2   4  15          0.58          0.61         2.38 o                         
  -1   4  15          3.02          4.74         2.91 o                         
   0   4  15          4.17          3.31         2.45 o                         
   1   4  15         85.90         94.90         4.17 o                         
   2   4  15        247.86        222.16         3.29 o                         
   3   4  15          1.95          1.31         2.99 o                         
   4   4  15          0.46         -0.09         2.72 o                         
   5   4  15          1.56          2.24         3.77 o                         
  -4   5  15         48.80         48.68         3.00 o                         
  -3   5  15          0.37          2.41         2.79 o                         
  -2   5  15         26.39         29.35         2.35 o                         
  -1   5  15        163.64        172.19         7.31 o                         
   0   5  15          0.85          0.39         2.25 o                         
   1   5  15         72.80         75.25         3.19 o                         
   2   5  15         14.36         15.88         3.03 o                         
   3   5  15          0.00          1.35         3.06 o                         
   4   5  15         30.95         32.02         3.73 o                         
   5   5  15          4.78          5.42         3.94 o                         
  -4   6  15          5.43          8.20         3.41 o                         
  -3   6  15          4.14          6.07         2.16 o                         
  -2   6  15        132.80        143.27         6.24 o                         
  -1   6  15        168.34        182.28         8.64 o                         
   0   6  15        441.00        480.07        13.13 o                         
   1   6  15         98.80        102.11         2.95 o                         
   2   6  15         18.42         17.06         3.12 o                         
   3   6  15         39.99         37.46         3.47 o                         
   4   6  15          9.07          6.41         4.15 o                         
  -4   7  15          0.01         -0.41         2.42 o                         
  -3   7  15         25.22         27.07         2.36 o                         
  -2   7  15         12.15         15.69         2.70 o                         
  -1   7  15         30.14         28.70         4.08 o                         
   0   7  15         28.05         28.20         3.23 o                         
   1   7  15         32.52         31.16         2.71 o                         
   2   7  15          5.08          2.10         2.67 o                         
   3   7  15         17.88         17.92         3.51 o                         
   4   7  15          1.97          0.98         3.74 o                         
  -3   8  15          0.20          2.60         2.53 o                         
  -2   8  15          0.01          0.69         3.50 o                         
  -1   8  15         56.06         51.02         2.93 o                         
   0   8  15          6.46          8.00         3.10 o                         
   1   8  15        300.70        303.04         5.03 o                         
   2   8  15          0.00          1.95         2.71 o                         
   3   8  15         28.23         27.93         3.89 o                         
   4   8  15          4.02          5.77         4.03 o                         
  -3   9  15          0.71          0.53         3.19 o                         
  -2   9  15         14.78         17.33         3.91 o                         
  -1   9  15         20.69         17.75         2.77 o                         
   0   9  15          0.54          0.41         2.35 o                         
   1   9  15         36.23         38.36         3.11 o                         
   2   9  15         70.65         65.62         3.98 o                         
   3   9  15          0.01          3.33         3.74 o                         
  -2  10  15          3.25          3.49         2.94 o                         
  -1  10  15         32.19         27.83         5.41 o                         
   0  10  15         34.07         32.34         3.07 o                         
   1  10  15          2.62          4.91         2.90 o                         
   2  10  15          3.83          6.99         3.80 o                         
   0  11  15          3.48          3.78         2.59 o                         
   1  11  15         14.57         13.69         3.34 o                         
  -1 -10  16         14.13         15.93         3.41 o                         
   0 -10  16         17.24         22.75         3.21 o                         
   1 -10  16         14.67         15.09         4.13 o                         
  -2  -9  16          1.10          5.05         3.69 o                         
  -1  -9  16          5.31          4.18         2.64 o                         
   0  -9  16         17.13         17.23         2.95 o                         
   1  -9  16          4.61          5.45         2.95 o                         
   2  -9  16          1.05          0.51         3.54 o                         
  -2  -8  16          0.93          0.77         3.37 o                         
  -1  -8  16        120.79        105.29         3.74 o                         
   0  -8  16          3.11          3.26         2.68 o                         
   1  -8  16         80.80         80.53         3.88 o                         
   2  -8  16         27.48         24.68         2.94 o                         
   3  -8  16          4.17          2.94         2.68 o                         
  -2  -7  16         21.60         19.88         4.73 o                         
  -1  -7  16          0.10          3.87         2.38 o                         
   0  -7  16          1.61          2.77         2.53 o                         
   1  -7  16         18.15         22.82         2.15 o                         
   2  -7  16          0.25          0.06         2.74 o                         
   3  -7  16          3.10          3.20         2.45 o                         
   4  -7  16          0.61          1.65         3.14 o                         
  -4  -6  16         14.74         14.46         5.05 o                         
  -3  -6  16         53.52         40.62         4.99 o                         
  -2  -6  16         32.15         34.30         3.43 o                         
  -1  -6  16          0.06          0.49         2.75 o                         
   0  -6  16         16.80         18.04         3.10 o                         
   1  -6  16        276.94        286.49         3.63 o                         
   2  -6  16          4.19          4.39         2.12 o                         
   3  -6  16         37.19         35.77         2.87 o                         
   4  -6  16          0.16          4.42         2.93 o                         
  -4  -5  16         10.22          7.99         5.03 o                         
  -3  -5  16          0.12         -0.36         4.54 o                         
  -2  -5  16       1461.75       1427.54        10.45 o                         
  -1  -5  16         28.70         34.84         3.10 o                         
   0  -5  16         21.98         21.66         2.59 o                         
   1  -5  16         38.58         37.09         2.65 o                         
   2  -5  16         22.89         22.18         2.21 o                         
   3  -5  16         24.57         32.52         2.81 o                         
   4  -5  16          0.09          5.01         4.85 o                         
  -4  -4  16         34.82         31.03         3.79 o                         
  -3  -4  16        279.75        280.05         6.50 o                         
  -2  -4  16        305.67        295.43         6.10 o                         
  -1  -4  16          5.68         10.42         2.77 o                         
   0  -4  16         26.51         25.32         2.12 o                         
   1  -4  16          0.64          1.29         2.02 o                         
   2  -4  16          3.05          0.61         1.99 o                         
   3  -4  16        181.12        213.54         4.53 o                         
   4  -4  16          2.00          3.33         2.74 o                         
   5  -4  16          0.12         -1.01         3.85 o                         
  -5  -3  16          0.07          1.48         3.81 o                         
  -4  -3  16         62.73         69.58         4.29 o                         
  -3  -3  16        193.58        220.54         5.72 o                         
  -2  -3  16         99.12        106.06         4.89 o                         
  -1  -3  16          0.21          0.22         1.87 o                         
   0  -3  16        173.67        188.64         4.76 o                         
   1  -3  16        159.24        156.17         2.62 o                         
   2  -3  16        182.68        167.21         4.79 o                         
   3  -3  16          9.93          6.08         2.29 o                         
   4  -3  16          7.64          5.70         2.53 o                         
   5  -3  16          2.45          3.60         2.92 o                         
  -5  -2  16         23.31         22.22         3.41 o                         
  -4  -2  16         11.61         14.05         3.00 o                         
  -3  -2  16         15.19         11.75         2.91 o                         
  -2  -2  16         21.11         22.13         1.88 o                         
  -1  -2  16        921.93        928.73        15.00 o                         
   0  -2  16        390.19        385.72         3.59 o                         
   1  -2  16       1696.61       1631.93         9.57 o                         
   2  -2  16       1641.93       1670.78        23.82 o                         
   3  -2  16         38.90         40.16         2.26 o                         
   4  -2  16          9.54         10.36         2.85 o                         
   5  -2  16          2.64          3.23         2.44 o                         
  -5  -1  16          0.00          1.03         3.49 o                         
  -4  -1  16        128.42        107.90         6.75 o                         
  -3  -1  16         10.88         12.15         2.19 o                         
  -2  -1  16        119.87        122.64         2.44 o                         
  -1  -1  16       1143.03       1175.61        13.60 o                         
   0  -1  16         84.00        100.80        18.03 o                         
   1  -1  16         42.98         38.84         3.87 o                         
   2  -1  16        235.50        242.67         3.20 o                         
   3  -1  16         64.52         67.64         2.43 o                         
   4  -1  16          2.77          2.63         2.09 o                         
   5  -1  16          1.14          4.39         2.57 o                         
  -5   0  16          1.13          1.09         3.02 o                         
  -4   0  16          0.05          1.66         2.66 o                         
  -3   0  16          5.34          6.35         2.24 o                         
  -2   0  16          3.56          5.45         2.02 o                         
  -1   0  16          1.58         -0.15         1.74 o                         
   0   0  16        333.51        317.85         3.25 o                         
   1   0  16        105.60        118.35         3.03 o                         
   2   0  16          8.19         23.55         3.47 o                         
   3   0  16          0.12          1.13         2.00 o                         
   4   0  16          2.11          2.13         1.98 o                         
   5   0  16         24.03         25.92         2.96 o                         
  -5   1  16          0.88          2.86         3.29 o                         
  -4   1  16        116.56        105.09         3.31 o                         
  -3   1  16         17.76         20.71         2.25 o                         
  -2   1  16         63.02         68.38         2.35 o                         
  -1   1  16       1833.20       1891.45         8.73 o                         
   0   1  16        822.00        796.75        20.75 o                         
   1   1  16         69.83         75.11         3.96 o                         
   2   1  16         87.07         93.09         3.08 o                         
   3   1  16        107.37         98.64         3.08 o                         
   4   1  16          0.86          3.50         2.18 o                         
   5   1  16         12.52          8.16         3.53 o                         
  -5   2  16          0.31          1.98         3.15 o                         
  -4   2  16          1.03         -0.24         3.52 o                         
  -3   2  16         30.58         37.13         2.30 o                         
  -2   2  16          1.00          0.12         1.98 o                         
  -1   2  16        398.57        397.69         4.78 o                         
   0   2  16        114.81        133.16         3.98 o                         
   1   2  16        861.41        837.39        12.25 o                         
   2   2  16       2601.47       2610.59        38.89 o                         
   3   2  16         16.01         15.86         3.16 o                         
   4   2  16         70.57         76.85         3.67 o                         
   5   2  16         18.92         15.86         2.99 o                         
  -5   3  16          4.10          4.65         3.79 o                         
  -4   3  16          8.68          9.65         2.38 o                         
  -3   3  16         96.26         93.16         2.67 o                         
  -2   3  16        495.01        495.95        16.30 o                         
  -1   3  16         15.14         21.07         2.08 o                         
   0   3  16          0.19         -0.31         2.54 o                         
   1   3  16        163.73        152.59         3.09 o                         
   2   3  16        811.65        787.57         9.85 o                         
   3   3  16        400.44        408.95         4.20 o                         
   4   3  16          0.76          0.38         3.12 o                         
   5   3  16          2.22          4.60         2.89 o                         
  -4   4  16         85.00         79.19         4.00 o                         
  -3   4  16        396.65        384.85        13.29 o                         
  -2   4  16         84.81         94.84         6.44 o                         
  -1   4  16        241.26        225.58         7.14 o                         
   0   4  16         30.73         45.29         3.15 o                         
   1   4  16        172.70        172.01         3.73 o                         
   2   4  16          2.02          0.08         2.33 o                         
   3   4  16         59.61         62.42         2.65 o                         
   4   4  16         15.98         18.71         3.53 o                         
   5   4  16          0.92          4.42         3.84 o                         
  -4   5  16          0.15          1.13         2.23 o                         
  -3   5  16        620.67        618.01        11.98 o                         
  -2   5  16          0.35          2.54         2.21 o                         
  -1   5  16        206.10        210.17         3.63 o                         
   0   5  16         82.40         90.82         4.31 o                         
   1   5  16         22.46         26.17         2.93 o                         
   2   5  16         11.35         10.92         2.98 o                         
   3   5  16         13.85         16.38         3.87 o                         
   4   5  16          0.30          3.23         5.15 o                         
   5   5  16          2.21          2.61         4.04 o                         
  -4   6  16          3.18          6.10         2.50 o                         
  -3   6  16         71.41         67.62         2.72 o                         
  -2   6  16         24.47         23.60         2.34 o                         
  -1   6  16          2.43          6.25         2.54 o                         
   0   6  16        484.24        517.20        10.55 o                         
   1   6  16        339.34        342.08         8.20 o                         
   2   6  16         61.44         63.96         2.91 o                         
   3   6  16         30.17         34.13         3.44 o                         
   4   6  16          9.17         10.49         3.04 o                         
  -4   7  16          2.52          3.73         3.31 o                         
  -3   7  16          1.78          3.28         2.41 o                         
  -2   7  16          7.60          6.41         2.36 o                         
  -1   7  16          4.15          6.02         3.35 o                         
   0   7  16          1.14          4.64         2.98 o                         
   1   7  16         78.06         74.57         2.76 o                         
   2   7  16        146.09        153.75         3.99 o                         
   3   7  16        129.14        134.72        14.91 o                         
   4   7  16         22.06         16.90         3.96 o                         
  -3   8  16          0.08          2.15         2.50 o                         
  -2   8  16          4.10          7.65         3.26 o                         
  -1   8  16         12.65         13.78         2.46 o                         
   0   8  16         96.92         89.95         3.46 o                         
   1   8  16        289.89        292.16        10.98 o                         
   2   8  16        110.57        126.41         4.20 o                         
   3   8  16          8.27          9.27         3.74 o                         
   4   8  16          0.04          1.57         3.89 o                         
  -3   9  16          0.00          0.98         3.33 o                         
  -2   9  16          5.18          9.29         3.56 o                         
  -1   9  16         58.02         55.41         3.02 o                         
   0   9  16          0.00          1.16         2.36 o                         
   1   9  16         17.20         17.30         3.42 o                         
   2   9  16          6.15          6.77         3.67 o                         
   3   9  16          0.22          1.48         3.83 o                         
  -2  10  16          4.26          6.38         3.12 o                         
  -1  10  16          6.88          5.07         3.66 o                         
   0  10  16          8.00          7.25         2.89 o                         
   1  10  16          1.91          2.24         3.03 o                         
   2  10  16          1.01          1.13         3.85 o                         
   0  11  16          7.78         10.83         2.79 o                         
   1  11  16          2.38          3.71         3.10 o                         
  -1 -10  17         21.76         18.54         2.99 o                         
   0 -10  17         44.73         47.94         3.12 o                         
   1 -10  17          2.08          2.95         3.86 o                         
  -2  -9  17          0.87          1.54         5.05 o                         
  -1  -9  17          0.27          2.74         3.24 o                         
   0  -9  17         39.89         32.73         2.69 o                         
   1  -9  17          0.38          1.97         3.57 o                         
   2  -9  17         14.02         14.40         3.07 o                         
  -3  -8  17          0.31          2.62         3.53 o                         
  -2  -8  17          9.63         22.03         4.85 o                         
  -1  -8  17        131.92        126.30         3.41 o                         
   0  -8  17         94.78         95.15         3.14 o                         
   1  -8  17          0.09          4.37         3.41 o                         
   2  -8  17          9.17          7.76         2.48 o                         
   3  -8  17         14.91         16.76         3.26 o                         
  -2  -7  17         99.30        104.89         5.25 o                         
  -1  -7  17          5.53          7.86         3.00 o                         
   0  -7  17         60.84         52.87         3.35 o                         
   1  -7  17        131.62        132.36         2.98 o                         
   2  -7  17        203.11        212.19         3.69 o                         
   3  -7  17         11.15         11.50         2.87 o                         
   4  -7  17          1.59          1.04         3.13 o                         
  -4  -6  17         11.41         13.67         3.71 o                         
  -3  -6  17         24.98         28.27         3.39 o                         
  -2  -6  17        555.35        562.37         7.33 o                         
  -1  -6  17         10.82         11.53         3.11 o                         
   0  -6  17         40.76         39.54         2.67 o                         
   1  -6  17        151.63        149.21         4.93 o                         
   2  -6  17          0.32          2.11         2.17 o                         
   3  -6  17         31.92         37.99         3.86 o                         
   4  -6  17          3.25          6.02         3.63 o                         
  -4  -5  17          1.12          1.72         3.37 o                         
  -3  -5  17        405.14        400.27         6.00 o                         
  -2  -5  17        113.81        111.17         5.41 o                         
  -1  -5  17          0.48          0.98         2.81 o                         
   0  -5  17         73.14         67.12         2.81 o                         
   1  -5  17         23.36         21.62         2.63 o                         
   2  -5  17          7.66          4.49         3.03 o                         
   3  -5  17         34.36         29.65         3.39 o                         
   4  -5  17          0.00          3.32         3.47 o                         
  -4  -4  17          1.12          3.69         4.89 o                         
  -3  -4  17         10.11         13.22         4.40 o                         
  -2  -4  17        382.80        406.95         6.54 o                         
  -1  -4  17        123.39        121.21         3.44 o                         
   0  -4  17        335.53        369.46         3.49 o                         
   1  -4  17          9.09          7.63         1.75 o                         
   2  -4  17         19.54         20.28         1.67 o                         
   3  -4  17         12.10          9.43         2.37 o                         
   4  -4  17          3.39          1.68         2.67 o                         
   5  -4  17          9.97         11.84         3.81 o                         
  -5  -3  17          1.22          1.93         3.20 o                         
  -4  -3  17         14.95         11.46         4.03 o                         
  -3  -3  17          1.06          1.20         4.10 o                         
  -2  -3  17         29.66         34.14         3.91 o                         
  -1  -3  17        197.77        205.25         3.68 o                         
   0  -3  17        119.35        136.24         2.47 o                         
   1  -3  17         39.74         42.16         2.21 o                         
   2  -3  17          2.08          2.19         1.82 o                         
   3  -3  17        172.86        152.30         3.68 o                         
   4  -3  17          3.97          3.13         2.96 o                         
   5  -3  17          3.34          1.39         2.59 o                         
  -5  -2  17         38.37         41.15         4.09 o                         
  -4  -2  17         13.90         15.86         2.72 o                         
  -3  -2  17         13.54         10.41         2.99 o                         
  -2  -2  17         44.60         46.49         2.21 o                         
  -1  -2  17        752.85        762.84         5.03 o                         
   0  -2  17        148.49        154.63        11.04 o                         
   1  -2  17        856.21        874.52         9.57 o                         
   2  -2  17        158.60        177.77        10.53 o                         
   3  -2  17         33.44         35.14         2.45 o                         
   4  -2  17         23.36         22.71         3.44 o                         
   5  -2  17          0.27          0.10         2.71 o                         
  -5  -1  17          0.01          0.76         3.51 o                         
  -4  -1  17          6.00          5.47         2.73 o                         
  -3  -1  17        130.44        139.90         3.31 o                         
  -2  -1  17        127.64        142.62         2.55 o                         
  -1  -1  17         92.03         93.67         2.40 o                         
   0  -1  17        758.30        729.25         7.39 o                         
   1  -1  17       1893.27       1980.05        62.21 o                         
   2  -1  17         16.59         13.78         2.12 o                         
   3  -1  17          3.73          6.93         2.54 o                         
   4  -1  17         47.96         38.10         2.65 o                         
   5  -1  17          0.49          2.27         2.68 o                         
  -5   0  17         14.63         17.87         3.24 o                         
  -4   0  17          0.47          2.63         2.74 o                         
  -3   0  17         16.50         19.77         2.23 o                         
  -2   0  17          5.28          5.56         2.06 o                         
  -1   0  17        442.55        502.08         9.34 o                         
   0   0  17          0.02          1.23         1.69 o                         
   1   0  17         81.72         96.62         2.74 o                         
   2   0  17        191.07        185.65         2.87 o                         
   3   0  17          0.68          0.33         2.44 o                         
   4   0  17          2.62          6.80         2.63 o                         
   5   0  17          9.87         11.44         3.13 o                         
  -5   1  17          3.08          2.66         3.38 o                         
  -4   1  17         11.47          8.44         2.81 o                         
  -3   1  17         91.22         98.18         2.62 o                         
  -2   1  17        153.16        164.80         4.52 o                         
  -1   1  17         40.52         31.59         4.61 o                         
   0   1  17       1115.14       1012.72        21.76 o                         
   1   1  17       1389.11       1410.01        14.11 o                         
   2   1  17         64.82         55.16         3.28 o                         
   3   1  17         11.93          7.83         2.36 o                         
   4   1  17        332.85        326.50         8.09 o                         
   5   1  17          0.78         -0.33         3.49 o                         
  -5   2  17          1.76          3.08         3.85 o                         
  -4   2  17          0.11          3.99         2.78 o                         
  -3   2  17         35.63         39.32         2.67 o                         
  -2   2  17         68.64         61.59         2.91 o                         
  -1   2  17        224.09        217.94         8.94 o                         
   0   2  17        219.52        208.89         7.31 o                         
   1   2  17       1739.00       1706.88         8.28 o                         
   2   2  17       1194.32       1153.31         8.83 o                         
   3   2  17         25.06         25.14         2.51 o                         
   4   2  17         66.23         73.25         3.06 o                         
   5   2  17          6.36          5.47         3.04 o                         
  -5   3  17          5.18          7.14         3.99 o                         
  -4   3  17         12.32         18.25         2.22 o                         
  -3   3  17        260.99        272.16         5.94 o                         
  -2   3  17         83.64         84.11         3.54 o                         
  -1   3  17         31.85         23.76         2.11 o                         
   0   3  17         25.35         29.63         2.65 o                         
   1   3  17         20.57         14.30         2.47 o                         
   2   3  17        269.75        234.85         4.48 o                         
   3   3  17         99.80         94.54         3.44 o                         
   4   3  17          6.68          9.58         3.20 o                         
   5   3  17         31.04         31.35         3.94 o                         
  -4   4  17         61.74         55.30         2.74 o                         
  -3   4  17        757.77        757.39        21.28 o                         
  -2   4  17         99.37         97.46         2.53 o                         
  -1   4  17          2.50          5.79         2.90 o                         
   0   4  17         84.44         83.35         2.89 o                         
   1   4  17          1.23          2.43         2.43 o                         
   2   4  17          1.51          1.24         2.20 o                         
   3   4  17         29.08         28.95         3.27 o                         
   4   4  17          0.77          2.45         2.70 o                         
   5   4  17          1.00          1.43         3.76 o                         
  -4   5  17         25.86         20.62         3.22 o                         
  -3   5  17          7.02         14.56         3.00 o                         
  -2   5  17        141.69        135.27         4.11 o                         
  -1   5  17         70.64         62.01         2.85 o                         
   0   5  17        749.96        772.79         8.91 o                         
   1   5  17          2.15          2.38         2.74 o                         
   2   5  17         41.15         44.39         3.65 o                         
   3   5  17         19.05         19.23         3.32 o                         
   4   5  17          1.00          1.19         2.85 o                         
   5   5  17          0.00          1.84         3.85 o                         
  -4   6  17          7.16          6.07         2.79 o                         
  -3   6  17         26.19         27.43         2.24 o                         
  -2   6  17         16.54         14.75         2.02 o                         
  -1   6  17         20.14         17.49         3.16 o                         
   0   6  17          5.45          6.00         3.16 o                         
   1   6  17         20.20         23.92         2.54 o                         
   2   6  17         29.52         33.05         3.27 o                         
   3   6  17          0.71          2.72         2.77 o                         
   4   6  17          0.01          2.52         4.31 o                         
  -4   7  17          2.68          0.84         3.48 o                         
  -3   7  17          0.15          1.20         2.15 o                         
  -2   7  17          8.00         10.69         3.26 o                         
  -1   7  17          0.26          2.34         2.49 o                         
   0   7  17         20.12         20.35         2.56 o                         
   1   7  17          5.29          4.77         2.23 o                         
   2   7  17        344.23        344.32        14.21 o                         
   3   7  17         41.84         50.54         4.07 o                         
   4   7  17         47.54         45.58         4.13 o                         
  -3   8  17          4.74          4.87         2.96 o                         
  -2   8  17         16.45         14.42         3.39 o                         
  -1   8  17         49.27         50.55         3.00 o                         
   0   8  17          2.50          0.94         2.97 o                         
   1   8  17          3.23          4.48         3.26 o                         
   2   8  17         41.02         45.36         3.05 o                         
   3   8  17        113.44         99.91         3.45 o                         
   4   8  17          7.51          8.50         3.97 o                         
  -2   9  17         11.14          8.21         2.87 o                         
  -1   9  17         11.52         14.16         3.26 o                         
   0   9  17          0.42         -0.49         2.36 o                         
   1   9  17          2.74          3.27         3.51 o                         
   2   9  17         59.21         61.25         4.67 o                         
   3   9  17          6.80          6.86         3.32 o                         
  -2  10  17          0.04          0.49         3.18 o                         
  -1  10  17         10.91         12.12         4.30 o                         
   0  10  17          2.50          1.97         3.48 o                         
   1  10  17         27.99         27.43         3.84 o                         
   2  10  17         23.58         24.96         4.02 o                         
   0  11  17         11.30         13.07         5.98 o                         
   1  11  17          7.77          7.50         4.22 o                         
  -1 -10  18          1.20          0.95         4.84 o                         
   0 -10  18          0.79          3.59         3.79 o                         
   1 -10  18          0.31          2.93         3.12 o                         
  -2  -9  18          7.31          5.74         3.57 o                         
  -1  -9  18          3.42          4.04         4.37 o                         
   0  -9  18          3.88          4.68         3.54 o                         
   1  -9  18          0.01          0.49         2.86 o                         
   2  -9  18         21.30         18.62         2.75 o                         
  -3  -8  18          9.74          9.01         5.27 o                         
  -1  -8  18         79.90         83.04         5.50 o                         
   0  -8  18          0.25         -0.30         3.33 o                         
   1  -8  18          7.87         10.98         3.51 o                         
   2  -8  18          0.44          0.08         2.42 o                         
   3  -8  18          5.06          9.46         2.75 o                         
  -2  -7  18         19.38         14.22         3.47 o                         
  -1  -7  18         27.08         29.03         3.25 o                         
   0  -7  18          7.31          7.19         2.56 o                         
   1  -7  18          0.83          0.49         2.65 o                         
   2  -7  18        527.16        510.55        12.57 o                         
   3  -7  18          0.18          2.15         2.60 o                         
  -4  -6  18          0.41          4.85         5.19 o                         
  -3  -6  18         75.20         84.38         4.99 o                         
  -2  -6  18        157.37        152.89         5.60 o                         
  -1  -6  18         42.14         40.10         2.73 o                         
   0  -6  18          0.58          1.18         2.45 o                         
   1  -6  18        134.38        143.04        14.47 o                         
   2  -6  18         35.96         25.82         2.67 o                         
   3  -6  18          4.23          4.61         3.45 o                         
   4  -6  18          0.15          0.89         3.55 o                         
  -4  -5  18          8.54          8.03         4.99 o                         
  -3  -5  18          1.86          8.21         4.77 o                         
  -2  -5  18         11.70          9.70         4.52 o                         
  -1  -5  18          8.36          7.10         2.82 o                         
   0  -5  18        258.39        291.52         6.01 o                         
   1  -5  18          2.51          3.42         2.13 o                         
   2  -5  18          8.50         11.62         2.61 o                         
   3  -5  18          4.17         -3.18         4.58 o                         
   4  -5  18         14.12          8.04         4.76 o                         
  -3  -4  18        316.34        306.47         6.38 o                         
  -2  -4  18          3.05          4.71         4.52 o                         
  -1  -4  18         13.86         11.11         2.06 o                         
   0  -4  18        529.26        566.88         7.93 o                         
   1  -4  18        128.18        120.98         2.56 o                         
   2  -4  18         71.38         72.55         2.82 o                         
   3  -4  18         30.65         29.58         2.87 o                         
   4  -4  18          6.83          7.89         2.41 o                         
  -5  -3  18          0.69         -0.46         4.23 o                         
  -4  -3  18          2.77          3.62         3.91 o                         
  -3  -3  18         19.17         15.54         3.20 o                         
  -2  -3  18          0.54          3.48         3.54 o                         
  -1  -3  18         82.66         83.25         2.35 o                         
   0  -3  18         11.69          8.10         1.83 o                         
   1  -3  18          2.62          3.68         1.67 o                         
   2  -3  18         36.58         39.46         2.06 o                         
   3  -3  18         37.82         32.97         2.17 o                         
   4  -3  18         31.65         33.72         2.64 o                         
   5  -3  18          0.90          1.06         2.52 o                         
  -5  -2  18         36.54         27.63         3.92 o                         
  -4  -2  18          2.57          4.58         3.21 o                         
  -3  -2  18         43.02         45.08         3.26 o                         
  -2  -2  18        410.30        403.77         3.73 o                         
  -1  -2  18        365.33        373.90         5.70 o                         
   0  -2  18        923.68        900.76        14.39 o                         
   1  -2  18         11.17         10.74         3.00 o                         
   2  -2  18        526.98        515.41         5.81 o                         
   3  -2  18         19.48         23.20         2.35 o                         
   4  -2  18          7.85          8.42         2.48 o                         
   5  -2  18          8.78          9.56         3.25 o                         
  -5  -1  18          0.56          0.39         3.67 o                         
  -4  -1  18         23.54         24.89         3.20 o                         
  -3  -1  18         10.72          6.11         1.96 o                         
  -2  -1  18         51.22         56.31         2.23 o                         
  -1  -1  18        370.27        372.19         6.32 o                         
   0  -1  18        871.54        858.32         7.92 o                         
   1  -1  18       1625.50       1735.62        15.96 o                         
   2  -1  18        384.16        396.43         6.68 o                         
   3  -1  18          0.13          2.19         2.10 o                         
   4  -1  18          3.44         -0.97         2.70 o                         
   5  -1  18          0.13          3.13         2.66 o                         
  -5   0  18          0.07          2.30         3.10 o                         
  -4   0  18         31.47         30.43         3.18 o                         
  -3   0  18          0.70          1.83         1.95 o                         
  -2   0  18        430.24        477.28         6.70 o                         
  -1   0  18        123.17        132.65         2.37 o                         
   0   0  18        140.13        141.60         3.56 o                         
   1   0  18         61.28         65.56         2.69 o                         
   2   0  18         78.62         76.39         2.39 o                         
   3   0  18          2.39          3.34         2.43 o                         
   4   0  18         11.46         20.22         2.83 o                         
   5   0  18          5.48          8.13         2.62 o                         
  -5   1  18          2.04          3.47         2.68 o                         
  -4   1  18          1.82          3.50         2.74 o                         
  -3   1  18         16.03         12.43         2.26 o                         
  -2   1  18        149.84        166.53         2.90 o                         
  -1   1  18          4.39          3.53         2.24 o                         
   0   1  18       2570.31       2497.96        46.81 o                         
   1   1  18       1415.30       1435.86        32.05 o                         
   2   1  18        780.78        789.31         5.54 o                         
   3   1  18         10.34         10.44         2.48 o                         
   4   1  18         40.93         31.20         2.52 o                         
   5   1  18          0.10          0.28         2.98 o                         
  -5   2  18         14.62         13.15         3.93 o                         
  -4   2  18          8.74          7.05         3.45 o                         
  -3   2  18         37.72         28.51         3.29 o                         
  -2   2  18        152.21        158.85         3.92 o                         
  -1   2  18        690.86        690.90         8.85 o                         
   0   2  18       1894.07       1977.79        47.53 o                         
   1   2  18        146.25        138.33         3.60 o                         
   2   2  18       1188.24       1211.54        30.73 o                         
   3   2  18         89.06         95.93         2.72 o                         
   4   2  18         16.61         21.10         2.78 o                         
   5   2  18          0.37          2.14         3.07 o                         
  -5   3  18          1.97         -0.16         5.48 o                         
  -4   3  18         61.74         62.85         3.74 o                         
  -3   3  18         51.20         63.11         2.87 o                         
  -2   3  18        153.64        145.15         3.85 o                         
  -1   3  18          9.77         13.38         2.05 o                         
   0   3  18        119.80        105.67         4.40 o                         
   1   3  18        583.30        609.43        11.08 o                         
   2   3  18        368.38        329.12         7.96 o                         
   3   3  18         25.60         22.75         2.67 o                         
   4   3  18         38.68         44.22         3.37 o                         
   5   3  18         23.66         28.45         3.71 o                         
  -4   4  18          2.66          0.92         2.63 o                         
  -3   4  18        211.03        213.06         8.04 o                         
  -2   4  18        257.71        265.27         3.84 o                         
  -1   4  18          0.22          4.35         2.39 o                         
   0   4  18        180.40        200.28         3.39 o                         
   1   4  18         46.22         41.63         2.62 o                         
   2   4  18          0.04          2.75         2.70 o                         
   3   4  18         98.48        112.80         3.84 o                         
   4   4  18         37.05         44.48         5.23 o                         
   5   4  18         17.23         15.53         4.26 o                         
  -4   5  18          2.67          7.08         3.00 o                         
  -3   5  18        116.11         92.18         4.22 o                         
  -2   5  18       1284.26       1293.08        32.75 o                         
  -1   5  18        141.90        149.16         8.08 o                         
   0   5  18         19.02         14.72         3.17 o                         
   1   5  18          0.59          0.13         2.77 o                         
   2   5  18         12.94         15.42         2.53 o                         
   3   5  18         43.53         43.94         3.53 o                         
   4   5  18          2.29          4.96         3.43 o                         
   5   5  18          4.67          4.32         4.02 o                         
  -4   6  18          6.45          6.45         2.72 o                         
  -3   6  18        216.81        214.44         4.24 o                         
  -2   6  18         14.47         15.71         2.38 o                         
  -1   6  18          1.18          4.27         3.10 o                         
   0   6  18          0.00          0.18         2.55 o                         
   1   6  18         20.78         16.37         3.07 o                         
   2   6  18          6.84         11.44         3.14 o                         
   3   6  18         39.24         38.84         2.67 o                         
   4   6  18         10.51         13.73         3.01 o                         
  -3   7  18          4.86          7.36         2.89 o                         
  -2   7  18          1.66          2.92         2.39 o                         
  -1   7  18         15.38         12.00         2.50 o                         
   0   7  18          9.47          9.71         3.10 o                         
   1   7  18         39.90         36.90         3.31 o                         
   2   7  18        326.32        353.00         9.96 o                         
   3   7  18         16.87         17.35         3.61 o                         
   4   7  18          3.99          4.76         3.83 o                         
  -3   8  18          0.72          0.35         3.01 o                         
  -2   8  18          3.02          6.00         2.74 o                         
  -1   8  18          0.66          2.58         3.25 o                         
   0   8  18          1.85          3.19         2.25 o                         
   1   8  18         17.84         18.22         2.72 o                         
   2   8  18         17.55         22.12         2.98 o                         
   3   8  18         12.08         14.47         3.12 o                         
  -2   9  18          3.87          2.24         2.86 o                         
  -1   9  18          6.33          7.05         3.26 o                         
   0   9  18         23.53         21.77         2.95 o                         
   1   9  18         42.36         42.50         3.18 o                         
   2   9  18          0.02         -1.30         3.69 o                         
   3   9  18         24.58         22.24         3.99 o                         
  -2  10  18          5.58          8.12         3.87 o                         
  -1  10  18          3.68          3.12         4.76 o                         
   0  10  18         13.39         14.36         3.62 o                         
   1  10  18          1.75          1.88         3.74 o                         
   2  10  18         28.19         23.70         5.06 o                         
   0  11  18          2.65          1.81         5.48 o                         
  -1 -10  19          1.11          0.74         4.83 o                         
   0 -10  19          2.39          5.85         2.71 o                         
   1 -10  19          1.97          1.67         2.59 o                         
  -1  -9  19          4.38          4.47         4.91 o                         
   0  -9  19         13.56         11.73         3.79 o                         
   1  -9  19          0.93          2.47         2.99 o                         
   2  -9  19          0.00          2.50         2.38 o                         
  -3  -8  19         19.01         20.18         3.89 o                         
  -1  -8  19         17.56         19.45         4.48 o                         
   0  -8  19          8.59          7.18         2.36 o                         
   1  -8  19         18.07         25.46         3.48 o                         
   2  -8  19         21.19         24.73         3.01 o                         
   3  -8  19          0.43          0.45         2.80 o                         
  -2  -7  19          7.91          7.20         4.83 o                         
  -1  -7  19         11.24         14.08         2.67 o                         
   0  -7  19         20.30         16.00         3.56 o                         
   1  -7  19         63.70         53.66         3.51 o                         
   2  -7  19        357.92        375.61        10.77 o                         
   3  -7  19          0.31          1.89         2.85 o                         
  -4  -6  19          7.99          6.82         3.75 o                         
  -3  -6  19          0.83          4.18         3.51 o                         
  -2  -6  19         23.13         20.44         3.39 o                         
  -1  -6  19         55.01         47.04         3.24 o                         
   0  -6  19          1.49          1.55         2.50 o                         
   1  -6  19        213.67        224.00         5.96 o                         
   2  -6  19         91.58         97.17         5.90 o                         
   3  -6  19         60.18         65.89         3.92 o                         
   4  -6  19          0.05         -0.46         2.94 o                         
  -4  -5  19          2.09          3.39         3.77 o                         
  -3  -5  19          1.57          5.62         3.43 o                         
  -2  -5  19         63.91         69.19         3.65 o                         
  -1  -5  19         51.51         44.99         3.14 o                         
   0  -5  19         42.12         44.42         2.33 o                         
   1  -5  19         83.50         97.04         2.31 o                         
   2  -5  19         60.42         60.72         2.73 o                         
   3  -5  19         10.64         17.48         3.24 o                         
   4  -5  19          0.72          4.46         2.43 o                         
  -3  -4  19        100.53         96.13         4.10 o                         
  -2  -4  19        559.75        534.39         6.44 o                         
  -1  -4  19         63.60         65.95         2.34 o                         
   0  -4  19         46.38         52.22         2.26 o                         
   1  -4  19          3.12          6.94         1.90 o                         
   2  -4  19         37.49         35.23         2.20 o                         
   3  -4  19          8.83          8.35         2.25 o                         
   4  -4  19         24.59         22.71         3.20 o                         
  -4  -3  19          1.05          1.34         3.95 o                         
  -3  -3  19         94.84         92.93         5.13 o                         
  -2  -3  19         12.79         13.31         1.99 o                         
  -1  -3  19         84.87         71.53         2.06 o                         
   0  -3  19        126.04        133.90         3.19 o                         
   1  -3  19         16.91         19.96         1.72 o                         
   2  -3  19         12.95         13.33         1.87 o                         
   3  -3  19        177.91        169.42         3.02 o                         
   4  -3  19         12.43         11.67         2.51 o                         
   5  -3  19          8.73          5.70         3.59 o                         
  -5  -2  19         40.65         45.05         4.81 o                         
  -4  -2  19         42.27         47.86         3.07 o                         
  -3  -2  19         90.03         91.41         3.50 o                         
  -2  -2  19         48.00         52.68         2.19 o                         
  -1  -2  19        284.99        297.13         4.08 o                         
   0  -2  19         96.45        100.63         3.09 o                         
   1  -2  19        457.99        490.09         3.62 o                         
   2  -2  19        684.94        717.39         7.60 o                         
   3  -2  19        138.17        139.36         4.97 o                         
   4  -2  19         20.74         20.07         2.59 o                         
   5  -2  19          0.00          1.20         3.28 o                         
  -5  -1  19         34.21         41.88         3.57 o                         
  -4  -1  19         16.35         14.70         2.98 o                         
  -3  -1  19          1.82          1.53         2.01 o                         
  -2  -1  19        192.02        218.85         3.85 o                         
  -1  -1  19        691.55        757.66        11.15 o                         
   0  -1  19        633.35        629.95         7.55 o                         
   1  -1  19        265.83        234.40         2.90 o                         
   2  -1  19          5.99         25.59         3.63 o                         
   3  -1  19         30.21         34.08         3.42 o                         
   4  -1  19         14.69         13.03         2.75 o                         
   5  -1  19          9.90          6.26         2.68 o                         
  -5   0  19          6.68          8.53         3.26 o                         
  -4   0  19          3.57          4.57         2.77 o                         
  -3   0  19          0.51          1.52         2.23 o                         
  -2   0  19         17.39         17.54         1.76 o                         
  -1   0  19         90.73        110.59         2.36 o                         
   0   0  19          9.90         10.87         1.86 o                         
   1   0  19        784.14        842.38         8.50 o                         
   2   0  19         93.88         90.31         3.00 o                         
   3   0  19         11.41          7.12         2.12 o                         
   4   0  19         19.01         15.06         2.37 o                         
   5   0  19         35.37         26.33         3.11 o                         
  -5   1  19         14.51         18.40         3.23 o                         
  -4   1  19          0.79          2.01         2.73 o                         
  -3   1  19         10.78         13.51         2.05 o                         
  -2   1  19        161.03        166.67         3.67 o                         
  -1   1  19        220.89        259.93         6.97 o                         
   0   1  19        569.36        617.11        16.48 o                         
   1   1  19        576.12        562.47         9.53 o                         
   2   1  19        671.81        665.66         5.59 o                         
   3   1  19          6.67          7.44         2.14 o                         
   4   1  19          8.92         17.64         2.65 o                         
   5   1  19          2.80          2.78         2.94 o                         
  -5   2  19         16.51         12.43         4.00 o                         
  -4   2  19         31.91         35.72         3.72 o                         
  -3   2  19         39.72         50.59         2.81 o                         
  -2   2  19         10.81         15.92         4.12 o                         
  -1   2  19        748.11        788.39        15.91 o                         
   0   2  19         43.52         47.64         8.91 o                         
   1   2  19        352.66        343.88         4.23 o                         
   2   2  19         66.91         69.62         8.51 o                         
   3   2  19         61.85         55.54         2.82 o                         
   4   2  19        105.29         98.05         5.46 o                         
   5   2  19          0.02          1.10         3.43 o                         
  -4   3  19          0.02          1.24         2.14 o                         
  -3   3  19         38.62         49.04         2.87 o                         
  -2   3  19         30.15         35.20         2.29 o                         
  -1   3  19         33.80         36.01         2.19 o                         
   0   3  19        421.87        424.01        14.54 o                         
   1   3  19          2.09          2.32         2.35 o                         
   2   3  19          2.27          2.73         2.36 o                         
   3   3  19         75.84         76.96         2.95 o                         
   4   3  19         10.41         10.60         2.67 o                         
   5   3  19          1.45         -0.37         2.58 o                         
  -4   4  19          2.19          2.89         2.59 o                         
  -3   4  19         15.10         15.88         2.81 o                         
  -2   4  19        226.42        241.13         3.40 o                         
  -1   4  19         56.51         56.68         2.18 o                         
   0   4  19        149.43        165.26         7.03 o                         
   1   4  19        155.12        157.92         3.34 o                         
   2   4  19         10.98          8.90         2.85 o                         
   3   4  19         14.32         18.37         2.74 o                         
   4   4  19          2.02          2.64         3.27 o                         
   5   4  19          4.68          6.63         3.57 o                         
  -4   5  19          0.03          1.36         2.58 o                         
  -3   5  19        156.60        172.52         4.66 o                         
  -2   5  19        660.75        664.09        21.36 o                         
  -1   5  19         29.23         25.11         2.65 o                         
   0   5  19         96.15         87.58         2.69 o                         
   1   5  19         59.92         62.29         3.30 o                         
   2   5  19          3.91          3.01         2.32 o                         
   3   5  19        240.55        256.81         4.06 o                         
   4   5  19          7.37          4.89         2.81 o                         
  -4   6  19          4.15          6.99         3.29 o                         
  -3   6  19         82.38         81.80         7.16 o                         
  -2   6  19         59.01         56.90         2.92 o                         
  -1   6  19         45.48         52.01         3.31 o                         
   0   6  19          2.34          3.51         2.51 o                         
   1   6  19         20.02         19.59         3.13 o                         
   2   6  19          1.58          3.80         2.42 o                         
   3   6  19         39.80         36.69         2.96 o                         
   4   6  19          1.60          3.63         2.47 o                         
  -3   7  19         11.87         10.98         2.55 o                         
  -2   7  19          9.87         12.43         2.74 o                         
  -1   7  19         39.24         40.11         2.79 o                         
   0   7  19        193.87        206.82         3.92 o                         
   1   7  19          8.29          9.68         3.20 o                         
   2   7  19         13.54         15.25         2.85 o                         
   3   7  19          0.03          2.05         2.77 o                         
   4   7  19          0.91          3.31         3.81 o                         
  -3   8  19          1.58          3.01         2.31 o                         
  -2   8  19          8.60          6.28         3.50 o                         
  -1   8  19          1.43          5.28         2.72 o                         
   0   8  19         83.20         71.16         3.04 o                         
   1   8  19         34.63         30.89         3.41 o                         
   2   8  19          0.50          1.63         3.30 o                         
   3   8  19         30.41         33.03         3.75 o                         
  -2   9  19          6.32          5.02         2.95 o                         
  -1   9  19          0.19          0.14         3.43 o                         
   0   9  19         13.26         16.74         2.97 o                         
   1   9  19          4.15          5.93         2.86 o                         
   2   9  19         33.68         42.08         4.38 o                         
   3   9  19          2.27          5.24         3.86 o                         
  -1  10  19         10.67         14.45         3.19 o                         
   0  10  19          3.70          9.47         3.63 o                         
   1  10  19          0.76          2.48         3.04 o                         
   2  10  19          8.87          7.84         3.17 o                         
   0 -10  20          0.00          2.40         3.23 o                         
  -1  -9  20          0.55          0.69         4.93 o                         
   0  -9  20          9.23          6.91         4.10 o                         
   1  -9  20          0.87          3.97         2.70 o                         
   2  -9  20          1.12          2.02         3.04 o                         
  -1  -8  20          4.00          5.11         4.68 o                         
   0  -8  20          0.32          0.95         2.77 o                         
   1  -8  20          0.38          2.90         3.47 o                         
   2  -8  20         87.53         97.33         5.87 o                         
   3  -8  20          6.30          1.39         4.19 o                         
  -2  -7  20         59.34         42.93         3.77 o                         
  -1  -7  20         78.30         70.66         3.48 o                         
   0  -7  20          0.45          2.07         3.21 o                         
   1  -7  20          8.00          6.25         2.40 o                         
   2  -7  20          0.03         -2.53         3.40 o                         
   3  -7  20          9.28         11.18         2.98 o                         
  -3  -6  20         17.35         20.47         4.83 o                         
  -2  -6  20          2.63         -0.43         4.52 o                         
  -1  -6  20          1.92          4.47         2.86 o                         
   0  -6  20        101.12        107.20         2.81 o                         
   1  -6  20         27.87         30.04         2.72 o                         
   2  -6  20        350.46        385.92        13.17 o                         
   3  -6  20        106.19         85.36        16.84 o                         
   4  -6  20          0.17          3.10         3.65 o                         
  -3  -5  20          1.38          2.43         4.65 o                         
  -2  -5  20        309.38        311.04         6.30 o                         
  -1  -5  20          3.64          3.17         2.37 o                         
   0  -5  20         58.02         55.11         1.94 o                         
   1  -5  20         44.46         43.72         2.32 o                         
   2  -5  20        143.87        147.87         3.41 o                         
   3  -5  20         26.20         22.86         2.47 o                         
   4  -5  20          6.34          4.36         2.93 o                         
  -3  -4  20          0.10         -0.10         4.42 o                         
  -2  -4  20        202.30        200.39         5.70 o                         
  -1  -4  20         20.53         20.39         2.07 o                         
   0  -4  20          0.34         -0.29         1.73 o                         
   1  -4  20          0.14          0.02         1.93 o                         
   2  -4  20         69.15         69.97         2.44 o                         
   3  -4  20        102.11         85.95         2.72 o                         
   4  -4  20          1.90          1.05         2.98 o                         
  -4  -3  20         47.20         37.20         5.17 o                         
  -3  -3  20        122.87        113.01         5.23 o                         
  -2  -3  20         16.43         19.39         2.21 o                         
  -1  -3  20          0.32          2.00         2.07 o                         
   0  -3  20        349.17        366.77         3.11 o                         
   1  -3  20        187.22        199.91         4.88 o                         
   2  -3  20        149.90        150.23         2.67 o                         
   3  -3  20        407.27        325.37         3.77 o                         
   4  -3  20          9.05          6.10         2.51 o                         
   5  -3  20          0.35          0.71         3.49 o                         
  -5  -2  20         10.66         10.45         7.18 o                         
  -4  -2  20          3.26          7.50         3.28 o                         
  -3  -2  20          0.51          0.24         2.53 o                         
  -2  -2  20          2.52          1.76         1.72 o                         
  -1  -2  20         59.00         62.00         2.34 o                         
   0  -2  20        667.30        661.98         6.04 o                         
   1  -2  20        135.27        146.72         3.99 o                         
   2  -2  20        332.78        287.43         4.90 o                         
   3  -2  20         88.90         88.97         2.58 o                         
   4  -2  20         43.88         44.38         2.70 o                         
   5  -2  20          0.00          2.62         3.22 o                         
  -5  -1  20          1.13          1.26         3.48 o                         
  -4  -1  20         30.19         27.13         2.99 o                         
  -3  -1  20          1.89          2.46         1.83 o                         
  -2  -1  20          1.56          1.31         2.08 o                         
  -1  -1  20          1.09          3.10         4.56 o                         
   0  -1  20        183.20        181.51         3.78 o                         
   1  -1  20        112.75        114.59         5.43 o                         
   2  -1  20        118.28        125.05         4.11 o                         
   3  -1  20         11.23         11.18         2.47 o                         
   4  -1  20         64.26         63.44         2.73 o                         
   5  -1  20          0.80          3.62         2.26 o                         
  -5   0  20          1.01          0.12         3.16 o                         
  -4   0  20         24.11         25.31         2.96 o                         
  -3   0  20          2.71          4.74         2.20 o                         
  -2   0  20         95.44         96.92         2.49 o                         
  -1   0  20         44.86         42.27         2.53 o                         
   0   0  20        213.35        203.37         2.65 o                         
   1   0  20          7.49         14.27         4.84 o                         
   2   0  20         37.49         40.16         2.50 o                         
   3   0  20         27.31         29.45         2.30 o                         
   4   0  20         88.64         96.71         4.08 o                         
   5   0  20          1.40          0.54         3.20 o                         
  -5   1  20          1.38         -0.14         3.43 o                         
  -4   1  20         35.48         29.08         3.06 o                         
  -3   1  20          0.69          0.64         2.23 o                         
  -2   1  20          0.02          0.08         2.14 o                         
  -1   1  20         52.13         63.85         2.27 o                         
   0   1  20         32.23         31.77         4.01 o                         
   1   1  20        512.36        546.34         5.09 o                         
   2   1  20         78.61         75.28         2.50 o                         
   3   1  20          1.69          0.86         3.00 o                         
   4   1  20        151.59        145.00         6.25 o                         
   5   1  20          0.94          0.68         2.31 o                         
  -5   2  20          6.80          8.84         5.90 o                         
  -4   2  20          0.00          0.24         2.48 o                         
  -3   2  20         55.60         50.92         2.58 o                         
  -2   2  20         67.89         61.16         2.45 o                         
  -1   2  20         77.60         89.28         3.38 o                         
   0   2  20        106.84        125.92         4.41 o                         
   1   2  20        197.36        196.81         6.26 o                         
   2   2  20       1154.85       1092.07         7.24 o                         
   3   2  20          0.33          2.84         2.50 o                         
   4   2  20         59.95         67.17         3.61 o                         
   5   2  20          5.69          6.63         2.95 o                         
  -4   3  20          7.04          6.40         2.65 o                         
  -3   3  20         38.10         39.15         2.92 o                         
  -2   3  20         65.74         61.14         2.67 o                         
  -1   3  20        154.82        143.19         2.94 o                         
   0   3  20        115.42        127.89         3.17 o                         
   1   3  20         75.26         74.95         3.29 o                         
   2   3  20        106.11        112.94         5.34 o                         
   3   3  20          1.29          1.23         2.96 o                         
   4   3  20          0.17          2.16         2.70 o                         
   5   3  20          0.27          1.77         3.69 o                         
  -4   4  20         11.18         13.54         2.69 o                         
  -3   4  20        424.92        437.02         9.42 o                         
  -2   4  20          7.39          8.28         2.50 o                         
  -1   4  20          0.36          0.74         2.04 o                         
   0   4  20         98.51        110.13         2.92 o                         
   1   4  20          2.37          3.89         2.89 o                         
   2   4  20          7.11         11.48         2.56 o                         
   3   4  20        211.35        202.68         4.08 o                         
   4   4  20         18.43         15.39         4.93 o                         
   5   4  20          6.74          6.12         3.83 o                         
  -4   5  20          0.02          1.06         3.10 o                         
  -3   5  20        134.85        144.15         5.07 o                         
  -2   5  20        173.13        191.40         5.81 o                         
  -1   5  20         91.78         85.25         3.04 o                         
   0   5  20        360.75        376.57         7.16 o                         
   1   5  20          6.05          9.80         2.16 o                         
   2   5  20         74.78         69.75         4.14 o                         
   3   5  20         47.66         46.12         2.96 o                         
   4   5  20          0.03          2.61         3.51 o                         
  -4   6  20          1.27          4.29         2.79 o                         
  -3   6  20          0.86          1.53         2.69 o                         
  -2   6  20         15.59         22.20         2.77 o                         
  -1   6  20         48.23         53.38         2.86 o                         
   0   6  20          0.76         -1.07         3.05 o                         
   1   6  20        523.83        529.09         7.21 o                         
   2   6  20          8.80         10.28         2.52 o                         
   3   6  20         28.12         33.98         5.03 o                         
   4   6  20         20.23         20.46         3.68 o                         
  -3   7  20         14.66         14.71         3.14 o                         
  -2   7  20          9.64          8.12         2.43 o                         
  -1   7  20         31.81         33.44         2.82 o                         
   0   7  20         31.58         41.99         2.86 o                         
   1   7  20         43.48         49.62         3.30 o                         
   2   7  20        190.47        183.99         6.64 o                         
   3   7  20          3.05          3.84         3.45 o                         
   4   7  20          0.16          4.28         3.88 o                         
  -3   8  20          9.11          9.76         2.70 o                         
  -2   8  20         33.33         40.62         2.67 o                         
  -1   8  20         78.12         68.78         7.34 o                         
   0   8  20          2.43          3.23         2.64 o                         
   1   8  20        100.15         93.39         3.68 o                         
   2   8  20          2.98          2.16         2.68 o                         
   3   8  20          6.40          8.59         3.67 o                         
  -2   9  20          2.07          1.47         3.65 o                         
  -1   9  20         63.21         47.73         6.30 o                         
   0   9  20          3.24          2.16         3.43 o                         
   1   9  20          5.90          9.48         2.88 o                         
   2   9  20          0.29          1.19         2.93 o                         
   3   9  20          2.89          1.74         3.96 o                         
  -1  10  20          4.12          3.18         3.72 o                         
   0  10  20          6.90          7.24         4.21 o                         
   1  10  20         22.05         23.62         3.78 o                         
   2  10  20         29.53         29.77         4.07 o                         
  -1  -9  21          0.70          1.35         4.62 o                         
   0  -9  21          0.30          3.44         3.87 o                         
   1  -9  21          2.85          2.59         3.09 o                         
   2  -9  21          6.83          6.02         3.94 o                         
  -1  -8  21         78.62         75.87         6.09 o                         
   0  -8  21          0.00          0.62         2.42 o                         
   1  -8  21          1.15          1.77         2.88 o                         
   2  -8  21         19.23         16.84         3.81 o                         
   3  -8  21         18.34         18.97         4.05 o                         
  -2  -7  21         25.86         29.98         4.81 o                         
  -1  -7  21          1.45          4.50         3.27 o                         
   0  -7  21          4.11          4.23         2.84 o                         
   1  -7  21         20.66         22.88         2.79 o                         
   2  -7  21         26.20         25.41         2.89 o                         
   3  -7  21         13.97         15.98         2.64 o                         
  -3  -6  21         81.71         64.00         4.10 o                         
  -2  -6  21        181.28        170.93         4.60 o                         
  -1  -6  21         49.68         55.17         2.85 o                         
   0  -6  21          4.07          4.24         2.61 o                         
   1  -6  21         67.89         65.77         2.94 o                         
   2  -6  21        338.10        370.03         8.42 o                         
   3  -6  21        206.25        203.88        25.52 o                         
   4  -6  21          6.34          3.04         4.41 o                         
  -2  -5  21          7.68         12.56         4.60 o                         
  -1  -5  21          0.43         -0.16         2.79 o                         
   0  -5  21         70.82         84.75         2.25 o                         
   1  -5  21         33.26         33.87         1.93 o                         
   2  -5  21          9.03         11.07         2.26 o                         
   3  -5  21         77.41         87.71         3.98 o                         
   4  -5  21          0.44         -0.78         3.60 o                         
  -3  -4  21         91.85         80.20         4.02 o                         
  -2  -4  21        297.43        312.50         6.06 o                         
  -1  -4  21         20.28         17.45         1.94 o                         
   0  -4  21        440.00        461.13         9.55 o                         
   1  -4  21         37.61         40.66         2.33 o                         
   2  -4  21         27.96         33.00         2.14 o                         
   3  -4  21        125.16        141.01         3.65 o                         
   4  -4  21          0.01          1.23         2.65 o                         
  -4  -3  21          7.27          8.84         4.91 o                         
  -3  -3  21         11.09         11.30         4.08 o                         
  -2  -3  21         63.11         67.67         2.46 o                         
  -1  -3  21        715.76        739.69         7.32 o                         
   0  -3  21         61.69         58.46         3.97 o                         
   1  -3  21        413.46        433.28         3.37 o                         
   2  -3  21         45.24         48.71         2.29 o                         
   3  -3  21        602.25        615.41         4.71 o                         
   4  -3  21          0.19          3.25         2.96 o                         
   5  -3  21          1.65          3.05         3.41 o                         
  -4  -2  21         33.08         34.94         3.53 o                         
  -3  -2  21          0.03          0.54         2.93 o                         
  -2  -2  21         35.22         34.64         2.34 o                         
  -1  -2  21        471.79        440.66         6.31 o                         
   0  -2  21        332.43        321.46         2.95 o                         
   1  -2  21          5.10          3.54         1.73 o                         
   2  -2  21          1.40          0.81         2.45 o                         
   3  -2  21          6.41          4.57         2.55 o                         
   4  -2  21          3.03          5.25         2.73 o                         
   5  -2  21          0.00          0.36         2.69 o                         
  -5  -1  21          0.45          2.49         6.88 o                         
  -4  -1  21         28.59         31.30         3.21 o                         
  -3  -1  21         21.38         27.35         2.33 o                         
  -2  -1  21         50.18         46.84         2.17 o                         
  -1  -1  21          0.10          2.41         2.46 o                         
   0  -1  21         20.45         20.98         2.19 o                         
   1  -1  21         12.36         18.86         1.90 o                         
   2  -1  21         44.08         44.34         2.18 o                         
   3  -1  21          3.32          6.83         2.03 o                         
   4  -1  21        124.59        131.46         3.02 o                         
   5  -1  21          3.21          1.58         2.56 o                         
  -5   0  21         17.41         12.10         4.12 o                         
  -4   0  21          0.53          3.28         3.01 o                         
  -3   0  21        329.97        324.67         3.35 o                         
  -2   0  21         19.08         17.25         2.28 o                         
  -1   0  21       1730.21       1780.75        11.62 o                         
   0   0  21          0.02          4.33         2.31 o                         
   1   0  21        174.32        162.21         4.66 o                         
   2   0  21         45.16         46.26         2.04 o                         
   3   0  21         13.23         18.33         3.28 o                         
   4   0  21         22.02         19.15         2.77 o                         
   5   0  21          1.01          4.97         2.54 o                         
  -5   1  21          4.17          3.45         3.85 o                         
  -4   1  21         31.00         35.77         3.03 o                         
  -3   1  21         16.71         22.62         2.34 o                         
  -2   1  21          3.90          1.77         1.96 o                         
  -1   1  21        291.60        330.98         5.47 o                         
   0   1  21        143.24        128.99         2.92 o                         
   1   1  21        153.54        169.41         3.47 o                         
   2   1  21         70.77         67.14         2.73 o                         
   3   1  21        232.00        259.39         5.84 o                         
   4   1  21          1.39          3.08         2.39 o                         
   5   1  21          3.27          2.55         2.95 o                         
  -4   2  21         15.32         18.84         3.00 o                         
  -3   2  21          9.61         11.44         2.33 o                         
  -2   2  21         66.61         68.73         2.50 o                         
  -1   2  21        121.04        114.59         2.61 o                         
   0   2  21        150.94        135.71         5.53 o                         
   1   2  21          2.06          1.77         2.33 o                         
   2   2  21        843.47        875.01         5.63 o                         
   3   2  21          0.03         -0.65         3.04 o                         
   4   2  21         16.35         15.06         3.53 o                         
   5   2  21          0.23          1.55         3.02 o                         
  -4   3  21          0.05          0.28         2.91 o                         
  -3   3  21        207.23        226.00         3.58 o                         
  -2   3  21          7.49          5.89         2.47 o                         
  -1   3  21        736.53        685.07        15.39 o                         
   0   3  21         47.62         45.10         3.88 o                         
   1   3  21        366.44        384.03         4.15 o                         
   2   3  21          5.43          3.18         2.44 o                         
   3   3  21         14.27         16.58         2.62 o                         
   4   3  21         10.36         13.61         3.38 o                         
   5   3  21          4.44          4.33         3.74 o                         
  -4   4  21          2.41          5.44         3.10 o                         
  -3   4  21        187.09        187.82         4.73 o                         
  -2   4  21         56.11         53.47         2.77 o                         
  -1   4  21         12.28         10.77         2.19 o                         
   0   4  21          1.10         -1.61         3.35 o                         
   1   4  21         14.74         19.26         3.08 o                         
   2   4  21          6.72          2.91         2.56 o                         
   3   4  21        324.86        329.53        20.79 o                         
   4   4  21         32.56         28.39         3.91 o                         
   5   4  21          2.36          0.24         3.22 o                         
  -4   5  21          1.83          2.10         2.32 o                         
  -3   5  21          1.77          2.15         2.41 o                         
  -2   5  21          0.03          4.19         2.72 o                         
  -1   5  21          0.50          1.68         2.49 o                         
   0   5  21         39.40         40.04         3.24 o                         
   1   5  21         35.46         40.25         2.45 o                         
   2   5  21         41.65         42.00         2.86 o                         
   3   5  21         76.12         85.32         2.82 o                         
   4   5  21          3.65          5.17         2.99 o                         
  -4   6  21          2.33          2.69         2.80 o                         
  -3   6  21         11.99         10.28         2.86 o                         
  -2   6  21        172.46        160.31         5.48 o                         
  -1   6  21        135.46        134.49         3.20 o                         
   0   6  21         28.81         27.35         3.81 o                         
   1   6  21          0.06          1.80         2.59 o                         
   2   6  21          8.78         13.35         3.75 o                         
   3   6  21          2.13          0.06         2.77 o                         
   4   6  21          0.67          3.81         3.57 o                         
  -3   7  21         14.11         15.98         2.65 o                         
  -2   7  21         14.86         17.69         2.46 o                         
  -1   7  21         10.37          7.41         3.30 o                         
   0   7  21         28.76         26.64         3.28 o                         
   1   7  21         43.56         45.20         3.30 o                         
   2   7  21        465.41        494.44         6.44 o                         
   3   7  21          6.15          8.60         3.50 o                         
   4   7  21          1.28          2.11         3.28 o                         
  -3   8  21         25.29         27.70         3.40 o                         
  -2   8  21         18.03         21.67         2.58 o                         
  -1   8  21         60.88         53.84         3.17 o                         
   0   8  21         25.80         26.76         4.21 o                         
   1   8  21          1.77          0.25         2.34 o                         
   2   8  21         18.49         21.79         3.46 o                         
   3   8  21          3.61          5.49         3.77 o                         
  -2   9  21          3.41          2.43         3.02 o                         
  -1   9  21         18.54         23.32         2.92 o                         
   0   9  21          9.66         11.27         2.88 o                         
   1   9  21          0.78          3.87         3.55 o                         
   2   9  21          4.73          6.63         3.63 o                         
   3   9  21          0.99          1.27         3.84 o                         
  -1  10  21          7.80          6.69         3.79 o                         
   0  10  21         14.96         15.00         3.24 o                         
   1  10  21          1.49          3.42         3.05 o                         
   2  10  21         15.87          9.95         2.90 o                         
  -1  -9  22         28.74         21.75         5.02 o                         
   0  -9  22          4.19          1.04         3.84 o                         
   1  -9  22          4.28          4.65         2.72 o                         
   2  -9  22          0.34          0.29         3.76 o                         
  -2  -8  22         12.55         11.05         3.77 o                         
  -1  -8  22          2.01          1.61         4.47 o                         
   0  -8  22          0.52          0.74         2.79 o                         
   1  -8  22          8.87          5.39         2.97 o                         
   2  -8  22          0.93          1.62         2.48 o                         
  -3  -7  22         18.76         16.75         3.65 o                         
  -2  -7  22         29.75         23.79         3.65 o                         
  -1  -7  22         13.27          7.33         2.67 o                         
   0  -7  22         36.93         31.29         2.52 o                         
   1  -7  22          7.15         10.89         2.86 o                         
   2  -7  22         92.72         94.33         3.01 o                         
   3  -7  22          1.18          2.61         3.20 o                         
  -3  -6  22         17.25         13.67         4.99 o                         
  -2  -6  22          0.22          5.19         4.67 o                         
  -1  -6  22        120.74        114.98         3.67 o                         
   0  -6  22          1.11          2.15         3.22 o                         
   1  -6  22        170.17        162.41         6.17 o                         
   2  -6  22         23.10         15.85         2.80 o                         
   3  -6  22         69.64         67.13         5.17 o                         
   4  -6  22          8.44          9.20         3.10 o                         
  -4  -5  22         13.04         12.27         5.33 o                         
  -2  -5  22          9.46         17.22         3.45 o                         
  -1  -5  22          9.59         10.12         2.98 o                         
   0  -5  22          0.43          2.90         2.13 o                         
   1  -5  22        266.96        309.76         4.10 o                         
   2  -5  22         49.04         45.84         2.10 o                         
   3  -5  22          3.98          3.45         2.23 o                         
   4  -5  22         34.27         31.63         3.63 o                         
  -4  -4  22         17.95         19.94         3.85 o                         
  -3  -4  22          2.79          1.44         4.60 o                         
  -2  -4  22          6.92          7.67         3.23 o                         
  -1  -4  22          7.81          8.04         2.34 o                         
   0  -4  22         72.32         66.09         2.10 o                         
   1  -4  22        106.75        114.64         2.59 o                         
   2  -4  22          5.55          6.76         2.01 o                         
   3  -4  22         16.96         18.47         2.76 o                         
   4  -4  22         27.51         19.08         4.03 o                         
  -4  -3  22         12.33         12.47         5.05 o                         
  -3  -3  22          1.80         -0.27         3.59 o                         
  -2  -3  22        154.36        144.61         2.89 o                         
  -1  -3  22         50.37         43.11         4.21 o                         
   0  -3  22          0.01         -0.07         1.64 o                         
   1  -3  22        244.59        231.32         3.35 o                         
   2  -3  22         20.54         18.27         1.99 o                         
   3  -3  22        223.74        209.85         4.06 o                         
   4  -3  22         10.61         10.43         2.50 o                         
  -4  -2  22          8.94         11.14         3.37 o                         
  -3  -2  22         32.85         29.16         2.75 o                         
  -2  -2  22         54.75         55.97         2.32 o                         
  -1  -2  22         99.65         95.72         2.65 o                         
   0  -2  22          5.91         10.19         2.15 o                         
   1  -2  22          2.76          2.22         2.02 o                         
   2  -2  22        160.06        144.48         2.67 o                         
   3  -2  22          2.66          4.33         1.98 o                         
   4  -2  22          0.86          1.34         2.36 o                         
   5  -2  22          0.91          3.82         3.07 o                         
  -4  -1  22          0.18          0.17         2.82 o                         
  -3  -1  22          3.50          3.53         2.22 o                         
  -2  -1  22         54.89         53.73         2.26 o                         
  -1  -1  22        435.98        410.59         3.91 o                         
   0  -1  22          2.91          4.11         2.12 o                         
   1  -1  22        728.69        735.34        10.73 o                         
   2  -1  22         51.35         56.86         4.22 o                         
   3  -1  22         27.88         26.48         2.34 o                         
   4  -1  22         13.40         13.17         2.74 o                         
   5  -1  22         10.34          7.04         2.69 o                         
  -4   0  22         78.77         67.17         3.20 o                         
  -3   0  22          0.72          2.48         2.31 o                         
  -2   0  22        782.53        794.44         4.45 o                         
  -1   0  22          0.57         28.58         9.14 o                         
   0   0  22          7.94          5.63         1.65 o                         
   1   0  22          0.07          5.43         4.48 o                         
   2   0  22          2.38          0.21         2.43 o                         
   3   0  22          7.71         11.24         2.22 o                         
   4   0  22          3.37          7.13         2.05 o                         
   5   0  22          8.23          7.61         2.39 o                         
  -4   1  22          0.29          1.00         2.84 o                         
  -3   1  22          2.48          1.99         2.09 o                         
  -2   1  22        113.76        116.24         2.30 o                         
  -1   1  22        101.24         96.36         3.46 o                         
   0   1  22        213.38        215.32         6.45 o                         
   1   1  22        263.81        260.05         3.35 o                         
   2   1  22         57.77         50.17         2.37 o                         
   3   1  22         22.84         25.70         3.23 o                         
   4   1  22          0.95          1.09         2.08 o                         
   5   1  22          7.94          8.82         3.05 o                         
  -4   2  22          0.34          2.19         2.92 o                         
  -3   2  22         14.66         15.53         2.68 o                         
  -2   2  22         15.34         16.96         2.66 o                         
  -1   2  22        154.98        140.21         3.00 o                         
   0   2  22         89.46         69.62         2.45 o                         
   1   2  22         24.71         29.78         1.95 o                         
   2   2  22         42.70         43.77         2.85 o                         
   3   2  22        140.38        156.76         3.77 o                         
   4   2  22         69.38         80.47         3.65 o                         
   5   2  22          0.52          1.77         3.69 o                         
  -4   3  22          2.67          2.81         2.96 o                         
  -3   3  22         34.83         30.66         2.79 o                         
  -2   3  22          2.24          5.83         2.41 o                         
  -1   3  22          5.30          1.93         2.08 o                         
   0   3  22        879.94        935.96        28.20 o                         
   1   3  22        174.39        186.29         3.37 o                         
   2   3  22        327.67        307.20        19.12 o                         
   3   3  22        248.98        228.08         5.84 o                         
   4   3  22         14.76         14.60         3.40 o                         
   5   3  22          1.55          1.21         2.68 o                         
  -4   4  22          6.04          6.97         2.84 o                         
  -3   4  22          0.11          1.86         2.31 o                         
  -2   4  22        259.77        240.42         7.21 o                         
  -1   4  22         15.09         16.69         2.22 o                         
   0   4  22         27.28         28.10         3.47 o                         
   1   4  22          3.43          3.13         3.00 o                         
   2   4  22        237.95        242.78         4.10 o                         
   3   4  22          1.15          1.79         3.23 o                         
   4   4  22         23.88         28.44         5.01 o                         
  -4   5  22          0.58          1.47         3.17 o                         
  -3   5  22         10.50          9.59         2.82 o                         
  -2   5  22        397.97        423.74        10.13 o                         
  -1   5  22          7.52         10.25         2.16 o                         
   0   5  22         53.37         58.08         2.86 o                         
   1   5  22          0.00          1.23         3.17 o                         
   2   5  22        551.56        568.16        34.59 o                         
   3   5  22          6.85         10.93         2.70 o                         
   4   5  22          0.10          1.17         3.54 o                         
  -4   6  22          0.04         -1.99         3.87 o                         
  -3   6  22         84.91         73.58         5.52 o                         
  -2   6  22         84.54         88.93         5.16 o                         
  -1   6  22         15.68         10.61         2.60 o                         
   0   6  22         25.78         26.95         3.61 o                         
   1   6  22         63.57         65.97         2.95 o                         
   2   6  22        154.21        157.49         7.63 o                         
   3   6  22         98.45        102.61         7.55 o                         
   4   6  22         10.49          9.52         4.30 o                         
  -3   7  22         32.89         34.58         3.73 o                         
  -2   7  22          0.74          1.56         2.36 o                         
  -1   7  22          0.75          2.15         2.72 o                         
   0   7  22         11.07         16.11         2.71 o                         
   1   7  22         65.21         71.00         3.45 o                         
   2   7  22        142.46        139.36        10.78 o                         
   3   7  22          8.08          7.51         3.49 o                         
   4   7  22          1.57          2.32         3.11 o                         
  -3   8  22          8.53         10.01         2.73 o                         
  -2   8  22          0.77         -0.18         2.95 o                         
  -1   8  22        160.02        155.84         6.11 o                         
   0   8  22          4.12          3.03         2.52 o                         
   1   8  22          1.26         -0.34         2.78 o                         
   2   8  22          0.11          5.02         2.73 o                         
   3   8  22          0.45          1.87         3.08 o                         
  -2   9  22          4.79          5.65         2.39 o                         
  -1   9  22          6.98          3.07         2.96 o                         
   0   9  22          2.39          4.96         3.34 o                         
   1   9  22          0.34          1.25         3.42 o                         
   2   9  22          0.12          1.51         2.95 o                         
  -1  10  22         20.61         17.97         2.84 o                         
   0  10  22          0.08         -0.40         3.79 o                         
   1  10  22          5.61          4.35         3.79 o                         
  -1  -9  23          0.65          1.71         5.09 o                         
   0  -9  23          1.11          2.21         3.78 o                         
   1  -9  23          8.90         10.14         3.12 o                         
  -2  -8  23          8.50          1.91         5.21 o                         
  -1  -8  23         30.52         34.18         4.85 o                         
   0  -8  23         10.70          6.61         2.47 o                         
   1  -8  23          0.17          0.66         2.61 o                         
   2  -8  23          0.03          1.76         3.00 o                         
  -3  -7  23          5.03          4.34         5.15 o                         
  -2  -7  23          3.04          8.40         4.89 o                         
  -1  -7  23        248.26        247.25         5.46 o                         
   0  -7  23         74.42         71.78         3.07 o                         
   1  -7  23         80.67         95.40         3.23 o                         
   2  -7  23          0.44         -1.51         2.42 o                         
   3  -7  23         14.89         17.77         2.43 o                         
  -3  -6  23          9.63          9.70         3.65 o                         
  -1  -6  23          0.53          1.89         3.22 o                         
   0  -6  23          0.05          0.29         3.27 o                         
   1  -6  23          0.35          0.42         2.26 o                         
   2  -6  23         42.08         42.45         2.88 o                         
   3  -6  23          0.92          6.94         3.48 o                         
  -4  -5  23          1.10          4.48         5.31 o                         
  -2  -5  23         27.75         27.00         4.79 o                         
  -1  -5  23         22.87         21.97         2.60 o                         
   0  -5  23         52.00         55.82         2.33 o                         
   1  -5  23          4.55          5.11         2.03 o                         
   2  -5  23        228.78        237.23         3.13 o                         
   3  -5  23         45.37         46.11         2.95 o                         
   4  -5  23          4.85          1.72         2.64 o                         
  -4  -4  23          0.16          3.69         5.01 o                         
  -3  -4  23          8.05         11.38         3.53 o                         
  -2  -4  23       1001.42       1024.29        33.85 o                         
  -1  -4  23        100.36         93.84         3.71 o                         
   0  -4  23        220.96        222.27         3.80 o                         
   1  -4  23        286.21        285.79         3.80 o                         
   2  -4  23         53.04         54.76         2.81 o                         
   3  -4  23         65.06         62.72         2.91 o                         
   4  -4  23         45.19         41.93         3.11 o                         
  -4  -3  23          2.45          1.48         3.57 o                         
  -3  -3  23         33.33         33.42         3.74 o                         
  -2  -3  23         50.26         46.81         2.67 o                         
  -1  -3  23        623.46        603.31        11.71 o                         
   0  -3  23        184.15        193.29         3.10 o                         
   1  -3  23        313.39        306.19         5.55 o                         
   2  -3  23         15.46         16.58         1.76 o                         
   3  -3  23          1.69         -1.38         2.53 o                         
   4  -3  23         96.52         92.18         7.76 o                         
  -4  -2  23         44.83         43.43         3.61 o                         
  -3  -2  23         12.53         10.62         3.07 o                         
  -2  -2  23         19.76         21.24         2.10 o                         
  -1  -2  23         62.58         68.79         2.25 o                         
   0  -2  23          6.83          2.89         1.98 o                         
   1  -2  23        248.90        227.48         4.06 o                         
   2  -2  23        265.29        274.21         3.51 o                         
   3  -2  23         34.64         27.13         2.72 o                         
   4  -2  23         34.11         31.28         2.92 o                         
   5  -2  23          3.77          6.01         3.09 o                         
  -4  -1  23          0.05          0.80         2.61 o                         
  -3  -1  23         18.99         22.08         2.18 o                         
  -2  -1  23        180.19        179.96         2.65 o                         
  -1  -1  23        504.53        500.15         6.69 o                         
   0  -1  23        113.58        122.72         2.27 o                         
   1  -1  23         22.42         25.84         4.07 o                         
   2  -1  23         40.66         42.09         4.29 o                         
   3  -1  23         28.01         35.30         4.52 o                         
   4  -1  23          6.15          7.30         2.75 o                         
   5  -1  23          0.00          0.92         2.40 o                         
  -4   0  23          0.93          3.42         2.85 o                         
  -3   0  23        236.62        216.80         7.56 o                         
  -2   0  23          6.45          6.73         2.22 o                         
  -1   0  23        671.75        702.71        11.86 o                         
   0   0  23          0.42          0.34         1.69 o                         
   1   0  23         76.79         93.02         2.42 o                         
   2   0  23         26.15         31.87         2.81 o                         
   3   0  23         48.85         58.71         2.43 o                         
   4   0  23          6.49          4.84         2.35 o                         
   5   0  23         10.01          7.54         2.63 o                         
  -4   1  23         20.34         24.46         2.62 o                         
  -3   1  23          0.26          2.36         2.28 o                         
  -2   1  23         84.15         82.96         2.20 o                         
  -1   1  23        293.12        327.79         8.81 o                         
   0   1  23         63.74         62.77         2.73 o                         
   1   1  23          0.00          9.88         8.49 o                         
   2   1  23        555.14        549.32        12.84 o                         
   3   1  23        278.32        319.37         4.47 o                         
   4   1  23          0.42          1.16         2.13 o                         
   5   1  23          5.18          4.40         2.65 o                         
  -4   2  23         37.30         38.18         2.86 o                         
  -3   2  23          0.16          1.58         2.30 o                         
  -2   2  23          3.57          2.19         2.19 o                         
  -1   2  23        699.73        713.83        21.49 o                         
   0   2  23        298.24        278.98         4.59 o                         
   1   2  23        153.07        150.02         3.53 o                         
   2   2  23        189.16        185.68         3.68 o                         
   3   2  23         95.62         90.48         3.06 o                         
   4   2  23          1.21         -0.24         2.65 o                         
   5   2  23          6.06          5.71         3.81 o                         
  -4   3  23          1.29          0.81         3.17 o                         
  -3   3  23          0.17          2.63         2.63 o                         
  -2   3  23        110.06        100.01         3.89 o                         
  -1   3  23        424.04        411.82         3.77 o                         
   0   3  23        141.14        146.23         5.91 o                         
   1   3  23          5.98          9.23         2.64 o                         
   2   3  23         44.47         49.10         2.52 o                         
   3   3  23       1304.81       1305.93        34.80 o                         
   4   3  23         31.24         27.17         2.70 o                         
   5   3  23          0.00         -0.53         3.80 o                         
  -4   4  23          0.01         -1.63         3.19 o                         
  -3   4  23         35.04         32.78         2.48 o                         
  -2   4  23        541.85        531.80        14.34 o                         
  -1   4  23         31.84         24.53         2.50 o                         
   0   4  23         77.79         79.77         5.21 o                         
   1   4  23        111.93        108.10         3.14 o                         
   2   4  23        189.96        199.32        10.85 o                         
   3   4  23         49.72         40.71         3.07 o                         
   4   4  23         12.41         16.21         3.45 o                         
  -4   5  23          7.31          5.24         3.05 o                         
  -3   5  23         17.46         18.60         2.70 o                         
  -2   5  23        447.46        469.43        16.98 o                         
  -1   5  23         32.19         25.83         2.60 o                         
   0   5  23         13.98         13.88         2.49 o                         
   1   5  23          3.54          2.99         3.21 o                         
   2   5  23         14.03         10.50         3.19 o                         
   3   5  23          6.47          4.71         3.28 o                         
   4   5  23          0.11          2.20         3.52 o                         
  -3   6  23         68.73         57.94         4.08 o                         
  -2   6  23         50.73         49.30         2.59 o                         
  -1   6  23          0.02          0.77         2.50 o                         
   0   6  23         16.37         11.56         3.13 o                         
   1   6  23        489.66        501.25         4.62 o                         
   2   6  23        549.23        560.97        29.79 o                         
   3   6  23        366.75        348.96        26.80 o                         
   4   6  23          0.57         -0.34         3.68 o                         
  -3   7  23         17.75         18.48         3.09 o                         
  -2   7  23          0.38          2.41         2.43 o                         
  -1   7  23          1.49          1.33         2.77 o                         
   0   7  23         59.57         56.46         3.05 o                         
   1   7  23         46.21         38.04         2.50 o                         
   2   7  23          5.20          6.28         3.38 o                         
   3   7  23          1.75          0.89         3.49 o                         
   4   7  23          1.12          0.54         3.26 o                         
  -3   8  23          7.21          7.38         5.50 o                         
  -2   8  23          4.74          4.68         2.55 o                         
  -1   8  23          0.07          1.73         2.80 o                         
   0   8  23         30.16         29.78         3.49 o                         
   1   8  23         39.69         38.81         2.89 o                         
   2   8  23         90.49         82.02         3.84 o                         
   3   8  23          2.92          4.71         3.75 o                         
  -2   9  23          1.53          0.50         3.11 o                         
  -1   9  23          3.21         -0.41         2.97 o                         
   0   9  23         16.86         16.78         3.88 o                         
   1   9  23          1.17          2.69         2.49 o                         
   2   9  23          0.05          1.35         3.60 o                         
  -1  10  23         14.82         18.06         3.18 o                         
   0  10  23         17.47         16.02         4.07 o                         
   1  10  23          0.00         -1.19         2.65 o                         
  -1  -9  24          1.73          2.24         2.98 o                         
   0  -9  24          9.02          8.19         3.87 o                         
   1  -9  24          4.61          3.49         2.80 o                         
  -2  -8  24          0.74          1.78         3.77 o                         
  -1  -8  24          0.88          0.36         5.26 o                         
   0  -8  24         22.71         21.54         3.16 o                         
   1  -8  24          1.43          0.42         2.35 o                         
   2  -8  24          4.52          3.27         2.72 o                         
  -3  -7  24          8.50          4.56         3.77 o                         
  -2  -7  24          4.13          3.06         3.57 o                         
  -1  -7  24         28.51         31.46         2.82 o                         
   0  -7  24        204.19        208.07         7.97 o                         
   1  -7  24          7.08          5.27         2.52 o                         
   2  -7  24         40.97         40.34         3.01 o                         
   3  -7  24          0.72          0.57         3.08 o                         
  -3  -6  24          2.27         -2.17         5.15 o                         
  -1  -6  24         56.22         63.56         3.00 o                         
   0  -6  24         30.60         32.00         2.76 o                         
   1  -6  24          6.05          5.91         2.66 o                         
   2  -6  24          1.67          2.09         2.14 o                         
   3  -6  24         85.59         79.42         5.59 o                         
  -4  -5  24          1.51          0.41         3.89 o                         
  -2  -5  24        343.96        312.12         5.73 o                         
  -1  -5  24          0.52          1.32         2.99 o                         
   0  -5  24         22.48         19.05         2.21 o                         
   1  -5  24         60.52         61.89         2.51 o                         
   2  -5  24          2.39          2.53         2.37 o                         
   3  -5  24         38.74         48.59         4.85 o                         
   4  -5  24         10.03          9.87         3.79 o                         
  -4  -4  24          6.06         10.24         5.09 o                         
  -3  -4  24          6.16          9.17         4.83 o                         
  -2  -4  24        215.70        188.02         6.02 o                         
  -1  -4  24         13.44         13.33         2.10 o                         
   0  -4  24        424.08        407.50         6.86 o                         
   1  -4  24        236.77        229.66         2.95 o                         
   2  -4  24        213.69        212.95         4.06 o                         
   3  -4  24          7.22          8.13         2.43 o                         
   4  -4  24         13.02         13.01         2.57 o                         
  -4  -3  24         16.46         15.92         5.15 o                         
  -3  -3  24          4.13          4.98         3.51 o                         
  -2  -3  24          0.37          1.21         1.95 o                         
  -1  -3  24          0.71          1.67         1.98 o                         
   0  -3  24        100.15        103.48         2.38 o                         
   1  -3  24        330.58        342.04         3.05 o                         
   2  -3  24          2.45          5.43         2.48 o                         
   3  -3  24        208.75        216.69         3.34 o                         
   4  -3  24         19.01         25.58         3.01 o                         
  -4  -2  24         88.34         88.52         5.11 o                         
  -3  -2  24          2.21          3.69         2.47 o                         
  -2  -2  24         12.47         10.29         2.25 o                         
  -1  -2  24         74.22         70.32         2.40 o                         
   0  -2  24        849.52        896.61        17.29 o                         
   1  -2  24         50.91         51.56         2.39 o                         
   2  -2  24          7.57         11.48         1.98 o                         
   3  -2  24         17.40         14.83         2.48 o                         
   4  -2  24          2.01          4.22         2.46 o                         
  -4  -1  24         37.66         26.17         3.30 o                         
  -3  -1  24          1.66          2.11         2.03 o                         
  -2  -1  24         21.99         20.23         2.34 o                         
  -1  -1  24         91.10         99.29         3.93 o                         
   0  -1  24         42.06         45.73         2.21 o                         
   1  -1  24         76.74         68.30         5.05 o                         
   2  -1  24         33.22         35.65         2.71 o                         
   3  -1  24          0.18          1.91         2.23 o                         
   4  -1  24         10.44          9.70         2.55 o                         
   5  -1  24          0.39          3.85         2.77 o                         
  -4   0  24          8.70          6.22         3.22 o                         
  -3   0  24          7.36          6.75         1.88 o                         
  -2   0  24        265.74        301.07         5.97 o                         
  -1   0  24          0.10          9.71         5.04 o                         
   0   0  24        675.89        708.90         4.90 o                         
   1   0  24         43.16         42.29         2.21 o                         
   2   0  24          1.18          2.65         1.78 o                         
   3   0  24          1.19          2.51         1.94 o                         
   4   0  24          0.93          0.37         2.30 o                         
   5   0  24          5.10          0.12         2.51 o                         
  -4   1  24         39.02         36.44         2.70 o                         
  -3   1  24          2.71          2.18         2.30 o                         
  -2   1  24          8.37          8.16         1.79 o                         
  -1   1  24        216.03        215.92         2.74 o                         
   0   1  24        798.23        785.91         4.66 o                         
   1   1  24        655.98        661.49         5.36 o                         
   2   1  24         56.10         54.23         2.07 o                         
   3   1  24        186.10        171.11         4.00 o                         
   4   1  24         20.08         16.33         2.79 o                         
   5   1  24         21.90         16.11         3.09 o                         
  -4   2  24         51.03         54.69         3.48 o                         
  -3   2  24         75.81         76.11         2.74 o                         
  -2   2  24        139.10        139.34         3.42 o                         
  -1   2  24          1.02          2.22         2.84 o                         
   0   2  24          7.58          7.64         2.43 o                         
   1   2  24        142.40        142.15         3.74 o                         
   2   2  24         44.39         44.36         3.76 o                         
   3   2  24          0.91          3.71         2.61 o                         
   4   2  24         79.21         73.29         3.29 o                         
   5   2  24          0.10          1.26         2.71 o                         
  -4   3  24         24.11         21.18         3.14 o                         
  -3   3  24          1.26          2.92         2.33 o                         
  -2   3  24        262.85        248.47         9.66 o                         
  -1   3  24          7.87          2.55         3.48 o                         
   0   3  24         55.43         47.59         3.34 o                         
   1   3  24          1.68          2.30         3.24 o                         
   2   3  24         77.03         80.23         4.03 o                         
   3   3  24        522.77        496.07        22.89 o                         
   4   3  24          0.07          1.39         3.37 o                         
  -4   4  24          1.21          2.98         2.60 o                         
  -3   4  24         10.45         13.82         2.76 o                         
  -2   4  24        226.51        204.24         4.25 o                         
  -1   4  24         72.90         72.43         4.22 o                         
   0   4  24        216.28        194.71         3.94 o                         
   1   4  24        106.42        101.02         3.54 o                         
   2   4  24          6.45          7.25         2.56 o                         
   3   4  24         18.98         14.65         4.09 o                         
   4   4  24          3.08          3.90         2.74 o                         
  -4   5  24         18.75         20.16         2.83 o                         
  -3   5  24         36.72         39.70         2.69 o                         
  -2   5  24        249.24        242.67         4.08 o                         
  -1   5  24        106.01        114.92         4.60 o                         
   0   5  24         17.06         16.23         3.13 o                         
   1   5  24        409.27        440.66         4.67 o                         
   2   5  24          0.12         -0.73         2.60 o                         
   3   5  24         33.08         36.15         2.92 o                         
   4   5  24          1.58         -1.18         2.77 o                         
  -3   6  24          0.13         -0.02         2.90 o                         
  -2   6  24          5.75          6.82         2.66 o                         
  -1   6  24         39.92         36.23         2.45 o                         
   0   6  24         12.67         14.09         3.13 o                         
   1   6  24          1.87          4.52         2.60 o                         
   2   6  24         66.33         69.94         6.33 o                         
   3   6  24        130.52        118.33         8.09 o                         
   4   6  24          8.12          9.16         3.83 o                         
  -3   7  24         17.86         14.39         2.46 o                         
  -2   7  24         21.87         19.33         2.57 o                         
  -1   7  24         45.17         39.84         3.54 o                         
   0   7  24          5.21          9.89         2.73 o                         
   1   7  24          1.93          6.33         3.65 o                         
   2   7  24          1.56          0.26         2.86 o                         
   3   7  24          3.35          3.19         3.53 o                         
  -2   8  24          2.96          2.84         2.97 o                         
  -1   8  24          0.14         -0.52         2.49 o                         
   0   8  24          0.45          4.31         2.74 o                         
   1   8  24          0.99          4.95         3.34 o                         
   2   8  24          3.81          4.11         3.49 o                         
   3   8  24         10.54         11.44         3.85 o                         
  -2   9  24          9.12          7.62         3.20 o                         
  -1   9  24         15.31         19.41         3.77 o                         
   0   9  24          0.31          4.05         3.47 o                         
   1   9  24          5.81          8.31         2.98 o                         
   2   9  24          0.23          1.63         2.66 o                         
   0  10  24          4.23          4.57         3.82 o                         
   1  10  24          1.94          5.21         4.16 o                         
  -1  -9  25         12.84         12.74         5.84 o                         
   0  -9  25          3.22          2.54         2.68 o                         
   1  -9  25          0.00          0.18         2.69 o                         
  -1  -8  25          4.04          3.19         4.88 o                         
   0  -8  25          1.29          2.90         2.55 o                         
   1  -8  25          5.12          6.47         2.98 o                         
   2  -8  25          0.00          3.14         3.12 o                         
  -2  -7  25         16.35         15.54         5.13 o                         
  -1  -7  25         10.68         11.88         3.23 o                         
   0  -7  25          2.80          0.77         3.00 o                         
   1  -7  25         12.65         13.38         2.84 o                         
   2  -7  25          0.02          1.01         2.58 o                         
   3  -7  25         21.75         18.22         2.79 o                         
  -3  -6  25          6.41          1.78         3.59 o                         
  -1  -6  25        215.70        221.34         9.16 o                         
   0  -6  25         18.62         18.24         2.89 o                         
   1  -6  25         29.97         28.57         2.48 o                         
   2  -6  25         36.63         40.13         2.69 o                         
   3  -6  25         79.64         78.32         3.90 o                         
  -3  -5  25         13.45         11.20         3.49 o                         
  -2  -5  25        120.03        116.65         5.41 o                         
  -1  -5  25         26.14         28.42         2.65 o                         
   0  -5  25          6.85          8.34         1.94 o                         
   1  -5  25        112.17        115.22         2.80 o                         
   2  -5  25         74.89         69.87         2.42 o                         
   3  -5  25         62.46         55.73         4.01 o                         
   4  -5  25         12.24         10.23         4.03 o                         
  -4  -4  25          2.64         -2.25         3.69 o                         
  -3  -4  25         20.09         14.10         3.71 o                         
  -2  -4  25        145.93        145.69         4.42 o                         
  -1  -4  25         17.85         14.92         2.42 o                         
   0  -4  25        209.71        207.31         2.98 o                         
   1  -4  25         69.37         66.99         2.34 o                         
   2  -4  25         15.34         15.89         2.08 o                         
   3  -4  25         24.07         24.98         2.47 o                         
   4  -4  25          5.60          5.44         2.63 o                         
  -4  -3  25          1.08          4.81         5.21 o                         
  -3  -3  25         10.72          8.31         3.62 o                         
  -2  -3  25         59.89         64.09         2.81 o                         
  -1  -3  25          0.28          3.96         2.13 o                         
   0  -3  25        112.48        108.65         3.52 o                         
   1  -3  25         47.69         52.32         1.98 o                         
   2  -3  25          1.48          2.08         2.12 o                         
   3  -3  25         92.20         93.80         2.94 o                         
   4  -3  25          0.87          0.53         2.95 o                         
  -4  -2  25          0.00         -0.05         2.92 o                         
  -3  -2  25          0.21          0.31         1.98 o                         
  -2  -2  25         43.28         38.84         2.04 o                         
  -1  -2  25        223.50        223.67         3.60 o                         
   0  -2  25        954.64        945.44        11.83 o                         
   1  -2  25        133.04        129.89         2.49 o                         
   2  -2  25          0.76          1.82         2.47 o                         
   3  -2  25          0.02          0.39         2.31 o                         
   4  -2  25          3.36          2.50         2.19 o                         
  -4  -1  25         16.53         13.69         3.46 o                         
  -3  -1  25         91.58         81.24         2.73 o                         
  -2  -1  25         10.35          9.94         1.94 o                         
  -1  -1  25          4.25          3.00         2.15 o                         
   0  -1  25          5.62          7.59         2.64 o                         
   1  -1  25          0.45         -1.17         1.89 o                         
   2  -1  25          5.34          9.47         3.51 o                         
   3  -1  25          8.29          9.01         2.30 o                         
   4  -1  25          6.23          4.73         2.80 o                         
  -4   0  25          0.56          1.63         2.96 o                         
  -3   0  25         27.37         26.30         2.15 o                         
  -2   0  25         20.84         20.75         2.01 o                         
  -1   0  25        622.80        666.77         4.58 o                         
   0   0  25         15.98         22.94         2.50 o                         
   1   0  25        157.63        163.52         2.65 o                         
   2   0  25         36.34         39.26         2.01 o                         
   3   0  25         70.59         65.16         2.59 o                         
   4   0  25          1.21          0.77         2.38 o                         
   5   0  25          3.48          8.38         2.90 o                         
  -4   1  25         11.53          9.95         2.64 o                         
  -3   1  25         54.67         49.89         2.51 o                         
  -2   1  25         44.85         48.28         1.91 o                         
  -1   1  25          0.59         -1.44         1.99 o                         
   0   1  25        290.31        283.62         4.33 o                         
   1   1  25          2.45          5.03         4.49 o                         
   2   1  25        353.61        359.16         3.61 o                         
   3   1  25         32.09         34.80         3.35 o                         
   4   1  25         13.60         11.28         2.48 o                         
   5   1  25          2.78          3.79         2.41 o                         
  -4   2  25         16.57         16.88         3.18 o                         
  -3   2  25         17.65         17.71         2.84 o                         
  -2   2  25         27.46         25.05         2.63 o                         
  -1   2  25        210.47        195.96         5.44 o                         
   0   2  25         91.88        110.64         8.93 o                         
   1   2  25          2.95          1.30         2.13 o                         
   2   2  25        207.30        206.50         6.33 o                         
   3   2  25        318.03        304.75        11.00 o                         
   4   2  25          1.26          5.35         2.82 o                         
   5   2  25          0.16          1.79         3.12 o                         
  -4   3  25          2.50          0.78         2.59 o                         
  -3   3  25         12.31         14.03         2.88 o                         
  -2   3  25        105.96        105.80         3.06 o                         
  -1   3  25        365.07        371.21         9.53 o                         
   0   3  25        213.22        214.48         6.25 o                         
   1   3  25        299.50        292.64         6.82 o                         
   2   3  25          2.64          4.81         3.95 o                         
   3   3  25          0.58         -1.22         2.73 o                         
   4   3  25         23.50         24.01         3.53 o                         
  -4   4  25          2.79          6.22         3.79 o                         
  -3   4  25          7.45          9.22         2.82 o                         
  -2   4  25        502.94        504.10        13.18 o                         
  -1   4  25          1.44         -0.43         2.48 o                         
   0   4  25        313.02        321.04         7.06 o                         
   1   4  25         11.19         10.39         3.16 o                         
   2   4  25         24.98         21.79         2.62 o                         
   3   4  25        116.06        122.06         3.34 o                         
   4   4  25         35.49         40.33         5.47 o                         
  -4   5  25          4.49          8.83         3.21 o                         
  -3   5  25         22.19         22.60         2.87 o                         
  -2   5  25         14.89         12.75         2.48 o                         
  -1   5  25          7.77          7.74         2.25 o                         
   0   5  25         64.50         67.47         3.33 o                         
   1   5  25          7.58          6.97         2.59 o                         
   2   5  25        298.04        288.70        10.09 o                         
   3   5  25         10.64         10.79         2.41 o                         
   4   5  25         17.92         17.21         5.05 o                         
  -3   6  25          3.61          6.20         2.52 o                         
  -2   6  25         39.46         35.50         2.22 o                         
  -1   6  25         34.51         46.69         2.86 o                         
   0   6  25          4.23          5.06         2.62 o                         
   1   6  25          0.01          2.99         2.65 o                         
   2   6  25          6.52          7.84         3.28 o                         
   3   6  25          0.50          1.06         2.79 o                         
   4   6  25          3.22          5.91         3.09 o                         
  -3   7  25          0.96          4.20         3.03 o                         
  -2   7  25         61.69         59.98         3.80 o                         
  -1   7  25          1.10          2.96         2.76 o                         
   0   7  25         15.09         13.85         3.37 o                         
   1   7  25         63.68         66.01         5.39 o                         
   2   7  25         11.68         12.14         3.36 o                         
   3   7  25          3.61          6.60         3.55 o                         
  -2   8  25          0.07          2.96         2.59 o                         
  -1   8  25          0.34         -1.98         3.49 o                         
   0   8  25         13.19         19.87         3.39 o                         
   1   8  25         26.48         24.13         3.46 o                         
   2   8  25          4.10          2.03         2.85 o                         
   3   8  25          5.37          8.64         3.83 o                         
  -2   9  25          1.87         -1.70         5.42 o                         
  -1   9  25          0.17          0.57         3.68 o                         
   0   9  25          0.43         -3.01         3.63 o                         
   1   9  25          3.14          2.28         2.89 o                         
   2   9  25          3.89          4.66         3.70 o                         
   0  10  25          3.99          2.55         3.88 o                         
   1  10  25          0.16          0.73         3.14 o                         
   0  -9  26          6.07          8.81         3.21 o                         
  -1  -8  26         11.98         14.72         5.11 o                         
   0  -8  26         68.40         68.83         3.37 o                         
   1  -8  26          1.41          0.70         3.01 o                         
   2  -8  26          0.10          2.02         3.14 o                         
  -2  -7  26         17.04         23.06         3.73 o                         
  -1  -7  26         85.59         81.47         3.37 o                         
   0  -7  26          0.03         -1.25         2.54 o                         
   1  -7  26         13.95         13.58         2.96 o                         
   2  -7  26         40.48         40.22         2.81 o                         
   3  -7  26         20.18         18.20         3.27 o                         
  -3  -6  26          1.43          1.58         5.01 o                         
  -1  -6  26         20.19         23.05         3.29 o                         
   0  -6  26         14.27         14.44         2.91 o                         
   1  -6  26          0.45          2.78         1.95 o                         
   2  -6  26          0.78          1.47         2.16 o                         
   3  -6  26          1.07          1.16         2.41 o                         
  -3  -5  26         34.69         33.44         5.09 o                         
  -2  -5  26         12.45         12.68         3.49 o                         
  -1  -5  26        145.46        142.68         2.70 o                         
   0  -5  26         44.03         46.78         2.13 o                         
   1  -5  26        271.92        303.33         5.20 o                         
   2  -5  26          0.97          1.33         1.95 o                         
   3  -5  26         53.90         48.50         2.80 o                         
   4  -5  26         31.99         23.26         2.93 o                         
  -4  -4  26          0.29         -1.01         5.23 o                         
  -3  -4  26          1.13          4.64         4.83 o                         
  -2  -4  26         74.64         76.42         3.31 o                         
  -1  -4  26          6.04          6.40         2.07 o                         
   0  -4  26         22.28         18.53         2.02 o                         
   1  -4  26        269.72        264.50         3.33 o                         
   2  -4  26         31.65         33.67         2.15 o                         
   3  -4  26          6.57          7.08         2.42 o                         
   4  -4  26          0.88          1.78         3.20 o                         
  -4  -3  26          0.01          4.42         3.75 o                         
  -3  -3  26          1.92          3.02         2.74 o                         
  -2  -3  26         47.56         51.71         2.48 o                         
  -1  -3  26         77.48         81.66         2.45 o                         
   0  -3  26         78.19         87.77         2.52 o                         
   1  -3  26        150.46        153.24         2.54 o                         
   2  -3  26          9.68         10.23         2.47 o                         
   3  -3  26          2.47          0.11         2.72 o                         
   4  -3  26          0.83          0.66         2.27 o                         
  -4  -2  26         10.82         10.54         3.66 o                         
  -3  -2  26          7.45         10.24         2.56 o                         
  -2  -2  26        162.03        168.68         3.03 o                         
  -1  -2  26         54.58         56.97         3.81 o                         
   0  -2  26         94.51        112.53         7.62 o                         
   1  -2  26         19.19         26.57         3.97 o                         
   2  -2  26          6.21          4.18         2.04 o                         
   3  -2  26         47.88         48.97         2.53 o                         
   4  -2  26          8.80          8.72         2.93 o                         
  -4  -1  26          0.33          1.49         2.96 o                         
  -3  -1  26          6.43          4.97         2.13 o                         
  -2  -1  26         10.87         10.56         1.78 o                         
  -1  -1  26         19.66         17.76         2.27 o                         
   0  -1  26          0.81          4.52         1.88 o                         
   1  -1  26         51.90         53.68         1.91 o                         
   2  -1  26         93.73        105.91         2.99 o                         
   3  -1  26         71.95         64.79         2.86 o                         
   4  -1  26         17.88         17.80         3.03 o                         
  -4   0  26          7.25          9.15         3.16 o                         
  -3   0  26          0.96          1.73         2.07 o                         
  -2   0  26        109.82        104.69         2.41 o                         
  -1   0  26         59.91         65.05         2.42 o                         
   0   0  26          0.00          0.11         1.71 o                         
   1   0  26          0.42          0.92         1.75 o                         
   2   0  26         40.57         43.60         2.37 o                         
   3   0  26         11.80         10.87         2.68 o                         
   4   0  26         10.01         13.47         2.50 o                         
  -4   1  26         21.55         17.65         2.69 o                         
  -3   1  26          2.53          2.95         2.33 o                         
  -2   1  26          0.28          0.46         1.98 o                         
  -1   1  26        214.37        235.97         3.16 o                         
   0   1  26         66.09         74.91         3.99 o                         
   1   1  26        237.26        242.47         5.70 o                         
   2   1  26        152.51        159.36         3.09 o                         
   3   1  26          1.18          1.27         3.19 o                         
   4   1  26          0.20          0.99         2.76 o                         
  -4   2  26          1.07         -0.27         3.05 o
[truncated: 117,856 more chars]
